# Supplementary material for: Association between seizure reduction during ketogenic diet treatment of epilepsy and changes in circulatory metabolites and gut microbiota composition
Source: eBioMedicine. 2024 Nov 4;109:105400. doi: 10.1016/j.ebiom.2024.105400 (PMC11570732; doi:10.1016/j.ebiom.2024.105400)
Supplement: Supplementary Table S1 [file mmc1.xlsx]

## Sheet: Explanation
	OrigScale		Values are normalized in terms of raw area counts.
	ScaledImpData		Each biochemical in OrigScale is rescaled to set the median equal to 1.
			Then, missing values are imputed with the minimum.
	Biochemical Name*		Indicates compounds that have not been officially confirmed based on a standard, but we are confident in its identity.
	Biochemical Name**		Indicates a compound for which a standard is not available, but we are reasonably confident in its identity or the information provided.
	Biochemical Name (#) or [#]		Indicates a compound that is a structural isomer of another compound in the Metabolon spectral library.
			For example, a steroid that may be sulfated at one of several positions that are indistinguishable by the mass spectrometry data or a diacylglycerol for which more than one stereospecific molecule exists.

## Sheet: OrigScale
												CLIENT IDENTIFIER	FR16948386	FR12031135	FR16948442	FR12031068	FR17210173	FR12031071	FR17207211	FR12031110	FR12031053	FR20559362	FR17207155	FR12031065	FR17210162	FR20559199	FR17210771	FR16948402	FR20559517	FR17210133	FR12031070	FR20559230	FR20559233	FR17207219	FR17210723	FR17210755	FR17210151	FR12031124	FR12031082	FR20559290	FR20559351	FR12031083	FR17207185	FR16948418	FR20559227	FR17210763	FR12031051	FR17207176	FR17210152
												PARENT SAMPLE ID	6911507	6911508	6911509	6911510	6911511	6911512	6911513	6911514	6911515	6911516	6911517	6911518	6911519	6911520	6911521	6911522	6911523	6911524	6911525	6911526	6911527	6911528	6911529	6911530	6911531	6911532	6911533	6911534	6911535	6911536	6911537	6911538	6911539	6911540	6911541	6911542	6911543
												SAMPLE NAME	PD-KARO-00060	PD-KARO-00061	PD-KARO-00062	PD-KARO-00063	PD-KARO-00064	PD-KARO-00065	PD-KARO-00066	PD-KARO-00067	PD-KARO-00068	PD-KARO-00069	PD-KARO-00070	PD-KARO-00071	PD-KARO-00072	PD-KARO-00073	PD-KARO-00074	PD-KARO-00075	PD-KARO-00076	PD-KARO-00077	PD-KARO-00078	PD-KARO-00079	PD-KARO-00080	PD-KARO-00081	PD-KARO-00082	PD-KARO-00083	PD-KARO-00084	PD-KARO-00085	PD-KARO-00086	PD-KARO-00087	PD-KARO-00088	PD-KARO-00089	PD-KARO-00090	PD-KARO-00091	PD-KARO-00092	PD-KARO-00093	PD-KARO-00094	PD-KARO-00095	PD-KARO-00096
												AGE	15.3	2.8	6.9	8.4	1.8	2.1	9	14.8	3.4	3.9	15.6	3.1	7.2	8.2	2.1	12.2	9.3	15.1	3.7	4.2	14.2	8.2	7.9	2.8	5	5	7.4	4.6	11.1	17.8	7.9	6	14.5	8.5	8.2	5.3	7.7
												BOX NUMBER	SA00424802	SA00424802	SA00424802	SA00424802	SA00424802	SA00424802	SA00424802	SA00424802	SA00424802	SA00424803	SA00424802	SA00424802	SA00424802	SA00424802	SA00424802	SA00424802	SA00424802	SA00424802	SA00424802	SA00424802	SA00424802	SA00424802	SA00424802	SA00424802	SA00424802	SA00424802	SA00424802	SA00424802	SA00424802	SA00424802	SA00424802	SA00424802	SA00424802	SA00424802	SA00424802	SA00424802	SA00424802
												CLIENT MATRIX	serum	serum	serum	serum	serum	serum	serum	serum	serum	serum	serum	serum	serum	serum	serum	serum	serum	serum	serum	serum	serum	serum	serum	serum	serum	serum	serum	serum	serum	serum	serum	serum	serum	serum	serum	serum	serum
												CLIENT SAMPLE ID	PA.04	PA.06	PA.09	PA.12	PA.17	PA.20	PA.34	PA.36	PA.38	PA.42	PB.04	PB.06	PB.09	PB.12	PB.17	PB.22	PB.34	PB.36	PB.38	PB.42	PA.05	PA.08	PA.10	PA.13	PA.14	PA.18	PA.23	PA.25	PA.35	PA.37	PA.39	PA.40	PB.05	PB.08	PB.10	PB.18	PB.23
												CLIENT SAMPLE NUMBER	1	3	5	7	10	12	15	17	19	22	23	25	27	29	30	32	34	36	38	40	2	4	6	8	9	11	13	14	16	18	20	21	24	26	28	31	33
												COMMENTS	R _ responder NR_non responder, ep_epilepsy cog_cognition
												GROUP ID2	Pre_R_ep	Pre_R_ep	Pre_R_ep	Pre_NR_ep	Pre_No_ep	Pre_R_ep	Pre_NR_ep	Pre_R_ep	Pre_NR_ep	Pre_R_ep	Post_R_ep	Post_R_ep	Post_R_ep	Post_NR_ep	Post_No_ep	Post_NR_ep	Post_NR_ep	Post_R_ep	Post_NR_ep	Post_R_ep	Pre_NR_ep	Pre_NR_ep	Pre_NR_ep	Pre_R_ep	Pre_R_ep	Pre_R_ep	Pre_NR_ep	Pre_R_ep	Pre_R_ep	Pre_R_ep	Pre_R_ep	Pre_NR_ep	Post_NR_ep	Post_NR_ep	Post_NR_ep	Post_R_ep	Post_NR_ep
												GROUP ID3	Pre_R_ep_R_cog	Pre_R_ep_R_cog	Pre_R_ep_R_cog	Pre_NR_ep_NR_cog	Pre_No_ep	Pre_R_ep_R_cog	Pre_NR_ep_NR_cog	Pre_R_ep_R_cog	Pre_NR_ep__R_cog	Pre_R_ep_NR_cog	Post_R_ep_R_cog	Post_R_ep_R_cog	Post_R_ep_R_cog	Post_NR_ep_NR_cog	Post_No_ep	Post_NR_ep_NR_cog	Post_NR_ep_NR_cog	Post_R_ep_R_cog	Post_NR_ep_R_cog	Post_R_ep_NR_cog	Pre_NR_ep__R_cog	Pre_NR_ep__R_cog	Pre_NR_ep__R_cog	Pre_R_ep_NR_cog	Pre_R_ep_R_cog	Pre_R_ep_R_cog	Pre_NR_ep_NR_cog	Pre_R_ep_R_cog	Pre_R_ep_R_cog	Pre_R_ep_R_cog	Pre_R_ep_R_cog	Pre_NR_ep_NR_cog	Post_NR_ep_R_cog	Post_NR_ep_R_cog	Post_NR_ep_R_cog	Post_R_ep_R_cog	Post_NR_ep_NR_cog
												GROUP ID4	Pre_R_cog	Pre_R_cog	Pre_R_cog	Pre_NR_cog	Pre_R_cog	Pre_R_cog	Pre_NR_cog	Pre_R_cog	Pre_R_cog	Pre_NR_cog	Post_R_cog	Post_R_cog	Post_R_cog	Post_NR_cog	Post_R_cog	Post_NR_cog	Post_NR_cog	Post_R_cog	Post_R_cog	Post_NR_cog	Pre_R_cog	Pre_R_cog	Pre_R_cog	Pre_NR_cog	Pre_R_cog	Pre_R_cog	Pre_NR_cog	Pre_R_cog	Pre_R_cog	Pre_R_cog	Pre_R_cog	Pre_NR_cog	Post_R_cog	Post_R_cog	Post_R_cog	Post_R_cog	Post_NR_cog
												GROUP NAME 1	R_ep	R_ep	R_ep	NR_ep	no ep	R_ep	NR_ep	R_ep	NR_ep	R_ep	R_ep	R_ep	R_ep	NR_ep	no ep	NR_ep	NR_ep	R_ep	NR_ep	R_ep	NR_ep	NR_ep	NR_ep	R_ep	R_ep	R_ep	NR_ep	R_ep	R_ep	R_ep	R_ep	NR_ep	NR_ep	NR_ep	NR_ep	R_ep	NR_ep
												GROUP NAME 2	R_cog	R_cog	R_cog	NR_cog	R_cog	R_cog	NR_cog	R_cog	R_cog	NR_cog	R_cog	R_cog	R_cog	NR_cog	R_cog	NR_cog	NR_cog	R_cog	R_cog	NR_cog	R_cog	R_cog	R_cog	NR_cog	R_cog	R_cog	NR_cog	R_cog	R_cog	R_cog	R_cog	NR_cog	R_cog	R_cog	R_cog	R_cog	NR_cog
												SAMPLE BOX LOCATION	A1	A3	A5	A7	B2	B4	B7	C1	C3	C6	C7	D1	D3	D5	D6	D8	E2	E4	E6	E8	A2	A4	A6	A8	B1	B3	B5	B6	B8	C2	C4	C5	C8	D2	D4	D7	E1
												SAMPLE DESCRIPTION	before diet	before diet	before diet	before diet	before diet	before diet	before diet	before diet	before diet	before diet	after diet	after diet	after diet	after diet	after diet	after diet	after diet	after diet	after diet	after diet	before diet	before diet	before diet	before diet	before diet	before diet	before diet	before diet	before diet	before diet	before diet	before diet	after diet	after diet	after diet	after diet	after diet
												SUBJECT OR ANIMAL ID	4	6	9	12	17	20	34	36	38	42	4	6	9	12	17	22	34	36	38	42	5	8	10	13	14	18	23	25	35	37	39	40	5	8	10	18	23
												TIME POINT	1	1	1	1	1	1	1	1	1	1	2	2	2	2	2	2	2	2	2	2	1	1	1	1	1	1	1	1	1	1	1	1	2	2	2	2	2
												TREATMENT	FALSE	FALSE	FALSE	FALSE	FALSE	FALSE	FALSE	FALSE	FALSE	FALSE	TRUE	TRUE	TRUE	TRUE	TRUE	TRUE	TRUE	TRUE	TRUE	TRUE	FALSE	FALSE	FALSE	FALSE	FALSE	FALSE	FALSE	FALSE	FALSE	FALSE	FALSE	FALSE	TRUE	TRUE	TRUE	TRUE	TRUE
												VOLUME EXTRACTED	80	80	80	80	80	80	80	80	80	80	80	80	80	80	80	80	80	80	80	80	80	80	80	80	80	80	80	80	80	80	80	80	80	80	80	80	80
PATHWAY SORTORDER	BIOCHEMICAL	SUPER PATHWAY	SUB PATHWAY	COMP ID	PLATFORM	CHEMICAL ID	RI	MASS	PUBCHEM	CAS	KEGG	Group HMDB	Pre	Pre	Pre	Pre	Pre	Pre	Pre	Pre	Pre	Pre	Post	Post	Post	Post	Post	Post	Post	Post	Post	Post	Pre	Pre	Pre	Pre	Pre	Pre	Pre	Pre	Pre	Pre	Pre	Pre	Post	Post	Post	Post	Post
1573	(12 or 13)-methylmyristate (a15:0 or i15:0)	Lipid	Fatty Acid, Branched	38293	LC/MS Neg	100002344	5499	241.217	151014	2485-71-4			1.88562e+06	4.14977e+06	9488008	3.71925e+06	5.68515e+06	3.93385e+06	13010714	14360576	7809355	6.87384e+06	2.77072e+06	3.94356e+06	8768283	10666356	20518216	12759764	17218092	13819771	29849036	7062085	9219969	12555596	9841597	3.8963e+06	7308848	18894108	11388347	3434971	1.25439e+06	4871834	1.87662e+06	6763898	14400924	15237581	8334587	21096888	13948688
1578	(14 or 15)-methylpalmitate (a17:0 or i17:0)	Lipid	Fatty Acid, Branched	38768	LC/MS Neg	100002945	5695	269.249					3477288	8455914	24663824	10946070	17458012	9587995	31234948	32208486	16975040	20162336	3.83215e+06	7435934	30915660	26764478	45168704	35132232	50772416	26836960	42350600	18121504	25076936	31634352	19917970	16783012	18709712	35971664	26936788	9601447	3925432	15850837	4170491	17579924	32192224	42466224	18650184	45800076	34179072
1584	(16 or 17)-methylstearate (a19:0 or i19:0)	Lipid	Fatty Acid, Branched	38296	LC/MS Neg	100002356	5993	297.28	3083779	2724-59-6		HMDB37397	357729	957061	1970933	1086021	1.96019e+06	829208	2433930	2573015	1615522	1559116	469617	659901	2505293	2250860	3098621	2972892	4.17227e+06	1856259	3876251	2242069	2269692	2176162	1433807	1285304	1511413	2.05751e+06	2162839	927562	443128	1177074	512441	1249701	3450168	3702834	1572194	5416146	3119807
1434	(2 or 3)-decenoate (10:1n7 or n8)	Lipid	Medium Chain Fatty Acid	63436	LC/MS Neg	100021502	4990	169.123					245247	423814	243096	152055	218097	176296	230221	274211	399231	378255	541910	237178	285749	676330	582849	210243	253887	199650	527461	573848	301220	419832	380334	145828	140732	477925	206234	147207	89188	101728	60123	533455	496458	356295	310017	281097	415038
5892	(2-butoxyethoxy)acetic acid	Xenobiotics	Chemical	63380	LC/MS Pos Early	100021457	3177	177.112	106312						272045					92778			47091		334010	234640			136658							50901		57777				197980			440118			117368
508	(N(1) + N(8))-acetylspermidine	Amino Acid	Polyamine Metabolism	57814	LC/MS Pos Early	100016038	3080	188.176					1270804	956060	549272	666522	1398437	600453	521240	714891	931475	737547	1096177	1444373	586284	637488	1009740	863301	503190	439173	435985	654758	643389	452857	911019	824406	727531	811025	781321	498940	837877	785147	719141	962032	544147	393036	788885	525096	805722
1842	(R)-3-hydroxybutyrylcarnitine	Lipid	Fatty Acid Metabolism (Acyl Carnitine, Hydroxy)	43264	LC/MS Pos Early	100003926	2400	248.149	53481617			HMDB13127		1357654	2421278	1.04304e+06	11915335	506524		8992559	3206323	1514662	19489568	26154962	49999432	70135776	37566404	29758312	13194121	45169672	84380568	49797688	812419	10753573	920427	573988	547547	3686761	1267800	849793	1066198	454562		801427	50579832	82565536	30239946	65430760	39999188
1843	(S)-3-hydroxybutyrylcarnitine	Lipid	Fatty Acid Metabolism (Acyl Carnitine, Hydroxy)	52984	LC/MS Pos Early	100009271	2340	248.149					1396325	1216310	943509	1879518	3072067	923805	385717	2061507	1964255	1351102	5666184	4358919	3709212	9079790	5315357	3580256	1894957	5715148	9256597	3494808	706180	2445641	1253242	432226	579794	1444008	1497884	1058692	1712326	583720	425159	464486	5499060	5478862	4048277	6850689	5128670
5604	1'-hydroxymidazolam	Xenobiotics	Drug - Psychoactive	27507	LC/MS Pos Late	100001010	873	342.08	107917	59468-90-5																108747														6894780			1249229
5857	1,2,3-benzenetriol sulfate (2)	Xenobiotics	Chemical	48762	LC/MS Neg	100006374	1709	204.981					90440			57976	26649				39030	25305			2280297		32966	93329	28094			45125				74852	2860129	190669	501979		25898	51698	74517	332402	84556		25827	53673	23404
2264	1,2-dilinoleoyl-GPC (18:2/18:2)	Lipid	Phosphatidylcholine (PC)	52603	LC/MS Pos Late	100008903	2100	782.569	5288075	998-06-1		HMDB08138	59813464	89770736	91099464	89013360	28479986	108582368	111032352	48064744	59668304	63774420	35523792	48047460	72717216	37297032	21801400	55496364	40892232	67187584	53487064	72916928	71376512	41346852	50788204	39437448	59144620	71227792	89416280	62492288	86229072	99368008	81787320	115143576	76969224	24178112	46640848	73895176	95973256
2186	1,2-dipalmitoyl-GPC (16:0/16:0)	Lipid	Phosphatidylcholine (PC)	19130	LC/MS Pos Late	100000657	2450	734.569	452110	63-89-8		HMDB00564	20370820	38353100	36867108	20357468	32007824	28488202	36950860	22190940	39446976	30804138	20879832	48106112	41023220	32061492	38323132	40618644	39361348	23383082	32319448	25102110	26721182	30759238	28740384	36458040	37570436	31321472	32212000	25113246	30213712	32749848	22674326	32263046	38115480	46713288	31003080	32537778	31020576
1165	1,5-anhydroglucitol (1,5-AG)	Carbohydrate	Glycolysis, Gluconeogenesis, and Pyruvate Metabolism	20675	LC/MS Neg	100000580	802	163.061	64960	154-58-5	C07326	HMDB02712	66774660	32863818	27978548	16411726	29211178	33698224	39160072	24667928	32334520	30348826	22679240	10911084	16321077	11146258	16505107	21724132	26452120	23932148	16269023	18209096	39249620	24628404	42110944	26566562	45679520	45230304	30817308	61586188	78475720	34677292	45006364	27426876	20279740	10314976	23848018	20429920	16997290
2732	1-(1-enyl-oleoyl)-GPE (P-18:1)*	Lipid	Lysoplasmalogen	44621	LC/MS Neg	100005372	6250	462.299					3475744	4590759	3380664	7723314	4812841	1857215	3666067	5614653	1846424	2819072	5784544	2381471	6567566	1975256	1642287	4190272	5620201	6542230	4677804	4361479	1799105	3156958	2596326	4244444	1119530	1292998	3831794	5268644	3826702	5774271	4054850	1724208	3688082	1861043	3358750	1411569	5558074
2709	1-(1-enyl-palmitoyl)-2-arachidonoyl-GPC (P-16:0/20:4)*	Lipid	Plasmalogen	52689	LC/MS Pos Late	100009014	2200	766.574				HMDB11220	5530318	18068784	18792980	9733322	31154680	12592801	19097628	13178354	15901991	22002356	13500676	10905342	14453137	8.31901e+06	17227728	16112140	14278568	15214084	13509348	15560567	22148508	18439118	18820776	25092144	14868284	17277612	22374664	7089097	9204183	15409032	9134182	13914825	20321890	10988047	13685504	11600455	20492488
2701	1-(1-enyl-palmitoyl)-2-arachidonoyl-GPE (P-16:0/20:4)*	Lipid	Plasmalogen	52673	LC/MS Pos Late	100009002	2300	724.528				HMDB11352	4837124	8641935	10300827	10216673	26181764	8.31078e+06	11454474	11161878	9420878	10860197	7433223	13248748	11506314	7256362	20980754	16264379	10832862	12984284	9460655	12524687	8224397	9184895	11536759	13747242	6341430	9874804	22091528	4134555	7268171	12248038	4870315	7065254	10181035	10704332	12159161	13771769	19431688
2710	1-(1-enyl-palmitoyl)-2-linoleoyl-GPC (P-16:0/18:2)*	Lipid	Plasmalogen	52682	LC/MS Pos Late	100009009	2300	742.574				HMDB11211	10708830	21159308	39451560	29142234	21991034	15822190	37490064	11473949	24839092	25004652	17468804	23566834	39646028	22628504	11468131	25801440	28469262	16395355	25491774	27173852	39874892	29441528	32551264	31083320	32113320	21130076	44695384	9158433	15013796	27884722	14234322	31457954	44894056	24540804	26343864	23856592	43126728
2698	1-(1-enyl-palmitoyl)-2-linoleoyl-GPE (P-16:0/18:2)*	Lipid	Plasmalogen	52677	LC/MS Pos Late	100009069	2400	700.528				HMDB11343	1232875	2682502	2522144	4130002	4230576	3.05256e+06	3148452	1717520	3.39985e+06	2185227	1016008	5262473	2653213	1950894	3444769	4852077	2782109	2017166	1.81721e+06	3001303	2375188	1859913	2884691	3228190	2.08243e+06	1879112	6752388	913786	2636944	3449924	1065476	2490932	2.66666e+06	2137136	2614557	3632921	7165661
2703	1-(1-enyl-palmitoyl)-2-oleoyl-GPC (P-16:0/18:1)*	Lipid	Plasmalogen	52478	LC/MS Pos Late	100009007	2550	744.59					9771772	15632325	18926776	16985832	17056660	8529760	20133160	8449394	14704674	15491943	13921893	13657251	21305264	15558991	12650465	15251722	20368860	10877530	15600286	15200863	19870240	19335312	18266080	18988916	13664237	15319454	21658366	8368795	7248142	16407135	9446009	19155902	25688888	15078322	14060665	12891759	19761868
2697	1-(1-enyl-palmitoyl)-2-oleoyl-GPE (P-16:0/18:1)*	Lipid	Plasmalogen	52477	LC/MS Pos Late	100009005	2750	702.543				HMDB11342	3409128	4662873	4663692	3839464	5594619	5215987	5017055	2818171	4849073	3011602	3147504	4594761	6210357	3104858	6206361	4728404	5153467	2886631	4108268	4277455	3190473	3043052	3505406	4874705	2291605	3107996	7917756	2205664	2642100	4010515	3444477	5218713	4.1897e+06	3309982	3165500	5019787	7077785
2700	1-(1-enyl-palmitoyl)-2-palmitoleoyl-GPC (P-16:0/16:1)*	Lipid	Plasmalogen	52713	LC/MS Pos Late	100009160	2218	716.559				HMDB11207	908588	1056137	1349647	1329135	1090875	466342	1568618	651980	1067300	997887	828995	619660	901413	694430	829150	675446	1241933	583470	901744	816144	1682010	910186	1013085	1215678	1447592	928399	1.00344e+06	525568	592119	1122342	673404	1.04751e+06	1203589	887083	588876	596720	775034
2699	1-(1-enyl-palmitoyl)-2-palmitoyl-GPC (P-16:0/16:0)*	Lipid	Plasmalogen	52716	LC/MS Pos Late	100009162	2550	718.574	11146967			HMDB11206	3753928	11878282	11612125	9054076	13741546	7455363	12253812	5526521	9354051	12325712	5922857	13514479	9600666	8556623	11078753	9060785	13081681	6701509	8175975	8532393	11947255	9095478	8930948	12013174	10261548	10586163	9113001	4338664	6333357	7092512	3261660	7077755	14541323	8825970	6232785	8063741	8736611
2729	1-(1-enyl-palmitoyl)-GPC (P-16:0)*	Lipid	Lysoplasmalogen	52474	LC/MS Pos Late	100002875	1547	480.345	10917802			HMDB10407	1205049	1397224	2794381	1444597	2611190	1438462	2448808	903766	1322285	2535781	1301910	1037960	2654322	2362481	1726744	1407226	1.95432e+06	1149220	946369	1352566	2354573	1538373	2718897	2806833	2004007	1652114	2885201	888787	1309311	3179106	1289095	1198266	3375492	2354787	1467262	1092025	2062214
2730	1-(1-enyl-palmitoyl)-GPE (P-16:0)*	Lipid	Lysoplasmalogen	39270	LC/MS Pos Late	100003000	1558	438.298					326688	426993	621215	339552	930452	457922	529402	347657	508145	470007	275944	931745	756278	717263	778826	640765	640087	384493	246021	372750	423400	306061	520987	885229	469786	414191	1.02843e+06	296669	432365	742898	294283	299745	681239	1.01104e+06	467991	421764	827275
2714	1-(1-enyl-stearoyl)-2-arachidonoyl-GPE (P-18:0/20:4)*	Lipid	Plasmalogen	52475	LC/MS Pos Late	100008999	2550	752.559	9547058			HMDB05779	6820608	24314912	31179878	20688380	96866256	14482000	34093304	24488444	19326872	33080428	21914108	26431784	47124252	13467565	56314332	51503864	43892268	33944128	30386552	36987848	25370192	35666944	44711320	44965624	16360764	39196204	51328700	10039986	13363338	31307340	12965172	24234808	45188152	34307584	39207692	49864988	51635776
2706	1-(1-enyl-stearoyl)-2-linoleoyl-GPE (P-18:0/18:2)*	Lipid	Plasmalogen	52748	LC/MS Pos Late	100009225	2750	728.559				HMDB11376	7314633	16624246	19861804	19481416	24480816	14785988	21440800	9331099	16277529	14854024	9141313	25723516	24534982	9411278	17647280	30235880	21903078	11092169	15124196	21220376	14493871	14607503	18212412	20454806	9754519	18102876	30710920	6878538	10535269	18817184	7907648	16707534	18677402	12383293	16048648	30115116	37380060
2705	1-(1-enyl-stearoyl)-2-oleoyl-GPE (P-18:0/18:1)	Lipid	Plasmalogen	52614	LC/MS Pos Late	100008919	3100	730.574		144371-68-6		HMDB11375	1430871	3802984	5647430	3761397	8693603	3459232	5402798	3340676	3604258	3285164	2286219	4197106	9389821	2313854	9762927	6923653	7090723	2957104	4996420	5032746	3798666	4066648	5691144	6382157	1906677	5413266	8960991	1889948	1196015	4693003	1788650	5639472	5287977	4336827	4107274	8794182	9302305
2734	1-(1-enyl-stearoyl)-GPE (P-18:0)*	Lipid	Lysoplasmalogen	39271	LC/MS Pos Late	100003001	1649	466.329					307658	579252	933674	450444	1490037	449418	728302	392464	458755	832636	416517	947862	1688547	704689	1154298	1059276	1236032	402596	452102	666895	630196	502440	1.02599e+06	1219679	551270	825079	1101169	373100	363698	947161	311518	449302	1231747	1588865	808685	1084927	1167381
2493	1-arachidonoyl-GPA (20:4)	Lipid	Lysophospholipid	46325	LC/MS Neg	100004442	5499	457.236		799268-65-8			878917	649495	374805	260925	1133109	970907	197150	670049	2315178	1684437	269442	4945028	740954	438439	597953	3126344	848617	712765	531620	348792	319107	661273	400026	1350554	1231766	959997	1363134	680926	497864	700534	277808	287734	1153345	6039669	869931	378599	1363637
2532	1-arachidonoyl-GPC* (20:4)*	Lipid	Lysophospholipid	33228	LC/MS Pos Late	100001551	1460	544.34			C05208	HMDB10395	18383544	28183176	24105090	9720989	28558172	17917668	32611208	23222104	15057277	28770056	21192248	10749185	20699124	13369940	15344515	22426440	34515860	28124752	18060420	13417904	27679960	21801344	31153414	34545200	16005871	18350534	27448188	18521716	16074985	32922632	24896536	25307412	37393452	24707926	25930840	17042954	19949184
2583	1-arachidonoyl-GPE (20:4n6)*	Lipid	Lysophospholipid	35186	LC/MS Pos Late	100001571	1470	502.293	42607465			HMDB11517	3077027	6230837	2993312	1.5992e+06	4686175	4959134	3426587	3628216	2580481	5831927	3141750	2752029	2474782	2006548	2982069	3615309	2712971	4003834	3.71997e+06	2717418	3258909	2884954	4750457	2429817	2200729	2749734	5040208	2751495	2125655	5009870	3.58666e+06	4433192	3.57087e+06	2127851	4.03032e+06	2942620	3.6907e+06
2628	1-arachidonoyl-GPI* (20:4)*	Lipid	Lysophospholipid	34214	LC/MS Neg	100001654	5482	619.289				HMDB61690	5643943	9450300	9715780	4552674	9616861	8823052	9510281	12455425	4709286	9691276	7449236	4411288	10556648	5779747	4680447	10460275	6954543	9179495	8442156	7202134	7450230	7993978	8.38302e+06	7872506	2606872	3793963	7855908	8161971	6365841	11554108	7366252	6843715	6881883	4.03381e+06	4405866	5377763	8.02101e+06
2758	1-arachidonylglycerol (20:4)	Lipid	Monoacylglycerol	34397	LC/MS Neg	100001433	6250	303.233	5282281	35474-99-8	C13857	HMDB11549	573685	1494407	372921	239968	360271	234657	690201	3537392	675970	840721	1946830	489398	600222	506485	479685	691795	1508231	4438590	2178350	1252554	502763	1104243	879999	493470	366160	1157819	1233520	1683061	1185071	919918	729377	1346357	1517464	858059	1.9019e+06	949379	1503007
356	1-carboxyethylisoleucine	Amino Acid	Leucine, Isoleucine and Valine Metabolism	62558	LC/MS Neg	100020427	2628	202.108					30502				30917	24036		44175			15911			23816	30840			49241	31771					29312			26432	20990	59177	24936	50995		22563			23376
308	1-carboxyethylleucine	Amino Acid	Leucine, Isoleucine and Valine Metabolism	62559	LC/MS Neg	100020425	2663	202.108					43010				41214	31215		82190			46907	53617		41098	39135	60730	43093	97856	51486			41952		46679			41406	29709	41132	51668	34880		41853	50336	28043	30483	70197
142	1-carboxyethylphenylalanine	Amino Acid	Phenylalanine Metabolism	62566	LC/MS Neg	100020419	2844	236.093					124652	47034	43320	57245	93085	63379	42261	117456	52249	38344	88623	73373	24215	51981	100838	38443	39606	104686	57019	49583	64670	41011	60053	155150	49776	84143	96108	56545	113070	100805	189950	42890	62217	36283	48487	53680	64047
379	1-carboxyethylvaline	Amino Acid	Leucine, Isoleucine and Valine Metabolism	62562	LC/MS Neg	100020423	2008	188.093					177152	113274	150782		128793	133640	87767	230475	105162	69259	149626	104442	69917	91213	128736	74079	100231	253079	124756	103669	88568	113417	101353	233662	95390	96659	161775	124716	196966	175281	163610	98261	115372	121548	81034	94464	145756
2757	1-dihomo-linolenylglycerol (20:3)	Lipid	Monoacylglycerol	48341	LC/MS Neg	100006121	6400	305.249					827212	593266	397503		285955	374952	800899	2.01131e+06	765914	559579	340771	187653	189110			445953	484803	640348	480942	357548	929970	535865	877496	821148	181402	748862	957511	1011314	1270873	851279	481518	620904	310133		448151	409109	636668
2780	1-dihomo-linoleoylglycerol (20:2)	Lipid	Monoacylglycerol	35103	LC/MS Neg	100001483	6800	307.264					74277	142151	99026					198509		93129	41320					34942	118549	93647	59270	103876	111713		65749	97951		80919	215132	176727	562726	148578	187023	145467			84451		101801
2762	1-docosahexaenoylglycerol (22:6)	Lipid	Monoacylglycerol	35153	LC/MS Neg	100001481	6150	309.222				HMDB11587	196836		243577	110020	149540		143538	544931	143062	209411	350175	160934	376935	287693	256169	212396	607895	504524	897141	362485	109497	149413	270062	256216	141301	238500	244655	503458	491945	220811	80089	119156	530875	644468	306663	209388	236979
2546	1-lignoceroyl-GPC (24:0)	Lipid	Lysophospholipid	49617	LC/MS Pos Late	100002873	1907	608.465		325171-59-3		HMDB10405	710117	667665	700628	260060	294424	544439	302160	300221	474842	479207	912607	383910	1105308	387664	208742	335390	213421	207057	571008	679049	343697	540033	342836	509858	431655	320606	541790	508755	726728	576302	760424	716608	784291	434605	368708	444562	558346
2516	1-linolenoyl-GPC (18:3)*	Lipid	Lysophospholipid	45951	LC/MS Pos Late	100005350	1410	518.324				HMDB10388	2623478	1895498	2666837	3613651	672105	3305035	4099341	1751347	1665145	2658169	706557	712752	3.20862e+06	1972918	779778	1770059	2745637	3931158	1.58002e+06	1697210	2668094	1449003	2839446	2634543	1312228	1.73872e+06	3026599	1509875	2454149	5127789	2.45706e+06	3395311	2778450	1072128	1624206	2.95457e+06	3081912
2753	1-linolenoylglycerol (18:3)	Lipid	Monoacylglycerol	34393	LC/MS Neg	100001435	6214	277.217	53480978	124151-74-2		HMDB11569	460168	562935	285311	361010	156305	546351	499412	1474081	208863	658045	241948		654561	332659	218006	338225	332518	727317	700717	1600353	469429	282406	377581	301220	225721	181091	533610	493252	1690826	419720	237783	447745	503044	448008		310954	528118
2269	1-linoleoyl-2-arachidonoyl-GPC (18:2/20:4n6)*	Lipid	Phosphatidylcholine (PC)	52710	LC/MS Pos Late	100009131	2000	806.569				HMDB08147	45128412	39115648	43610488	29523596	18231274	25909630	52188624	29877888	21071176	27835040	34082352	16700833	53317644	29556500		27789860	33165448	28193572	31768848	30324634	27381836	25710318	28758198	43777168	23031252	20698624	36600148	29777106	22350720	54701912	33859292	58588720	33061750		20941604	28836850	26737848
2265	1-linoleoyl-2-linolenoyl-GPC (18:2/18:3)*	Lipid	Phosphatidylcholine (PC)	53176	LC/MS Pos Late	100009343	1939	780.554				HMDB08141	3760493	2987500	5973417	9812230	607231	4822953	4845920	2996325	2332421	4.1583e+06	954262	1598174	6544393	2112917	290810	2199794	2829632	4875990	3242162	3918088	2475434	1809151	2232324	2209123	1902851	3172279	4.03047e+06	3547016	8700021	8487656	4489943	9041537	4389177	1014430	1458815	6538765	6607775
2488	1-linoleoyl-GPA (18:2)*	Lipid	Lysophospholipid	52690	LC/MS Neg	100009082	5483	433.236				HMDB07856	750206	380839	504541	425131	459205	1291140	431426	1023412	960178	1052675	444066	843647	867788	878203	431522	949199	427142	773908	977245	877742	476359	504716	402635	1056315	677671	583126	2549110	670115	748731	710230	558433	847319	792940	1433305	1088668	571536	1107218
2514	1-linoleoyl-GPC (18:2)	Lipid	Lysophospholipid	34419	LC/MS Pos Late	100001395	1465	520.34	11988421		C04100	HMDB10386	97464136	95182760	137204608	98574392	73988160	132640320	142199952	74664400	80898800	104002056	71243344	64446372	114043592	65910988	43430152	83638400	107285888	115357432	123368648	99925272	123890552	70438528	91827200	103816208	81950672	71510272	116616368	73047224	102591680	163951264	108891352	99544128	162878224	70731216	97951992	98797824	100570424
2570	1-linoleoyl-GPE (18:2)*	Lipid	Lysophospholipid	36600	LC/MS Pos Late	100001570	1482	478.293	52925130			HMDB11507	4806466	6166327	5176619	4100489	3238306	10919066	5190054	5877377	4007244	5947137	2905501	4343364	4243415	2756608	2114628	3999864	2986444	7164275	7757078	5461315	4777632	2674390	3853277	2670700	3228797	3166892	5764511	3388716	7620559	8373481	6379743	5003241	7856993	2226661	4227252	4.96167e+06	5033523
2612	1-linoleoyl-GPG (18:2)*	Lipid	Lysophospholipid	54885	LC/MS Neg	100009227	5516	507.273					78687	185333		62759	99506	161719	61131	181016	112482	128366	106125	134966	66896	52823		92230	90837	193278	136267	116056	75103	72576	82222	54503	70249	58675	83457	114500	244264	146287	100249	70871	122438	83931	131688	80993	138838
2622	1-linoleoyl-GPI* (18:2)*	Lipid	Lysophospholipid	36594	LC/MS Neg	100001778	5494	595.289					3006933	4871357	3238754	2246997	2071166	5431098	3204408	4926506	3.80554e+06	3037966	3026602	3681283	5021584	2151858	1.83306e+06	4018117	2.05066e+06	3.96499e+06	4290598	4359165	2689429	2135815	2574886	3992584	1358196	1.86535e+06	2729837	4475459	6233892	5648063	4739699	3.68162e+06	2389853	1.93108e+06	3479752	2757067	3572772
2752	1-linoleoylglycerol (18:2)	Lipid	Monoacylglycerol	27447	LC/MS Neg	100001040	6477	279.233	5283469	2277-28-3			10804016	14238757	7712083	5658377	5.32296e+06	9612916	7561947	33403492	8053218	12198937	14647628	8237428	9818766	7667743	3147589	8644913	9548819	19001844	29696196	40535576	7096181	5484752	6651468	4573337	3715832	8517474	16348166	16303384	64647112	9084915	8524589	9043751	15053709	4864733	10568915	7712166	13394036
2749	1-margaroylglycerol (17:0)	Lipid	Monoacylglycerol	34391	LC/MS Neg	100001429	6571	269.249	107036	68002-72-2			122769		123287	78975		166003	184318	196685	154867		361967	103699	160475	121213	159969	101196	160244	207561	228869	181103	122843	124323	175059	139617	110755		196812	162386	132666	131501	153908	154909	71751	215269	85785	550565	159957
87	1-methyl-4-imidazoleacetate	Amino Acid	Histidine Metabolism	32350	LC/MS Pos Early	100001208	2064	141.066	75810	2625-49-2	C05828	HMDB02820	926086	1900641	1942912	2696239	1.81646e+06	1673148	1726376	2158944	1695290	1357816	664002	1.60829e+06	1035833	1403694	1179461	930400	1239738	1339780	1145960	841308	1715605	1.4921e+06	1.83831e+06	1835994	2148887	1314557	1.85965e+06	1114211	2434596	1491301	1698002	1.61754e+06	954288	1176969	1177239	1.04348e+06	965961
88	1-methyl-5-imidazoleacetate	Amino Acid	Histidine Metabolism	62946	LC/MS Pos Early	100002910	1989	141.066	6451814	4200-48-0		HMDB04988	254040	130290	7320238	3947732	1584688	180024	9012620	1464365	394328	1031726	174851	147015	1408627	1078201	350881	318710	727024	1044420	354963	273602	2203065	743992	4375065	6092963	559815	1400795	2783485	388332	278488	9209669	2488132	388386	3738168	412563	3464985	128618	1863482
68	1-methylhistidine	Amino Acid	Histidine Metabolism	30460	LC/MS Pos Early	100001051	2755	170.092	92105	332-80-9	C01152	HMDB00001	15803058	11767096	17500656	15928882	14850353	8707497	14114978	23173228	15682005	21640524	18887960	10167881	13781190	10309657	8518755	9841091	13707137	22110520	19489564	10947211	24348052	24395140	26210096	25545184	20774616	28195792	20405608	21585164	16112682	58758792	8188404	26587132	28601168	19741600	12264038	15796962	31155060
4185	1-methylnicotinamide	Cofactors and Vitamins	Nicotinate and Nicotinamide Metabolism	27665	LC/MS Pos Early	55	1940	137.071	457	1005-24-9	C02918	HMDB00699	3848621	1846986	700213	476014	1.99476e+06	1.3694e+06	431247	1274178	1390462	862379	1606017	549525	562443	1892669	1875370	1225384	566768	329008	635240	1484627	2505663	1158862	1317679	1737171	1231615	1614324	2082226	797339	1272153	1403094	694484	1742671	1368565	710413	1199725	2165041	2298967
2174	1-myristoyl-2-arachidonoyl-GPC (14:0/20:4)*	Lipid	Phosphatidylcholine (PC)	53195	LC/MS Pos Late	100009139	1950	754.538				HMDB07883	3691782	6150767	5.89344e+06	2090209	1735881	3589321	8690138	7216661	3208927	6779415	1519056	846593	2928238	1502392	1808553	5975788	4206050	7595942	2548224	1391429	3981433	2436351	9058984	7.69468e+06	4434209	3672768	5604178	2290581	3.37133e+06	3285146	3333344	6046373	1801490	3.75649e+06	3259246	4343473	3185631
2170	1-myristoyl-2-palmitoyl-GPC (14:0/16:0)	Lipid	Phosphatidylcholine (PC)	19258	LC/MS Pos Late	100000672	2250	706.538	129657	69525-80-0		HMDB07869	1657469	4507411	9720450	2653592	2923569	3856989	11500439	5.54472e+06	6710960	6459500	485590	1226897	4025427	3102135	5138790	12792896	6773063	4537134	5233243	1647921	6109019	3.94879e+06	10923842	9753113	7925707	6447502	5605107	2244473	3477237	4499870		8193995	2077933	8509873	4961495	12337151	4388652
2263	1-oleoyl-2-docosahexaenoyl-GPC (18:1/22:6)*	Lipid	Phosphatidylcholine (PC)	52697	LC/MS Pos Late	100009130	2100	832.585				HMDB08123	32479480	18332420	30902960	16349959	11744866	12144810	19977746	18950348	20035832	15944031	13253991	5536131	18426082	13893902	10918901	10522828	14977740	10407074	14953950	14580361	15089546	18687512	18280724	23093156	14914263	13552651	24945116	30381152	22491168	28056734	35761056	17619738	15165148	18246556	12696531	11025544	12516670
2347	1-oleoyl-2-linoleoyl-GPE (18:1/18:2)*	Lipid	Phosphatidylethanolamine (PE)	52687	LC/MS Pos Late	100009078	2270	742.538	9546753			HMDB05349	4153086	6356615	1608306	2479045	492762	7949611	575796	8087913	2012171	1657091	511332	2987784	2114145	753594	676385	2946595	728332	5571831	6202353	3300778	1462908	1440122	1109036	450301	500442	1423506	2108426	2472828	7715527	4198994	5396652	1810412	3891770	1180217	2394350	3493061	3513625
2487	1-oleoylglycerophosphate (18:1)	Lipid	Lysophospholipid	36812	LC/MS Polar	100001671	1433	435.252	5497152	325465-93-8			73938	43224	51154		70330	140498		89420	110901	98695	43841	182127	76251	107038	89892	224382			75029	51258		61109	67376	113273		71508	305598	112614	38940	115376	76992	88997	59764	285558	89937	39918	151547
2511	1-oleoyl-GPC (18:1)	Lipid	Lysophospholipid	48258	LC/MS Pos Late	100001272	1540	522.355	16081932	19420-56-5		HMDB02815	99763024	72372648	90813392	61588512	61482160	80235936	97696696	50917400	63234932	69926072	56099536	31193114	82236656	67566736	46520640	56528804	63190556	47587792	75456776	60637128	86213424	59435640	83755768	83458136	47388480	59251108	101638304	64611880	39964404	130127008	95391064	84695352	82839576	72512384	56230564	63605260	71408536
2568	1-oleoyl-GPE (18:1)	Lipid	Lysophospholipid	35628	LC/MS Pos Late	100001569	1554	480.308	9547071	89576-29-4		HMDB11506	3573326	3229313	2447001	1989247	1772997	5357432	2127352	4128200	1961973	1999439	1692445	1844418	3468597	1511316	1370141	2039464	1579831	4016065	8248375	3026287	1784387	1333248	2137911	1469865	941506	1854931	3209244	2177490	1919234	4942275	4705570	2930080	4962493	1528757	1982491	2424156	2660111
2620	1-oleoyl-GPI (18:1)	Lipid	Lysophospholipid	36602	LC/MS Neg	100001777	5599	597.304					3581233	2863568	4619927	2536216	1650930	4.13421e+06	4265673	4016021	2410871	2212939	1761071	772085	5961296	1.93369e+06	851565	4470884	2312090	4160053	4156100	2579695	2327532	1.89034e+06	3.04633e+06	4499337	648031	1454911	3065245	3923036	1639502	7050339	4274238	3325828	1848458	1089398	1.59812e+06	3.36224e+06	3391993
2751	1-oleoylglycerol (18:1)	Lipid	Monoacylglycerol	21184	LC/MS Neg	100000924	6650	281.249	5283468	111-03-5		HMDB11567	9462772	9836961	6599201	3544315	5447181	8652295	11687250	34510800	6741209	9126733	8.17455e+06	3590774	8089225	5755762	4396010	9079515	4901862	8498364	28485342	36940080	6181951	3826195	6897970	5220178	3693397	4725677	15359859	12307503	17798982	6871220	5587876	4938346	11812199	6412148	4868813	6237879	6.99133e+06
2217	1-palmitoleoyl-2-linolenoyl-GPC (16:1/18:3)*	Lipid	Phosphatidylcholine (PC)	53180	LC/MS Pos Late	100009345	1900	754.538				HMDB08008	963971	860391	1.13067e+06	1675859		529874	1.09339e+06	666086	426216	816443	165846		673676	309590		262733		793138	318744	165660	987477	413802	704022	676657	387878	595277	882717	328256	857967	1118396	1020334	1605118	268809	258134	304438	457824	545542
2502	1-palmitoleoyl-GPC* (16:1)*	Lipid	Lysophospholipid	33230	LC/MS Pos Late	100001511	1450	494.324	24779461			HMDB10383	6381463	6804801	8178065	6037250	4693339	5649824	10236766	5140813	5294616	7.52213e+06	2149730	1096773	4441794	4421930	3810145	3112118	4124988	3913512	3065027	2189837	9008045	4576673	9740120	7545992	6123347	5521262	10594928	4939740	6345454	11939157	8583543	6.20615e+06	3761935	4884860	3563658	3.06215e+06	3491593
2748	1-palmitoleoylglycerol (16:1)*	Lipid	Monoacylglycerol	52431	LC/MS Neg	100008952	6094	253.217					270738	751813	606104		488783	235951	963697	2160164	315392	679848	211769		359984	208133	408777	434021		770772	945569	867748	781685	208689	716705	513268	300243	317829	1496239	424725	2648725	397012	197614	272366	244083	309653	205874	285764	125272
2204	1-palmitoyl-2-arachidonoyl-GPC (16:0/20:4n6)	Lipid	Phosphatidylcholine (PC)	52462	LC/MS Pos Late	100008914	2200	782.569	10747814	35418-58-7		HMDB07982	286831040	542095296	402746784	201253920	442257312	314852992	411861952	539740736	351202368	432000224	352590144	371231648	426844736	293566400	344526720	478122912	467780576	482283584	426157504	327588288	364109888	478754304	415802656	417205760	285274336	370560128	423710688	292314208	319630080	351418816	303306112	463002880	480258848	472480512	403160288	406140288	401812224
2319	1-palmitoyl-2-arachidonoyl-GPE (16:0/20:4)*	Lipid	Phosphatidylethanolamine (PE)	52464	LC/MS Pos Late	100008990	2250	740.523	9546800			HMDB05323	3.90271e+06	20662844	4088027	1.59487e+06	4617556	5.91699e+06	1912043	10300646	4690173	8528794	2268059	11964278	3100179	2614919	5.62968e+06	10751136	1937996	7241425	4276867	4309507	4453895	6132394	6.56972e+06	2594203	2383894	4033651	6431819	5042790	7238316	5251326	3640175	4404609	5.73305e+06	5.84734e+06	7465058	7279396	9204733
2441	1-palmitoyl-2-arachidonoyl-GPI (16:0/20:4)*	Lipid	Phosphatidylinositol (PI)	52467	LC/MS Pos Late	100008993	2567	876.56				HMDB09789	1656137	6455968	4793086	1060555	3148912	5408517	3434456	4084818	3029800	3781492	834873	1636746	2465845	2107072	2.66444e+06	2426772	1362398	1324201	2644862	1145590	2.44566e+06	2534168	3517728	2435400	1429405	2685998	3325800	2061423	3052352	2759057	2651915	3.07883e+06	2362773	1376401	1109782	1870601	1677786
2210	1-palmitoyl-2-docosahexaenoyl-GPC (16:0/22:6)	Lipid	Phosphatidylcholine (PC)	52610	LC/MS Pos Late	100008915	2055	806.569	6441886	59403-54-2		HMDB07991	238789776	195536096	381918720	236966224	354337056	112553072	236392944	242289408	236990304	296100896	205632272	302254976	428052960	430197184	411114784	229896688	403097696	193948928	331660832	220717824	204017968	242620384	292209792	351299040	260230944	242018368	268661440	253758976	299716576	216028000	167065424	177118272	421375520	454315968	216243328	266246960	216875520
2321	1-palmitoyl-2-docosahexaenoyl-GPE (16:0/22:6)*	Lipid	Phosphatidylethanolamine (PE)	52465	LC/MS Pos Late	100008991	2160	764.523	9546799			HMDB05324	3165395	6523510	3416611	1557149	3022099	1411099	969703	6.88599e+06	3321790	4508085	1.02307e+06	12591026	3.92497e+06	4109825	4421720	6589862	1653775	3374763	2676018	2701618	2.04371e+06	3363220	4631136	2105370	2176812	1.94593e+06	4093106	4872007	6300047	4235595	1772918	1673988	3287300	8038239	4749623	4757754	4666735
2193	1-palmitoyl-2-linoleoyl-GPC (16:0/18:2)	Lipid	Phosphatidylcholine (PC)	42446	LC/MS Pos Late	1537	2160	758.569	5287971	40811-94-7		HMDB07973	576370560	800687040	799929280	663482368	606688256	731959552	748614336	791317120	769117440	736010944	543383616	983132992	740964096	615259520	459012896	802396288	707941440	781242944	812300096	727304704	695413824	730227904	620172800	598927872	614010560	750648128	718343936	587645440	764335552	659622016	523323456	811613760	783841472	670874560	700676736	861350848	848954048
2313	1-palmitoyl-2-linoleoyl-GPE (16:0/18:2)	Lipid	Phosphatidylethanolamine (PE)	42449	LC/MS Pos Late	100001870	2350	716.523	9546747			HMDB05322	2715179	8.36724e+06	2825830	2100990	1483614	7031909	1044970	6.58464e+06	2919707	3519210	869917	12790302	2054540	1758638	1595296	5450291	957214	4748912	4.01145e+06	2883292	2614918	2367305	2543568	885720	1438996	2598482	2878185	2560981	8901539	3128004	2508113	1964070	4352110	2353810	3.53732e+06	5573270	5067092
2438	1-palmitoyl-2-linoleoyl-GPI (16:0/18:2)	Lipid	Phosphatidylinositol (PI)	52450	LC/MS Polar	1528	910	833.519				HMDB09784	720275	2111430	1214397	404616	742819	2186774	781581	1333696	1771455	1323165	355452	1190779	963294	716663	833143	754803	447490	542253	1278997	649803	789245	862693	984075	975236	1072508	1224468	906346	867610	2209278	1140306	1116837	1512351	952398	605399	699273	1004954	780113
2190	1-palmitoyl-2-oleoyl-GPC (16:0/18:1)	Lipid	Phosphatidylcholine (PC)	52461	LC/MS Pos Late	1539	2450	760.585	6436017	26853-31-6;26853-31-6		HMDB07972	493791776	650783168	650312000	424321664	555013696	491337280	654130240	616878528	613293056	555721920	365364384	584858240	547603136	504652608	531074624	584668544	491691808	429590560	585770496	399397344	591619200	670706432	629502144	582649600	411796672	593110464	643127104	501006048	386555008	573625728	395891936	763702144	518015296	565132736	433373312	614222784	532400768
2311	1-palmitoyl-2-oleoyl-GPE (16:0/18:1)	Lipid	Phosphatidylethanolamine (PE)	19263	LC/MS Pos Late	1526	2600	718.538	5283496	26662-94-2		HMDB05320	3530836	9990117	2470754	1192188	1714090	5242187	1258273	7463652	2985908	2158197	812946	7.96068e+06	3091650	1493715	3127797	5366277	1250105	4467365	4855549	1.62261e+06	2234673	2791785	3.99599e+06	1557751	1044605	2984452	3.76466e+06	3264915	4320856	3497967	2745867	3033040	4.09148e+06	3925604	3218328	5263744	4668892
2436	1-palmitoyl-2-oleoyl-GPI (16:0/18:1)*	Lipid	Phosphatidylinositol (PI)	52669	LC/MS Pos Late	100009066	3140	854.575				HMDB09783	1817368	3712368	6625550	1172635	2451278	3.70309e+06	4375483	3270163	3434601	2625445	505731	1442722	5599609	2485166	2692845	4197485	2264399	1951681	3488921	1319437	2105430	2167760	3769132	3467904	1475614	4233719	3.84209e+06	1856220	1856750	4.09624e+06	2137185	3.86984e+06	2808943	2577634	1301912	5.56309e+06	3046443
2187	1-palmitoyl-2-palmitoleoyl-GPC (16:0/16:1)*	Lipid	Phosphatidylcholine (PC)	52470	LC/MS Pos Late	100008984	2200	732.554					17660348	33232406	34636800	16596930	17267564	18237934	48948844	39106900	30969852	30209664	6012111	11149747	14080416	11549437	18272860	20709222	17618770	16963848	17793360	7790682	40981388	23152240	44817112	29646804	29551460	30019184	35478720	18251316	23640946	24325016	14346739	38473016	10548259	20251928	16720372	21654432	13767500
2188	1-palmitoyl-2-stearoyl-GPC (16:0/18:0)	Lipid	Phosphatidylcholine (PC)	52616	LC/MS Pos Late	100008921	2750	762.601		59403-51-9		HMDB07970	7610745	10984388	17112014	302141	13471492	10000423	16280542	6314724	8996140	12458231	8364924	10717071	24171108	13396127	16172019	17410762	17161672	7662663	12982224	9328229	8848612	9421933	10483723	16099954	10764160	15012455	12599111	9262233	9315585	12534285	9110668	10242534	18387056	16922168	10159623	14986629	12371703
2483	1-palmitoyl-GPA (16:0)	Lipid	Lysophospholipid	34428	LC/MS Neg	100001445	5600	409.236	6419701	17618-08-5	C04036	HMDB00327	222871	175357	164122	100983	247827	259431	121467	248791	321848	323304	109023	291213	222895	385963	240120	277091	191246	195142	179637	197551	105419	169150	173675	323869	150007	197851	662635	252421	211732	279144	142906	250640	210141	612402	234737	143967	409778
2500	1-palmitoyl-GPC (16:0)	Lipid	Lysophospholipid	33955	LC/MS Pos Late	100001263	1525	496.34	86554	17364-16-8		HMDB10382	216058176	242722736	319346336	174629920	261864304	268232480	232767008	193930208	234844848	291908352	144354624	198960272	313301568	342133696	215272240	245354384	230489712	179963872	200968544	185309024	223167472	208518992	261083472	260098016	199760176	230350784	302895392	194486000	232172656	342290016	219668064	208652272	333064256	354601824	187468304	220756592	255789136
2559	1-palmitoyl-GPE (16:0)	Lipid	Lysophospholipid	35631	LC/MS Pos Late	100001567	1544	454.293	9547069	53862-35-4		HMDB11503	1701444	3341134	3726458	1396163	2397280	2.74714e+06	2.01593e+06	1709198	2737615	3724825	871116	3667138	2839273	3031721	2726423	2714073	1915152	1294832	2272520	1738890	1774674	1651412	3553169	2179364	2299650	1777549	3561588	2220959	3095226	3964895	2098597	2125528	3763001	2656454	2034515	2650116	2645104
2605	1-palmitoyl-GPG (16:0)*	Lipid	Lysophospholipid	45970	LC/MS Neg	100005717	5570	483.273	3300276				71662	112146	96295	56282	109289	137704	103634	125457	93779	108583	54024	100100	74303	65531	90069	135018	137304	121538	116405	62031	83007	48386	100347	73418	61743	111845	81007	116744	147455	153663	77239	49855	117260	81636	83698	133210	84298
2614	1-palmitoyl-GPI* (16:0)	Lipid	Lysophospholipid	35305	LC/MS Neg	100001655	5564	571.289				HMDB61695	1888379	3688667	5699158	1207099	2237566	4278523	4291977	4892788	3130549	3532023	1097124	1644040	3319551	1656580	1397858	3299748	1808373	2199538	2852736	1749715	3591799	1.97483e+06	3812037	5529961	1125088	1421223	2295554	3130093	4004447	4903712	2608249	2549770	1577153	886370	1581306	1999213	1936788
2747	1-palmitoylglycerol (16:0)	Lipid	Monoacylglycerol	21127	LC/MS Neg	100000827	6550	255.233	14900	542-44-9		HMDB31074	3883902	5.93093e+06	3860722	7014026	11959191	6553175	14243472	22925262	4522163	4879072	4874238	3687716	15220390	11508075	3.77478e+06	7687118	5487258	18035336	18679628	16054526	6054219	11350182	14403830	12219655	7.96528e+06	11389742	6246547	11579984	17440954	10281006	1.96879e+06	10690789	14739713	5194512	6.4154e+06	18110136	12976536
92	1-ribosyl-imidazoleacetate*	Amino Acid	Histidine Metabolism	61868	LC/MS Pos Early	100001668	2006	259.092	5117448	29605-99-0	C05131	HMDB02331	701722	790608	1176379	2397933	841942	1270691	1405962	1505158	697364	934873	493346	230837	406044	624819	363188	221212	721963	852801	169434	218762	970107	789501	1010235	1261037	995046	1313003	1054087	569356	1611757	1278775	807941	1148506	765734	319550	358305	514127	222747
2238	1-stearoyl-2-arachidonoyl-GPC (18:0/20:4)	Lipid	Phosphatidylcholine (PC)	42450	LC/MS Pos Late	100001869	2400	810.601	16219824	35418-59-8		HMDB08048	271767904	458421248	407131008	155565280	369145568	267521360	415623872	430222176	273732544	371305344	411434016	235675840	394540480	232792528	262718128	323912640	386778944	361786368	309098720	294611264	346890336	408367328	339275136	375619104	253531152	322416544	341740960	322813536	316653152	322472032	349856928	424354048	441819520	346077216	334259232	317752320	294352128
2341	1-stearoyl-2-arachidonoyl-GPE (18:0/20:4)	Lipid	Phosphatidylethanolamine (PE)	52447	LC/MS Pos Late	100008977	2475	768.554	5289133			HMDB09003	20223822	65299988	16257382	8.31843e+06	17716512	20250076	11959915	44184584	14745132	30778992	14777604	36310700	19271752	10732878	18744572	39680532	12197785	29696454	17116920	17061064	18071712	22839420	22770732	11698876	10075906	15414889	23764318	19924204	25662012	20221668	20429408	18928568	25840396	26714584	30059266	28226288	31761974
2457	1-stearoyl-2-arachidonoyl-GPI (18:0/20:4)	Lipid	Phosphatidylinositol (PI)	52449	LC/MS Pos Late	100000616	3000	904.591		383907-33-3		HMDB09815	25195242	51006580	44390968	18125918	48252240	36929588	33175638	41556408	25096178	47804276	32874276	22479580	54262020	36488476	35178440	40139852	30218398	28895078	41405984	31060248	24154294	49663220	34568404	25992650	25008270	34291132	47269012	31441544	27321490	40150328	30691346	35874800	55772788	40544620	23874684	35390868	42253280
2244	1-stearoyl-2-docosahexaenoyl-GPC (18:0/22:6)	Lipid	Phosphatidylcholine (PC)	52611	LC/MS Pos Late	100008916	2300	834.601		59403-52-0			95951688	60282612	166317888	72341320	129151328	32825176	115890280	81962704	76601456	94284184	104741880	93199696	181737664	164775872	128176760	56303648	167108400	64661288	117318952	77717880	81717952	70273952	101456536	132344544	106999472	94888920	73247872	136097920	158495840	74466616	73468192	50408452	180608640	163636624	72551072	83584032	53020008
2345	1-stearoyl-2-docosahexaenoyl-GPE (18:0/22:6)*	Lipid	Phosphatidylethanolamine (PE)	52466	LC/MS Polar	100008992	752	790.539	9546798			HMDB05334	985673	1352797	895068	477756	636979	410264	347393	2246810	880169	1245639	473541	2537684	1666193	1248626	1176223	1369734	793247	1051793	1238369	716037	489508	652080	1186569	546879	460256	636803	747203	1726257	1890945	1007150	876729	571566	1146939	2676534	700609	1374755	1065420
2230	1-stearoyl-2-linoleoyl-GPC (18:0/18:2)*	Lipid	Phosphatidylcholine (PC)	52452	LC/MS Pos Late	100008980	2450	786.601					648377280	693428224	813548544	557935040	503551808	678761024	818003904	656586496	676425152	644076352	662996992	641772480	864730560	512502528	353226368	646248640	678595008	616181376	783006336	711289984	668197120	633468544	549567744	609254400	546568640	650519040	685838464	670598272	792911232	659321856	693530496	774441600	805259392	590872320	582259904	774822400	738772480
2332	1-stearoyl-2-linoleoyl-GPE (18:0/18:2)*	Lipid	Phosphatidylethanolamine (PE)	52446	LC/MS Pos Late	100008976	2575	744.554	9546749			HMDB08994	22465018	38266736	13002841	10982920	5934860	34236816	9620133	52295376	12440831	16764202	8700477	35553628	17378612	7862316	7178384	25451970	8523093	30369698	36858232	20377516	14127586	9650338	10373491	5425149	6420043	11693058	13407246	14999918	44158636	20411012	25044596	12536466	26917336	15070255	17139976	25602386	25518300
2445	1-stearoyl-2-linoleoyl-GPI (18:0/18:2)	Lipid	Phosphatidylinositol (PI)	52468	LC/MS Pos Late	100008994	3185	880.591				HMDB09809	10102935	18718856	10920310	5899205	6.64295e+06	16619479	7353123	12001744	13218258	10098059	8331370	12416061	23497576	8518701	9748251	11195481	5799840	6813652	14866858	12604141	5053613	9332684	7605790	9264306	6672849	12540758	11764520	10220848	16316827	14361625	14583792	12813509	13708241	13780014	13248586	13155347	14647910
2227	1-stearoyl-2-oleoyl-GPC (18:0/18:1)	Lipid	Phosphatidylcholine (PC)	52438	LC/MS Pos Late	100008904	2644	788.616		56421-10-4		HMDB08038	228007456	206073072	343216064	157575808	210835808	197722384	397243456	236270592	223956800	192143824	211273008	144238320	336457152	189919104	180520544	248878144	274938944	139087040	310425920	181795888	291395648	225003904	244443472	295899680	135164816	257239136	260365552	240450080	155489024	238138048	197960144	313900288	239703968	243090992	165440864	348820032	225007024
2328	1-stearoyl-2-oleoyl-GPE (18:0/18:1)	Lipid	Phosphatidylethanolamine (PE)	42448	LC/MS Pos Late	100001856	2950	746.569				HMDB08993	6363461	8402548	3612321	2742393	2488483	9656093	2763712	13903775	3430352	2447356	2769167	8893223	7793474	3039493	4366283	8474805	3.61838e+06	9404946	15679031	6146677	2729759	2507684	3129321	2219311	1.19147e+06	3.29977e+06	4031779	4409682	6657489	6670481	6706491	3697048	8618409	7.0434e+06	4356669	8585164	7992734
2444	1-stearoyl-2-oleoyl-GPI (18:0/18:1)*	Lipid	Phosphatidylinositol (PI)	52726	LC/MS Pos Late	100009181	3711	882.607					3461574	3196715	5050997	2548305	2384511	3.7124e+06	4.16274e+06	3933739	2879559	1733830	2221587	1608525	10785190	3673771	1902823	5292085	2499239	2654183	3971919	2768009	1367270	1.78072e+06	3188164	3.87032e+06	994247	4119886	4358388	2386237	1245890	6251564	2772960	5052265	3935605	4236059	2613212	5742472	4728091
2408	1-stearoyl-2-oleoyl-GPS (18:0/18:1)	Lipid	Phosphatidylserine (PS)	19265	LC/MS Pos Late	100000639	3000	790.559	9547087			HMDB10163	480456	679752	348617		705240	451584			830815	312375		1439964	439551	253316	1256436	514379	167588	210103	452210	244467		267159	275785	578452	458033	382876	426630		349399	400719			465412	1413865	289883	466662	587195
2509	1-stearoyl-GPC (18:0)	Lipid	Lysophospholipid	33961	LC/MS Pos Late	100001271	1606	524.371	497299	19420-57-6		HMDB10384	94572376	94527368	171489472	53571716	99010760	106601544	123088440	69285544	76773888	115751864	84788808	55443844	168759040	123231600	64767004	84322616	101288896	59122168	71955624	77717608	108873392	76201160	100928432	117277224	75778224	94841720	121125352	92107664	110543184	121267944	105360352	84377456	161721696	130910536	69751992	96103128	92323456
2566	1-stearoyl-GPE (18:0)	Lipid	Lysophospholipid	42398	LC/MS Pos Late	100001461	1626	482.324	9547068	69747-55-3		HMDB11130	2755353	4930972	4726542	1694518	2907007	3.55222e+06	3273538	2783287	2680026	4955616	2034891	4044793	5001175	2943310	2597734	4090512	3.22703e+06	2210460	2704334	2638157	2811615	2381447	3.84112e+06	2722763	2630399	2424942	4602887	2939510	3958752	4890431	3214857	3.29639e+06	5787965	4579698	2609169	3.67811e+06	4156361
2608	1-stearoyl-GPG (18:0)	Lipid	Lysophospholipid	34437	LC/MS Neg	100001462	5816	511.304					50705	70359	66633		82006	42735	90737	104846	38107	68382	49470	55541	52612	52714	48584	92691	71453	65019	52981	62178	52733	33001	72912		36299	46949	44885	75161	69092	87523	37176	33598	71025	78884	60867	136335	69263
2618	1-stearoyl-GPI (18:0)	Lipid	Lysophospholipid	19324	LC/MS Neg	100000656	5794	599.32		796963-93-4		HMDB61696	8428724	9674526	12497228	5710334	9000759	9776195	11086270	12834686	6293934	9981442	9112239	5634810	14166942	9330059	5343676	12183670	7620143	10145976	9439507	9308530	8144988	8562255	10064730	12023090	3.15498e+06	3764920	8426122	10973227	9050223	15616643	10566469	6609745	6997513	4082630	5346742	6009827	9474388
2599	1-stearoyl-GPS (18:0)*	Lipid	Lysophospholipid	45966	LC/MS Neg	100004327	5800	524.299	9547101				84723	97534	67663		100787	69683		88298	93633	81272		392815	139470	32306	306315	178755	57590	74579	50280	33904			84938	320817	32798		64274	59283	67546	136322	38807		44906	138057	54058	91330	83150
5523	10,11-dihydro-10-hydroxycarbamazepine	Xenobiotics	Drug - Neurological	62882	LC/MS Pos Early	100015985	3041	255.113	114709	29331-92-8	C07493	HMDB60676																					155431			318507808									140580
1467	10-heptadecenoate (17:1n7)	Lipid	Long Chain Monounsaturated Fatty Acid	33971	LC/MS Neg	100001278	5555	267.233	5312435	29743-97-3		HMDB60038	5187072	8832630	23119112	8780243	13453360	6286970	32942412	31248240	17493150	24076036	8585661	15142986	31402538	26826458	53913876	22212616	45834512	14437382	22661354	22201088	23884254	37046328	21203112	7.47945e+06	18792888	47742604	30623152	9719219	3.42915e+06	13007485	2656736	22285754	21006958	40793800	15260352	33451424	25885346
1476	10-nonadecenoate (19:1n9)	Lipid	Long Chain Monounsaturated Fatty Acid	33972	LC/MS Neg	100001277	5780	295.264	5312513	73033-09-7		HMDB13622	2839095	5226522	13231247	6570913	8.26305e+06	3682286	15421040	17416560	8833693	11377774	3.3021e+06	6613106	18815800	19396084	23325324	17114374	26455806	9073598	16915332	14900423	11901577	17035776	8717013	4264561	8525500	19358196	13933223	4623011	1399339	6.06972e+06	1.82459e+06	10718789	17712836	22993820	9232074	24517346	21023356
1436	10-undecenoate (11:1n1)	Lipid	Medium Chain Fatty Acid	32497	LC/MS Neg	100001197	5085.8	183.139	14891	1333-28-4	C13910	HMDB33724	2242852	1299173	3632949	3961766	3.3152e+06	1413254	3.37369e+06	3988924	1707786	3821195	1841332	718313	2642982	5025124	4927487	2774872	3.38229e+06	2563582	1527331	4.00114e+06	4176205	2590066	6686637	3239452	4249852	4250423	3067322	852372	210186	1.53321e+06	778339	2431975	4964376	2804205	3517628	4586886	3063407
3217	11-ketoetiocholanolone glucuronide	Lipid	Androgenic Steroids	47135	LC/MS Neg	100005402	4280	479.229		17181-16-7			86957			36329							104933			97216			32398				50148		34299										55909		33803
3282	11beta-hydroxyandrosterone glucuronide	Lipid	Androgenic Steroids	63251	LC/MS Neg	100020541	4209	481.244					532018		54200	27630	37836		78699	100251		49575	565947	43277	33262	240365		51113	94108	111173	23768	50502	225807		76296		64772	47734	46182		183097	210772	101567		148474		49033	47955	69480
3238	11beta-hydroxyetiocholanolone glucuronide*	Lipid	Androgenic Steroids	64418	LC/MS Neg	100020542	4160	481.244		17181-15-6			89738										84023	697521		100806		27011	44306	45932			151958		39003						28014	27923	29571		171542		28580
1952	12,13-DiHOME	Lipid	Fatty Acid, Dihydroxy	38395	LC/MS Neg	62	5137	313.238	10236635	263399-35-5	C14829	HMDB04705	449969	308614	109195	203102		102761	161552	438168	141081	122231	166243	114385	100483		154338		198008	160940	452571	132768	139526	179234	196256	69277	331366	395250	244242	55330	523888	212150	560569	320810	1020494	253032	289592	123372	64192
2054	12-HETE	Lipid	Eicosanoid	37536	LC/MS Neg	100002167	5326	319.228	5312983	71030-37-0;73837-14-6		HMDB06111	474806	2985842	1062905	1240527	1766847	963268	264990	9728128	13286340	955749	142782	16071400	1334004	296505	799734	11895317	743769	1306202	1111109	403295	390810	547040	239780	1465159	443724	987615	3183994	741420	654227	1316789	644195	1210316	1083680	8020692	886142	969496	4425859
2061	12-HHTrE	Lipid	Eicosanoid	57393	LC/MS Neg	1261	5175	279.197	5283141	54397-84-1	C20388	HMDB12535	171045	602848	259291	269297	319431	84932		1077195	1.61996e+06	132759		2632805	217723	85632	118673	2149704	207092	470293	179377	118063	131338	163637	68147	268410	116300	152059	436192	95910	174869	192605	132400	171316	470354	826713	208013	161862	505729
1936	13-HODE + 9-HODE	Lipid	Fatty Acid, Monohydroxy	37752	LC/MS Neg	100002196	5275	295.228					900870	1110595	808683	828448	859712	871638	1055120	1429336	1176035	1211202	1026017	2546817	1397121	1329240	1696298	1120892	1390159	786377	2992081	1599200	1051027	1629029	1063716	375833	971686	3.10771e+06	1531653	880775	751605	942186	2428041	2.68279e+06	2291067	2263971	1226683	1160062	288624
1986	14-HDoHE/17-HDoHE	Lipid	Docosanoid	53034	LC/MS Neg	100009278	5296	343.228					213192	165674	222632	234457	618185	204310		927619	1.46307e+06	284236	131977	2.92188e+06	727937	162639	538653	1.41018e+06	286950	158131	549159	88277	98335	137308		580151	129482	399013	418644	141637	152301	362504	103980	167014	381557	5.53501e+06	156334	163423	1.12161e+06
1932	16-hydroxypalmitate	Lipid	Fatty Acid, Monohydroxy	39609	LC/MS Neg	100002953	5236.2	271.228	10466	506-13-8	C18218	HMDB06294	608131	662439	717017	713788	746912	785293	839543	779916	844286	1116823	843226	827153	507914	1004781	1320590	681441	1176206	1372830	1439620	829046	911009	795336	755546	681675	609749	1969011	859031	641170	908161	740086	560441	998178	879887	777353	713324	854937	663501
3220	16a-hydroxy DHEA 3-sulfate	Lipid	Androgenic Steroids	38168	LC/MS Neg	100002126	4240	383.153					2939620	279452	494274	581609	195995	58750	1.71452e+06	3907957	1714404	356788	6198958	226560	504250	5018753	91672	2526136	2720781	4094704	1170651	847653	2.996e+06	999879	3326557	47405	592166	861543	424967	1463258	2986851	3311091	1404686	638121	3533853	729544	5113988	844080	844688
3134	17alpha-hydroxypregnenolone 3-sulfate	Lipid	Pregnenolone Steroids	37482	LC/MS Neg	100002128	4800	411.185	152971	28901-70-4		HMDB00416	100608								25972	24990	71524		29572	52982		35759				29870	24127		81006		47378	36078	32254	53911	79469	215765	47848	23326			39339	38812	37054
5103	1H-indole-7-acetic acid	Xenobiotics	Bacterial/Fungal	57783	LC/MS Neg	100004601	2862	174.056		39689-63-9				43865	92384	81861	198483					47956	145926		57793	166733	134786		83797			85243	71640		86376			108051			105562		61926		219520	86826	119915	66799	120101
4110	2'-deoxyuridine	Nucleotide	Pyrimidine Metabolism, Uracil containing	52602	LC/MS Neg	536	1586	227.067	13712	951-78-0	C00526	HMDB00012	87627	77542	94867	88620	135205	93549	86271	43303	84522	89628	57132	121349	89956	97288	156445	70677	110792	56885	51434	76767	65587	78516	84509	170039	87918	76267	62722	81410	53997	71999	80613	83416	73952	77440	53332	90703	74215
4136	2'-O-methylcytidine	Nucleotide	Pyrimidine Metabolism, Cytidine containing	57554	LC/MS Pos Early	100010895	2411	258.108	150971	2140-72-9			702316	587421	751273	493295	984408	803657	537835	596860	1279271	920100	790110	338711	727970	687798	1054088	575592	524225	472428	906239	828461	685438	758085	844397	890087	804721	746340	928487	762403	576610	928422	696832	949644	547235	700438	647656	678295	674969
4098	2'-O-methyluridine	Nucleotide	Pyrimidine Metabolism, Uracil containing	57655	LC/MS Neg	100010896	1831	257.078	102212	2140-76-3				28984	26568		31976	36649			50906	33496	26571		30129		37953				59212	25779	24638	30112	30154	25324		28619	33415	24033			22862		27657	34814		27820
406	2,3-dihydroxy-5-methylthio-4-pentenoate (DMTPA)*	Amino Acid	Methionine, Cysteine, SAM and Taurine Metabolism	62805	LC/MS Neg	100020893	1156	177.023					1276656	1203351	950988	1056608	1243779	1124793	1186097	1379636	1175312	942236	993197	1086637	740747	1030543	1103884	727316	1289362	1220620	1124620	1010092	988842	1033554	1014005	974085	861894	915355	1205964	963201	1429344	1178267	859535	675943	1023468	1074258	842424	940118	1114900
4598	2,3-dihydroxyisovalerate	Xenobiotics	Food Component/Plant	38276	LC/MS Polar	100002417	1050	133.051	677	1756-18-9	C04039	HMDB12141		144132	163668	246769	272202	179286	1522398	466359	717854				231320		259880	264030	170555	305621			246561		199119	5285315	163037	148794	249272		126812	174366	744817	164284				269541	384565
5817	2,4-di-tert-butylphenol	Xenobiotics	Chemical	64328	LC/MS Neg	100021918	5749	205.16		96-76-4			32742050	38454496	42696664	28847822	35717748	39891524	49491488	52255312	39635612	51941420	39283896	36680024	42297208	32833172	47102624	42592448	52086272	42094992	47552096	30729468	37167056	41697088	37844316	48346168	18053280	25089520	38320108	31432880	31023676	37615712	34691820	27924944	38235024	24087842	19562168	34831624	35448204
5633	2,6-dihydroxybenzoic acid	Xenobiotics	Drug - Topical Agents	63042	LC/MS Neg	100020837	2575	153.019	9338	303-07-1		HMDB13676	339371	13196012	628300	6.75049e+06	3.69551e+06	11037582	3118390	3733468	6928375	10524361	457629	2154807	4753102	9248322	3238550	15472645	2878127	6672787	1265896	1365921	2488381	1441100	2586881	6214953	9937012	3985538	6173593	98656	116060	7963563	469265	5077002	1345358	1461472	3270101	2746120	9155806
5061	2-acetamidophenol sulfate	Xenobiotics	Food Component/Plant	48580	LC/MS Neg	100006190	2251	230.013	181671	40712-60-5				277654			147929	522796				198010						284997		83187			118534	105843	227598		702987	274391	966751			1561480		190616
119	2-aminoadipate	Amino Acid	Lysine Metabolism	6146	LC/MS Polar	381	3500	160.061	469	542-32-5;1118-90-7	C00956	HMDB00510	643033	814498	476778	339273	519385	486197	271767	1003456	470907	255259	400024	498387	322388	436185	439659	431189	215061	1118982	777619	537279	385476	1069728	401059	269148	327839	348624	655319	872186	1257463	696461	327718	382307	415668	642464	386619	343175	625847
538	2-aminobutyrate	Amino Acid	Glutathione Metabolism	42374	LC/MS Pos Early	1128	2059	104.071	439691	1492-24-6	C02261	HMDB00650	111627880	113138824	165082640	135765072	180463520	151622640	110209712	182821520	114740144	84541952	199595328	93594128	133613432	135709296	133148488	254783600	216164288	265489600	264347040	157913584	138319360	322008320	125928496	197615840	88570664	109151232	216306736	84747136	82832664	243904768	75555736	96216152	155290544	302626336	157047488	155678752	264953984
1686	2-aminoheptanoate	Lipid	Fatty Acid, Amino	43761	LC/MS Pos Early	100004542	3160	146.118	227939	1115-90-8			348704	5578474	271736	1545179	703253	620528	716540	1382114	1411684	741290	799382	5714123	871110	1026277	1056715	1772580	811944	1619364	3213002	482293	710667	1588012	1551866	295525	343070	911799	2836329	1.02761e+06	273731	1723066	1303777	1652933	1113842	3181036	804032	618645	2963171
1691	2-aminooctanoate	Lipid	Fatty Acid, Amino	43343	LC/MS Neg	100004227	3385	158.119	69522	644-90-6		HMDB00991		49873	37393	87100	119254		38079	47130	62073	69764	105883	79072	312578	83249	291281	158864	171061	95702	148675	192717	62771		101787	41310	54031	175384	67774		64841	51811		67742	110480	249833	295436	250130	270218
5062	2-aminophenol sulfate	Xenobiotics	Food Component/Plant	43266	LC/MS Neg	100004322	1677	188.002	181670			HMDB61116	32518	1907864	298157	515752	876154	2861699	505192	92414	133811	2142489	18433	187670	87530	59950	125458	1121427	275702	283205		41604	946015	349764	1606197	279220	2922352	1008876	3540136	22801	65387	2613831	210074	1205779	34193		100095	68795
2769	2-arachidonoylglycerol (20:4)	Lipid	Monoacylglycerol	19266	LC/MS Neg	100000584	6170	303.233	5282280	53847-30-6	C13856	HMDB04666	175228	131122					48777	270241	131549	60314	102715				38230		125651	390306	133791	117391	165435	88934	153542	109824	81108	94770		373451	601326	305210	350266	124529			155879		153560
1759	2-butenoylglycine	Lipid	Fatty Acid Metabolism (Acyl Glycine)	61785	LC/MS Neg	100016110	1380	142.051	6303498	71428-89-2			196452	194816	93318	100951	38120	105767	71478	181758	166535	72062	199493	421996	410401	264434	90580	460705	317095	147983	368601	225931		445793	116584		51528	88166	179288	147457	287750	68178	100741	755869	450139	505474	141914	156262	282325
2771	2-docosahexaenoylglycerol (22:6)*	Lipid	Monoacylglycerol	48675	LC/MS Neg	100006352	6050	309.222				HMDB11557	58455		24076					55764		20104	45672						65975	55933	88069				39296	59975	21267	23758	43551	159559	195435	56280			66646	42554	39016
358	2-hydroxy-3-methylvalerate	Amino Acid	Leucine, Isoleucine and Valine Metabolism	36746	LC/MS Neg	100001541	1800	131.071	164623	488-15-3		HMDB00317	187311	172982	222213	79685	281361	158606	295501	818369	135146	154000	232694	253730	331028	241325	205503	1550102	314704	721943	427267	326300	253456	413472	249496	306670	104315	245591	244057	55401	196041	440782	145586	162014	482526	155480	320297	338459	627835
407	2-hydroxy-4-(methylthio)butanoic acid	Amino Acid	Methionine, Cysteine, SAM and Taurine Metabolism	63739	LC/MS Polar	100021372	1065	149.028		583-91-5			209601	539561	355343	379440	317110	205067	629009	1296028	204204	104874	342314	781286	894897	287143	187256	2625861	420197	1401958	271397	167305	298582	444472	409026	251119	325011	685623	507528	476955	320843	668858	274677	535772	495233	286982	401025	776258	1242513
5144	2-hydroxyacetaminophen sulfate*	Xenobiotics	Drug - Analgesics, Anesthetics	33173	LC/MS Neg	100001791	1674	246.008	86290013				8.16808e+06		116446			14159591		19096646				8832031	29559												84976	22263		7602912	242689		34382
1603	2-hydroxyadipate	Lipid	Fatty Acid, Dicarboxylate	31934	LC/MS Polar	100001153	3000	161.046	193530	18294-85-4	C02360	HMDB00321	236980					205509	272326	1.5628e+06	214233			216707	351839		260510	323670		336859	446358			431708					537348	177448	336200	325513		299359		162965			357274
540	2-hydroxybutyrate/2-hydroxyisobutyrate	Amino Acid	Glutathione Metabolism	52281	LC/MS Polar	100008928	1258	103.04					79411008	126316960	125895624	93171392	181393008	72862264	110670168	276228768	132840624	71957016	193730944	241096624	151543280	143010816	195706704	306864832	268544736	349946720	326283040	114148224	86677904	334563456	66698240	104260904	74328464	118754592	162549072	87793016	68855776	126710640	68893952	85713616	222167440	271904352	163395264	171747456	341170464
5521	2-hydroxycarbamazepine	Xenobiotics	Drug - Neurological	57789	LC/MS Pos Early	100015983	2972	253.097	129274	68011-66-5	C16601	HMDB60651																					18738896			21038032									19947916
1884	2-hydroxydecanoate	Lipid	Fatty Acid, Monohydroxy	42489	LC/MS Neg	100004089	4840	187.134	21488	5393-81-7			342592	510259	636487	577154	1183132	522395	515433	829317	510055	1010201	716327	430874	2626749	706015	1.98688e+06	1314270	618355	1152344	1765401	1507712	706548	480771	1085541	421965	987021	1109667	726501	561170	701326	604141	577366	653490	1686828	820483	1766380	1337668	1187775
1599	2-hydroxyglutarate	Lipid	Fatty Acid, Dicarboxylate	52294	LC/MS Pos Early	100002070	958	166.071	43	40951-21-1	C02630	HMDB0059655	111223	147175	101137	131012	160139	128008	150994	161073	163342	109811	113213	201421	227412	199406	162479	322929	157869	148335	175854	120649	128494	155010	114973	133323	108309	106172	184463	123481	152796	198766	108653	166197	162109	251860	129228	214806	253322
4327	2-hydroxyhippurate (salicylurate)	Xenobiotics	Benzoate Metabolism	18281	LC/MS Neg	1869	2184	194.046	10253	487-54-7	C07588	HMDB00840	41490	33721		332152	55425	86749	54328	39875	344425	70485	143036		75737	57685	60538		114924	49981	45928	105477	39384	75591	80741	223454	209825	95414	74527	21442		60707	44813	24663	31269			232369	56110
1888	2-hydroxylaurate	Lipid	Fatty Acid, Monohydroxy	52916	LC/MS Neg	100008934	5211	215.165	97783	2984-55-6			97541	109062	218221	153624	350811	184057	323696	305243	115884	203475	131543	111644	239901	115865	406633	240484	224047	294642	184452	205574	174943	230663	330589	130313	96643	185437	280546	77103	113137	240050	87061	154748	246728	150349	297020	218643	239684
1889	2-hydroxymyristate	Lipid	Fatty Acid, Monohydroxy	32413	LC/MS Neg	100001180	5364	243.197	1563	2507-55-3	C13790	HMDB02261	545208	642503	1034911	699618	684407	364724	629009	703447		498430	376107	269924	668179	619476	512650	955174	1039986	589008	746120	399488	891078	673003	930815	974309	511596	691107	796275	608263	657223	815582	827830	805267	309060	776186	606825	591939	644238
1898	2-hydroxynervonate*	Lipid	Fatty Acid, Monohydroxy	61698	LC/MS Neg	100015638	6345	381.337	5312783				880057	1676960	1615935	1400268	1797934	1.16481e+06	768840	776169	1.25127e+06	1076588	538380	1499893	2234077	1297910	1294460	1203497	993616	728681	2252724	1913444	817991	758460	694498	1165075	907508	892707	1138942	1127378	342603	654716	896781	652188	1128012	973145	1527829	1594886	1253309
1882	2-hydroxyoctanoate	Lipid	Fatty Acid, Monohydroxy	22036	LC/MS Neg	100000743	3736.8	159.103	94180	617-73-2		HMDB02264	92098	63540	97082	240107	208206	108604	121300	145517	71014	102490	188774	84664	1032464	214152	398828	274118	391200	266902	152188	411280	142559	79001	165697	100871	79857	260512	89248		154152	193870	147318	113282	373215	313239	492784	473790	277329
1892	2-hydroxyoleate	Lipid	Fatty Acid, Monohydroxy	54920	LC/MS Neg	100010866	5560	297.243	9796304	56472-29-8			2349525	2412298	2361779	2333173	2187678	1851716	3551900	3.36955e+06	2282444	2968577	2411617	1.61248e+06	2447273	1581242	1.91977e+06	2619593	3031720	3391782	5315270	2827748	2560264	2674548	3579364	3067875	1825095	2705624	3342248	2049711	1.95552e+06	4375743	2182964	2179787	2780545	2225169	2.55001e+06	2785390	3253645
1890	2-hydroxypalmitate	Lipid	Fatty Acid, Monohydroxy	35675	LC/MS Neg	100001579	5511.2	271.228	92836	764-67-0		HMDB31057	42450572	47023872	49898952	38165584	42322888	37279168	49378516	54369424	51700296	47041104	66426972	44401924	36239360	39708680	33109040	53400724	57183456	55263276	54655828	47231824	69838064	54880248	50038336	51846312	23961694	35234784	55750912	68194704	49096968	74564136	42250264	38229672	38251748	37541120	34938364	38085148	46949296
152	2-hydroxyphenylacetate	Amino Acid	Phenylalanine Metabolism	1432	LC/MS Neg	235	2164.6	151.04	11970	614-75-5	C05852	HMDB00669			128304	60604	94217	49052	86835				47810		45148	137480	128051	141987	166593		51980	67919	64189	42603				57517	35715		138070	43514	57787		107031		94198	85987
1645	2-hydroxysebacate	Lipid	Fatty Acid, Dicarboxylate	63357	LC/MS Neg	100020378	1324	217.108	128458	103963-71-9		HMDB00424	28570	35672	26626	18771	61847	25165	34867	40939	31422	42247	23922	28130	142363	35432	79740	66942	42498	40680	182953	67548		305462	51841	24675		66162	48488	18379	72059	41291	46730	50299	89885	84391	50289	73138	62844
1893	2-hydroxystearate	Lipid	Fatty Acid, Monohydroxy	17945	LC/MS Neg	1239	5695	299.259	69417	629-22-1	C03045		15346641	16419594	20053622	9133340	12384872	9914371	16372880	17752176	12797386	14208583	20427146	11418195	13666187	10248152	9047663	15416479	14858028	16579381	14842966	16014854	21496694	14319299	14620574	17954518	8.20234e+06	9853752	15888671	19941358	20715966	17656180	12488027	9673811	11092094	13375058	11746530	11230976	14940935
4606	2-isopropylmalate	Xenobiotics	Food Component/Plant	15667	LC/MS Polar	100000409	2605	175.061	77	3237-44-3	C02504	HMDB00402	139356	331818	556763	701671	693527	337401	491877	476542	630573	166889	412324				284453		399454	336250	79944	171995	475720	189056	409766	40244992	392679	734739	1114932	831163	164600	339706	830990	109011	169971	146607	485707	207042	239479
4944	2-keto-3-deoxy-gluconate	Xenobiotics	Food Component/Plant	48141	LC/MS Polar	100005946	1900	177.041	161227	17510-99-5	C00204	HMDB01353	1795593	1477474	1059096	1117856	1378213	2028954	2171512	2394667	1365120	1525983	1640069	1692363	497188	1216926	1714001	1062498	2573596	1.87981e+06	1047675	1277277	2015948	1.74726e+06	2143801	2101860	923648	864852	1.71428e+06	1621633	1215641	1323642	1054371	419641	2009983	1.60735e+06	1632338	579563	1589900
315	2-ketocaprylate	Amino Acid	Leucine, Isoleucine and Valine Metabolism	63120	LC/MS Polar	100020833	805	157.087	67600	328-51-8		HMDB13211	621842	230354	677388	1796256	1640578	675380	642985	639516	335288	575538	1221179	458429	4835646	1581617	3154742	1191169	1994290	1480481	1169015	2462952	750038	468114	1185196	685314	773354	1670951	525098	230282	882320	391174	768177	673455	2012145	1599467	3545233	3287010	1624453
2768	2-linoleoylglycerol (18:2)	Lipid	Monoacylglycerol	32506	LC/MS Neg	100000987	6250	279.233	5365676	3443-82-1		HMDB11538	1392123	1030613	625483	434238	271300	653455	680212	2296311	840239	973783	1.03195e+06	410307	529066	371688	341534		972409	2085503	1790771	2116472	799199	437387	701029	606398	872025	909683	1291934	3215420	7303303	1608803	2046480	1087469	391993	307108	1267997		1183696
5146	2-methoxyacetaminophen glucuronide*	Xenobiotics	Drug - Analgesics, Anesthetics	33161	LC/MS Neg	100001795	1633	356.099	14367271				423896					1477928		1690431				207813																444424
5145	2-methoxyacetaminophen sulfate*	Xenobiotics	Drug - Analgesics, Anesthetics	47031	LC/MS Neg	100001793	1949	260.023	86290014				524042					2253207		5342356				990079																2.03716e+06
4439	2-methoxyhydroquinone sulfate (1)	Xenobiotics	Benzoate Metabolism	64049	LC/MS Neg	100021839	1505	218.997						35622			178770	171719	36882	40250	28125				32001		110139		77162	114670			70637			139180	85767	82321	1124663		43292	143348		46114
5859	2-methoxyresorcinol sulfate	Xenobiotics	Chemical	48445	LC/MS Neg	100006184	1863	218.997		1446269-78-8			268898			204386	42683					53339			186323											34896	130800		42605		20509			59290
360	2-methylbutyrylcarnitine (C5)	Amino Acid	Leucine, Isoleucine and Valine Metabolism	45095	LC/MS Pos Early	100001509	3050	246.17	6426901	31023-25-3		HMDB00378	976130	547432		531932	1117265	677324	653441	1645231	647363	714768	846643	534709	916235	1246892	1311703	1047921	802712	2658909	1669995	1145715	1354094	986957	805549	1059537	622292	550537	1301984	438914	1848918	1780626	598170	375568	1312784	1304072	1072540	1183115	1424632
1400	2-methylcitrate/homocitrate	Energy	TCA Cycle	52282	LC/MS Neg	100008929	575	205.035					454166	329466	332986	249091	322987	267214	523782	357097	339866	203818		268278	653868	247180	277640	358297	367332	303557	395384	381889	429228	402093	312230	553762	314445	315592	538606		489299	541345	198857	330967	371136	206808	304033	387102	362857
15	2-methylserine	Amino Acid	Glycine, Serine and Threonine Metabolism	53229	LC/MS Pos Early	100009246	1652	120.066	94309		C02115			1330905	3078105	3043104	856664	6554081	1833469	3198230	1462554	5133903	1577746		2017960		1108618	1301446	1764724		1963980		4322989	7238111	5541872	6620798	11931839	3883503	3077748	1161471	5596143	2694053	16572282	1950563	1412522	5106950	1647235	860866	709727
5816	2-naphthol sulfate	Xenobiotics	Chemical	62520	LC/MS Neg	100020515	3658	223.007	74428				68436		53744	89106	51405	163978	227685	654061		631657	564319		46769	63296	34217	66972	342093	876037		149501	43545		314267	107750	78509	68437	83861						37861	49116	27129	349935	83632
4218	2-O-methylascorbic acid	Cofactors and Vitamins	Ascorbate and Aldarate Metabolism	63990	LC/MS Polar	100003258	1512	189.041	99779	17860-87-6			8739109	10559066	12512445	8076453	7451664	13689953	6617316	10864933	9637427	8.2379e+06	8.24612e+06	5917095	8609371	7239840	8073637	4546397	13952623	7618528	6822827	7261149	8878120	4.18085e+06	6624304	7503144	9088376	9916780	9317839	11183286	9484386	6646024	10014914	8427426	7929968	8.25549e+06	5384658	12001275	6859013
2767	2-oleoylglycerol (18:1)	Lipid	Monoacylglycerol	21232	LC/MS Neg	100000943	6500	281.249	5319879	3443-84-3		HMDB11537	1360214	1439753	660163		891358	1405999	1847771	2629081	617737	751582	708446		1985883				593399	870005	2963767	5119301	1028061		1702539	1.04743e+06		208723	2243644	1203270	1851649	746418	1000099	565191	1223704	620528	472804		1066937
449	2-oxoarginine*	Amino Acid	Urea cycle; Arginine and Proline Metabolism	55072	LC/MS Pos Early	100002784	1760	174.087	558	3715-10-04	C03771	HMDB04225	1.85579e+06	535015	626495	909223	549407	1204562	2205489	1208045	2774022	327166	482053	268376	320960	259906	519572	258007	394949	999058	419151	495711	656761	806522	1048203	3855483	1210093	435408	1367935	502605	1389067	2606045	2010473	297638	604000	329053	779517	309179	328492
2503	2-palmitoleoyl-GPC* (16:1)*	Lipid	Lysophospholipid	47118	LC/MS Neg	100001561	5720	568.326				HMDB10383	193619	265633	183859	145763	172613	207926	415281	259454	140314	340388	58428					90183	71870	104166		39089	369997	133935	344251	470139	146538		381408	221740	354037	501679	459323	165766	94123				81265
2501	2-palmitoyl-GPC* (16:0)*	Lipid	Lysophospholipid	35253	LC/MS Neg	100001562	6215	570.341	15061532			HMDB61702	15148025	14846047	20791068	13271235	18375168	19111912	19784960	19581532	16364779	22556824	14226864	17131430	19710452	21882996	15146104	20921110	19001720	15427650	18261960	14322588	17169972	15175383	21551324	24771684	10627629	12285617	21816648	18438480	19586010	27666184	17486230	14295851	22620404	18372434	13537856	17676756	19227148
4482	2-piperidinone	Xenobiotics	Food Component/Plant	43400	LC/MS Pos Early	100004295	1675	100.076	12665	675-20-7		HMDB11749	16216382	114763392	16010312	20224332	167503904	187479696	16000818	117450872	24724868	2324675	6.66447e+06	24221648	44284192	17862772	8712875	196397296	96639032	18764304	11350701	6333130	13643951	35748480	130023528	15117731	24854566	58213640	227589536	48598480	9204918	47758896	8048568	196156032	9730136	7692408	24324628	25606730	27411740
5513	2-propyl-2-pentenoate (2-ene-valproate)	Xenobiotics	Drug - Neurological	57778	LC/MS Neg	100015981	3874	141.092	6437068	60218-41-9	C16653	HMDB13902		75571280	38780					106641336	92986632	136317	291526	56841584				87765856	65972	99079152	75298928	238787		128485520					104993784	91199960		87122816	156541	107882384		102579312			101516048
2567	2-stearoyl-GPE (18:0)*	Lipid	Lysophospholipid	41220	LC/MS Neg	100003901	6350	480.31				HMDB11129	2269071	11110934	1524763	1804378	1413436	2086175	1377893	8678467	1234534	4534193	1949803	2651854	3183477	790333	357422	1355297	3257541	4235952	3838116	3146169	748526	2964006	1751475	769548	2560806	1382112	2032522	4020698	7585983	2680714	1467964	772138	7557443	611721	3988099	1488793	3390513
3140	21-hydroxypregnenolone disulfate	Lipid	Pregnenolone Steroids	46115	LC/MS Neg	100001999	3935	245.067	134595	1164-98-3			491387		190529	150299	276341	71411	215541	209957	509925	163030	1122069	108705	204055	1561374	271563	840184	500519	236453	336659	400108	259493	339685	434323	52837	336593	517895	401167	340928	1263774	732408	418584	232124	333186	456590	659796	437608	710017
1956	2R,3R-dihydroxybutyrate	Lipid	Fatty Acid, Dihydroxy	63109	LC/MS Polar	100002367	1543	119.035	13120901	759-06-8		HMDB00498	31269708	15448319	21415196	22794732	6319210	37272288	24558678	22711310	23850596	18479896	21740404	9981156	22867194	30709282	12469020	8104177	28331390	25572556	19524244	36739208	11771109	10608923	25032624	14003410	19439984	12801878	16120567	14099946	116403512	21139998	15361413	7.04909e+06	12295916	14444355	17217204	17050510	9749423
1955	2S,3R-dihydroxybutyrate	Lipid	Fatty Acid, Dihydroxy	62950	LC/MS Polar	100002284	1660	119.035	10964471	5057-93-2		HMDB02453	12621185	15715797	22588412	17893640	13517826	7909001	15184577	39035976	14313848	5342135	18317528	18111132	19549492	19147768	13295261	27997404	39146764	54956672	25590424	13027136	21038204	33162188	14636685	45350552	6639767	13343810	23615642	6685397	20763960	37326624	7773871	12421129	35455884	24389152	10620614	17427692	28055522
1959	3,4-dihydroxybutyrate	Lipid	Fatty Acid, Dihydroxy	62952	LC/MS Polar	100001730	2204	119.035		51267-44-8			9963525	5290294	4889464	3186898	4334699	5147894	3140361	4260119	5101925	3651911	3310407	3832108	1170304	1791133	5974260	1420949	5064763	4809718	2653715	3332477	4511569	4218169	3576716	3058263	3089639	4894014	4383713	5581746	8785246	3584432	28327848	3209158	3468167	3015289	4492773	3599238	1113429
5895	3,5-dichloro-2,6-dihydroxybenzoic acid	Xenobiotics	Chemical	63589	LC/MS Polar	100021324	693	220.941					578647	574406	349536	658160	1200823	850753	525171	185779	152337	539313	600095	466944	329555	630088	1308125	369573	526636	256237	187705	515104	130757	161563	424041	335626	713301	553134	248301	492275	305710	632328	95220	83690	216004	299936	600503	533331	411856
4118	3-(3-amino-3-carboxypropyl)uridine*	Nucleotide	Pyrimidine Metabolism, Uracil containing	62924	LC/MS Neg	100001426	1369	344.11	171198	52745-94-5				23087			20557		22654	19470			15098				19174		21099								18226	21265			23082			17469
4426	3-(3-hydroxyphenyl)propionate	Xenobiotics	Benzoate Metabolism	35635	LC/MS Neg	100001624	1980	165.056	91	621-54-5	C11457	HMDB00375		281876		64944	213849				89198	165885			114454	65878	243081		167238	112252	78435		116589		104494	195376	363317	168416	502044			85318		217791				56751	95001
4423	3-(3-hydroxyphenyl)propionate sulfate	Xenobiotics	Benzoate Metabolism	45415	LC/MS Neg	100005391	1294	245.012	187488	86321-32-6				66569			42103					25874			24658		31222	29891	31975	21883	21972		53662		15909	41098	71216	40425	162669					84061				32580	23075
174	3-(4-hydroxyphenyl)lactate (HPLA)	Amino Acid	Tyrosine Metabolism	32197	LC/MS Neg	240	1379	181.051	9378	6482-98-0	C03672	HMDB00755	3828389	2791582	2779648	2885856	4402634	2273080	3.76761e+06	5471150	3193956	2125518	4469339	1.93945e+06	3629632	3595960	2591505	5770311	2750538	10231349	3.41277e+06	2899470	3757203	3312939	3129392	2730800	3153611	5395223	4114119	2057598	2636130	7.19398e+06	2312365	5943972	4142844	2774161	3.64197e+06	4232759	5296753
5147	3-(cystein-S-yl)acetaminophen*	Xenobiotics	Drug - Analgesics, Anesthetics	34365	LC/MS Pos Early	100001797	2420	271.075	5233914				1.67166e+06					6372030		9419545				1784657																5457067
5151	3-(methylthio)acetaminophen sulfate*	Xenobiotics	Drug - Analgesics, Anesthetics	62567	LC/MS Neg	100020827	2265	276.001					3376667					8.22287e+06		4289538				8983518	296125						70745							1052707		1697760								72858
5141	3-(N-acetyl-L-cystein-S-yl) acetaminophen	Xenobiotics	Drug - Analgesics, Anesthetics	45721	LC/MS Neg	2048	2094	311.071	83967	52372-86-8			927587					3.41341e+06		1650244				1177219																2024140
447	3-amino-2-piperidone	Amino Acid	Urea cycle; Arginine and Proline Metabolism	62853	LC/MS Pos Early	100020361	2065	115.087	5200225	1892-22-4		HMDB00323	969597	515419	850169	248160	546674	769287	940040	933115	636555	684926	415177	525607	572821	301932	182469	715936	737056	618345	388777	359685	732408	419997	893852	454372	717843	1072595	668149	518693	894144	882458	563217	1.00442e+06	611676	436210	632911	1011910	569917
4152	3-aminoisobutyrate	Nucleotide	Pyrimidine Metabolism, Thymine containing	1566	LC/MS Pos Early	1114	2190	104.071	64956	10569-72-9;214139-20-5	C05145	HMDB03911	12086960	28751128	17118928	19838528	19849268	8763338	18945834	22269344	20933672	13424778	14268221	25480044	18656780	27055412	20491172	16764550	25538328	19022676	16216642	13331812	9395645	21552820	12831988	23845748	15143283	13209677	23169532	11817804	13000492	15016933	11018533	20514916	11087371	22019630	10006720	14773441	19277796
5896	3-bromo-5-chloro-2,6-dihydroxybenzoic acid*	Xenobiotics	Chemical	63681	LC/MS Neg	100021707	4505	264.891					354702	305228	188530	231354	539814	334960	189843	46345	67636	284130	331009	299420	176367	251041	595632	124797	202441	59129	80799	293463	55913	75386	189505	77116	254382	208079	100659	136782	105052	213350		27874	91615	159151	246282	192604	118748
1643	3-carboxy-4-methyl-5-pentyl-2-furanpropionate (3-CMPFP)	Lipid	Fatty Acid, Dicarboxylate	61871	LC/MS Neg	100020004	4000	267.124	194501				1436410	429297	10518538	8876503	10126582	3994351	3061545	3795646	2111578	2712267	19728538	8725859	30057634	24699092	15879910	8791186	10617113	4174151	16100355	14077326	4258068	4465353	8882613	5844443	16893364	6353095	1620438	860365	5694744	3212727	980818	1690207	13297705	23188988	10158478	31008004	7554316
1641	3-carboxy-4-methyl-5-propyl-2-furanpropanoate (CMPF)	Lipid	Fatty Acid, Dicarboxylate	31787	LC/MS Neg	100001178	2800	239.093	123979	86879-39-2		HMDB61112	27863532	63844	30859178	34499852	23099952	519305	7521687	373089	1854501	3.28548e+06	314547392	68013568	471662496	555350400	409033792	21080232	226762192	809914	151823680	246009936	1197482	718984	9014067	30803722	83856664	4658081	760529	6369072	31292608	5981153	1514182	319874	441274080	175891616	49710768	41911176	9991941
1805	3-decenoylcarnitine	Lipid	Fatty Acid Metabolism (Acyl Carnitine, Monounsaturated)	63361	LC/MS Pos Late	100021136	1045	314.233					1.94457e+06	1.41887e+06	721607	382572	1.7319e+06	611050	745126	859540	1.30147e+06	1.02009e+06	7.62799e+06	1.49369e+06	955181	2860212	2.73074e+06	829260	831780	1626993	1.92986e+06	1.67554e+06	1.4551e+06	728041	1.97471e+06	641649	577506	1380894	1.5588e+06	754971	406611	803498	201770	1.04349e+06	891019	880055	2914388	625070	2.34019e+06
4721	3-ethylcatechol sulfate (1)	Xenobiotics	Food Component/Plant	62796	LC/MS Neg	100020851	3422	217.018								69715	158797		426027												516815	100557	26903						72857							91321
4611	3-formylindole	Xenobiotics	Food Component/Plant	62863	LC/MS Pos Early	100020219	2736	146.06	10256	487-89-8	C08493	HMDB29737	2518065	928764	2154111	2654304	1516083	1710820	2447992	1.78313e+06	1931075	1329318	1704060	927118	1981565	2178636	1103073	1712865	1612768	2444039	1260938	2166605	1681760	1876885	2.0283e+06	1837327	1109540	1396736	829636	491168	2460023	2586374	1.99062e+06	1234303	1734100	1102837	1.76778e+06	1642417	1130794
366	3-hydroxy-2-ethylpropionate	Amino Acid	Leucine, Isoleucine and Valine Metabolism	32397	LC/MS Neg	100001170	975	117.056	188979	4374-62-3		HMDB00396	484672	221938	545102	390326	729531	198499	476554	761045	284831	440591	646719	196479	811188	695530	856656	936952	1358130	1006131	537626	642069	596202	1346567	566196	273204	360801	529156	591294	323422	417456	550045	252714	281699	900444	1301144	925840	1977522	607266
3065	3-hydroxy-3-methylglutarate	Lipid	Mevalonate Metabolism	531	LC/MS Polar	112	2850	161.046	1662	503-49-1	C03761	HMDB00355	3985236	6273732	4717190	4437996	11498429	6748452	4278092	15229980	9554173	4950650	6351168	16924304	9986621	10662178	15384544	9418092	8528824	6085043	31883882	11851446	4203591	8714306	3.62561e+06	6580038	5082980	4669756	7185387	5340285	6096764	6095838	3556732	6935636	8145989	17198840	8534710	15479730	13686769
1604	3-hydroxyadipate	Lipid	Fatty Acid, Dicarboxylate	62069	LC/MS Polar	100004396	3131	161.046	151913			HMDB00345	773983	23903618	2243341	1590266	3510664	1219640	1611055	4833143	40370948	2134498	4569831	8780130	10893372	12604855	9578655	6917400	9739346	9862843	19153468	9562911	1800491	17514468	1113413	548633	548380	4277153	10635550	55282696	1790341	4007203	583299	7909777	6137920	8896018	3.6799e+06	10451465	5282503
1861	3-hydroxybutyrate (BHBA)	Lipid	Ketone Bodies	542	LC/MS Polar	254	1480	103.04	441	625-72-9	C01089	HMDB00357	12016149	77119392	184975936	65066344	623412928	18780412	51985676	367806464	202087920	147534768	326293376	2313538560	3333096192	4001105152	1485337216	1887384192	1846286720	602520640	4724972032	2250097408	29078852	613060096	50689196	14776644	32815304	155966464	96510296	29836536	129909688	23101338	7581206	242604976	2785202176	3098841856	1954676864	3167302400	2223264512
1762	3-hydroxybutyroylglycine	Lipid	Fatty Acid Metabolism (Acyl Glycine)	62064	LC/MS Pos Early	100020211	978	162.076					1458088	2097199	1333690	1204259	826451	826636	347000	2251912	1907677	681402	2025723	7681229	9679677	7812652	1551277	6236633	4687493	2204191	8.24656e+06	5267694	598439	4604050	1095508	413701	279150	1064647	1512709	1655050	1351995	641643	948340	8053808	8137377	12954917	3393561	3334048	5519751
1904	3-hydroxydecanoate	Lipid	Fatty Acid, Monohydroxy	22053	LC/MS Neg	100000997	4634.7	187.134	26612	5561-87-5		HMDB02203	436422	486852	514319	302208	722023	311122	436195	930759	444855	541678	1.89966e+06	530865	642996	1566612	1989843	727644	583417	762849	2030117	895104	753460	719160	714741	204755	212035	1110935	602107	342725	245747	236268	204760	799929	1275050	638057	573493	987200	1202821
1851	3-hydroxydecanoylcarnitine	Lipid	Fatty Acid Metabolism (Acyl Carnitine, Hydroxy)	63358	LC/MS Pos Late	100021141	961	332.243				HMDB61636	1016268	1025764	898304	266833	1721764	222528	644574	1354510	1214104	686741	6.32538e+06	885959	918040	3285897	2553048	895089	647689	1340229	3101881	1286553	1329972	1149518	1768648	384183	446906	1558682	1529786	887907	253467	710859	151418	894986	1201038	1.42786e+06	2487896	969570	2.67176e+06
1623	3-hydroxydodecanedioate*	Lipid	Fatty Acid, Dicarboxylate	62915	LC/MS Neg	100001454	2252	245.139	16663321	34574-69-1		HMDB00413			69197		103980			142334		152196	85486		135793	790283	229120	60868	103908	83379	642468	93493		84295				166135			78862			184111	258590	149918		157359
1901	3-hydroxyhexanoate	Lipid	Fatty Acid, Monohydroxy	53230	LC/MS Neg	100006367	1725	131.071	151492	10191-24-9			248065	504048	223953	302739	531659	132055	157062	923096	750295	234992	952934	1160985	1046226	2608317	1048538	1249738	768676	1475435	6513649	840807	198872	605821	256607	180335	119088	309939	760027	477095	314197	182159	106307	1011512	1495612	1389750	742849	1482796	1609700
1844	3-hydroxyhexanoylcarnitine (1)	Lipid	Fatty Acid Metabolism (Acyl Carnitine, Hydroxy)	62557	LC/MS Pos Early	100020825	2918	276.181					600204	659536	352193	653494	862159	285021	205434	863638	658846	424670	1187152	823607	854087	2551043	930925	753466	754771	1437642	1987895	699800	266049	944991	532322	109802	193271	363306	429478	804996	725311	274446	144544	315528	1339097	1619766	1235813	1544182	1261678
4329	3-hydroxyhippurate	Xenobiotics	Benzoate Metabolism	39600	LC/MS Pos Early	100002122	1775	196.06	450268	1637-75-8		HMDB06116	72636	378026	155287	525139	775262	277844	532150	123016	293738	527624			253598	38106	506289	137774	547263	210239	37554	187250	1032850	71768	668393	1751013	1083009	941753	1229394			102785	249912	252187	254801	121310	247616	237760	122750
386	3-hydroxyisobutyrate	Amino Acid	Leucine, Isoleucine and Valine Metabolism	1549	LC/MS Polar	111	1619	103.04	87	2068-83-9	C06001	HMDB00336	7.68152e+06	7.56681e+06	7664388	14964998		5943978	11543442	41879512	26821144	5948262	44450668				2874544			66742408			9723734	77747152	7293115	15035142	9773960	24207084	26503926	8536587	15814386	22852872	5244391	25848692
1907	3-hydroxylaurate	Lipid	Fatty Acid, Monohydroxy	32457	LC/MS Neg	100001112	5175	215.165	94216	53941-38-1		HMDB00387	494878	637599	749326	349139	851042	256016	708018	1212488	672570	643320	1883362	678633	1.01011e+06	2090600	1929098	1328278	867973	825546	1899654	1163414	1013031	1354816	1057757	253254	331576	1.97968e+06	947966	467094	100106	343027	125789	1063232	1710668	1096589	1115515	1882861	2575544
1908	3-hydroxymyristate	Lipid	Fatty Acid, Monohydroxy	21158	LC/MS Neg	100000882	5335	243.197	16064	3422-31-9			546289	651513	834866	388889	1.01207e+06	436398	986420	1.91803e+06	1495964	921543	1.82334e+06	831486	1.26196e+06	1.79646e+06	2114701	1.69773e+06	1258881	1.18727e+06	2.49945e+06	1.42011e+06	1006122	1.87048e+06	962421	359169	480068	2.00492e+06	1.31436e+06	491533	223124	491920	202656	1.28237e+06	2.05712e+06	1.68821e+06	1.16354e+06	2.34156e+06	3400157
1902	3-hydroxyoctanoate	Lipid	Fatty Acid, Monohydroxy	22001	LC/MS Neg	100000773	3446	159.103	26613	88930-08-9		HMDB01954	300897	248206	269162	232248	576698	252115	170833	1.02638e+06	325216	285697	1234488	506710	521810	1.92848e+06	2008090	529183	414804	994341	4282141	692672	284654	377545	395593	110521	100377	374306	449459	183139	583831	119879	138617	624910	1.0372e+06	700657	461703	687999	729669
1848	3-hydroxyoctanoylcarnitine (1)	Lipid	Fatty Acid Metabolism (Acyl Carnitine, Hydroxy)	64393	LC/MS Pos Early	100021990	3445	304.212					1390500	1124730	981145	480372	1.7356e+06	298157	844844	1272550	1366492	951844	5892742	1030506	1030392	3.48588e+06	2512448	1296867	1.02148e+06	1520943	3.38257e+06	1.65318e+06	1595912	1219388	2161362	560545	636413	1588171	2.0185e+06	1480534	712453	768084	130093	901368	2050770	1.85989e+06	2056530	1375645	3276628
1849	3-hydroxyoctanoylcarnitine (2)	Lipid	Fatty Acid Metabolism (Acyl Carnitine, Hydroxy)	64394	LC/MS Pos Early	100021991	3497	304.212					345880	436301	476748	199228	467213	95068	391396	716396	581534	399296	1826192	418041	369875	1095002	943963	655955	334691	780607	2529837	614326	668803	523641	634455	248304	262936	542053	792834	440703	246189	342542	69944	405109	987972	1102581	520172	524916	1569050
1912	3-hydroxyoleate*	Lipid	Fatty Acid, Monohydroxy	61843	LC/MS Neg	100019966	5508	297.243					2225336	2.94146e+06	3.68745e+06	2.53975e+06	3.57412e+06	1370921	3.32569e+06	6.82187e+06	3.48524e+06	3.84423e+06	7.06962e+06	3351584	4.43656e+06	6.03972e+06	6.11324e+06	4.47527e+06	4.09817e+06	3726564	6011281	5411267	2976943	5995436	3.5071e+06	1796942	1708309	5.55215e+06	5030891	3.0666e+06	603926	2490523	1.02173e+06	4539951	5.56946e+06	4626343	3.86671e+06	5625344	9866114
1853	3-hydroxyoleoylcarnitine	Lipid	Fatty Acid Metabolism (Acyl Carnitine, Hydroxy)	61840	LC/MS Pos Late	100019801	1406	442.353												430960	243308		366709	164270	121360	370151	195515	161596		193278	871545			187249				116827	152604	100644				222996	85349	268405		129138	400390
5860	3-hydroxypyridine sulfate	Xenobiotics	Chemical	48448	LC/MS Neg	100006098	1595.5	173.987		1955-23-3			24400		126397	76292	46293		267675	249329	73875	218960			103902		79034	28006	16768	35805	75322		121237	164565	59091	47567	166769	35786	133104		25309	77255	173271	69109	175653	21806	33795	86578	42396
1906	3-hydroxysebacate	Lipid	Fatty Acid, Monohydroxy	31943	LC/MS Polar	100001145	2411	217.108	3017884	73141-46-5		HMDB00350	108934	174162	199748	108959	340388	86584	83566	787712	243479	319437	298166	350688	359582	1181295	583974	455723	331255	728959	3.24543e+06	267442	98729	555544	152004		53252	462927	259500	136889	377307	57409	130318	821173	555742	704412	200378	527548	280369
4885	3-hydroxystachydrine*	Xenobiotics	Food Component/Plant	62062	LC/MS Pos Early	100020203	1049	160.097	442640						328018	4793679		406059		1223320		1.48505e+06			190414							1.53328e+06	1246679		2.84153e+06	152666		2008175	31644412			1.12108e+06	15419964	4.59052e+06			67484.7	232876
1911	3-hydroxystearate	Lipid	Fatty Acid, Monohydroxy	52938	LC/MS Neg	100008933	5674	299.259	5282907	45261-96-9			590331	999251	927530	782570	1.02369e+06	789465	647651	1178946	887932	852208	1.02261e+06		946084	1109163	1711721	1.39794e+06	1226439	946129	2218982	1175017	1.12629e+06		818715	596223	741441			806106	543714	727577	475405		1844010	1742916	940016	1.94932e+06	1836055
5510	3-hydroxyvalproate	Xenobiotics	Drug - Neurological	57781	LC/MS Neg	100015977	2912	159.103	134459	58888-84-9	C16651	HMDB13899		6400578	100280					5156609	3581867		453151	2533450		1281341		6406731		3291301	4375452	179301		12545859					4743391	7784046		8720971	139903	10503864		5877993			6016535
5026	3-indoleglyoxylic acid	Xenobiotics	Food Component/Plant	63583	LC/MS Neg	100020372	2140	188.035	73863	1477-49-2			253152	77919	259032	352822	194557	227642	200903	144666	98504	227702	307757	85900	247884	264277	140881	160032	182405	136723	45429	194789	204658	162076	282815	227804	31589	52788	37596	19775	96677	114184	77666	41501	102249		56862	55250	27989
296	3-indoxyl sulfate	Amino Acid	Tryptophan Metabolism	27672	LC/MS Neg	100000467	2222.2	212.002	10258	2642-37-7		HMDB00682	47752876	10299255	18139376	48216184	24172108	11615169	10194685	7345058	4084260	9297440	32985868	4355778	11487903	21397922	24769088	7859861	8206252	15401227	3213233	14171352	13786955	15474668	42488544	7061681	43479092	13183458	27995918	11485269	16228909	20068734	34762976	11460036	18037720	8985042	22361916	19970232	21154040
4396	3-methoxycatechol sulfate (1)	Xenobiotics	Benzoate Metabolism	48763	LC/MS Neg	100006375	2163	218.997					2700724	862235	966906	3741459	847556	134987	426663	50192	261747	1103030	25128		1681904	41899	244240	113601	89351	54328	429710	211849	129075		176852	1239470	1950052	586802	735746	19805	41786	188563	209174	806990	19732		34547	49433	317720
4397	3-methoxycatechol sulfate (2)	Xenobiotics	Benzoate Metabolism	48752	LC/MS Neg	100006376	2200	218.997						35523		58796	85555	111657	139315			164711				49055	61192		60984	36375					212659	33911	274028	30468	326578		43989	105977		40067
199	3-methoxytyramine sulfate	Amino Acid	Tyrosine Metabolism	44618	LC/MS Neg	100004634	1722	246.044					32777				23593		27076	42840	27022		25844				23897		29544		20665					51624		24530		24449			33158		22449			25270
197	3-methoxytyrosine	Amino Acid	Tyrosine Metabolism	12017	LC/MS Pos Early	1342	2555	212.092	1670	300-48-1		HMDB01434	626570	916621	882163	674015	843782	1353133	1039404	651343	877270	1074094	770651	293435	710736	626897	883979	591059	841738	677485	645673	720970	705449	545145	995297	883432	1416893	1238833	760677	937421	808542	439219	776245	989715	588342	617564	756350	817717	553557
4361	3-methyl catechol sulfate (1)	Xenobiotics	Benzoate Metabolism	46165	LC/MS Neg	100004112	2790	203.002					115964		39993	99932	865801	32382	1128952	26230		100158						32815		26846	3495441	596296	160464		76265			90950	454087		44319	24645	150178	118892	105737	228093	101947	111394
381	3-methyl-2-oxobutyrate	Amino Acid	Leucine, Isoleucine and Valine Metabolism	44526	LC/MS Neg	100000936	1465	115.04	49	3715-29-5	C00141	HMDB00019	5136673	5879249	7639788	5520497	7145713	5792321	7284317	9183961	7577345	5788423	7885025	8.34795e+06	3784637	3278950	5503274	6672835	8904212	11840840	4490519	5496737	7526371	9987537	5617810	6.57861e+06	6242413	5890827	5571601	3.63383e+06	3015844	6499979	3886182	4705706	7.12972e+06	8.10685e+06	7536148	4836170	9012958
357	3-methyl-2-oxovalerate	Amino Acid	Leucine, Isoleucine and Valine Metabolism	15676	LC/MS Neg	100000036	2064.2	129.056	47	1460-34-0;51829-07-3	C00671	HMDB03736	15469992	14639452	17336212	17035484	22822774	17750600	15280147	20619544	16584062	14762151	15750319	14736635	10588232	9154246	17674136	17875208	23182348	32950632	17255838	21460660	24118220	19085174	18007674	12782474	14911570	14570437	10807746	7568918	16824376	15810866	15667895	9375319	19030912	15985182	18481764	13564444	21240996
1605	3-methyladipate	Lipid	Fatty Acid, Dicarboxylate	36749	LC/MS Polar	100001765	2865	159.066	12292	3058-01-03		HMDB00555	55328		506679	459044			95816		126626		315477	136475	652001	1090768	439430	161809	543447	90881	1443527	341097		120699		240809	131358	149933	215773	454250	181915		62973	162312	739803	574007		446214	131015
4127	3-methylcytidine	Nucleotide	Pyrimidine Metabolism, Cytidine containing	35132	LC/MS Pos Early	100001466	2176	258.108	159649	21028-20-6			212259	164787	215980	234850	161725	260614	303065	183250	115013	255723	305017	144846	196135	153840	220388	167804	217768	158812	151905	209893	202405	139031	266488	166425	144797	147292	137036	225099	270990	282550	188254	215365	180676	80824	224062	128838	170549
333	3-methylglutaconate	Amino Acid	Leucine, Isoleucine and Valine Metabolism	57747	LC/MS Polar	100002458	2700	99.0452	1551553	5746-90-7		HMDB00522	2456050	1266583	1653977	2168838	2211993	1417204	1488844	9267745	1544043	1057834	2.73934e+06	5521782	3792331	4196939	2845139	2096039	2011424	1568437	7813759	3051003	1094144	2269686	1076055	1733114	2322431	1571903	1592221	733501	1844620	1684973	4921501	1179881	3.57911e+06	4329956	2632152	4389210	3269533
341	3-methylglutarylcarnitine (2)	Amino Acid	Leucine, Isoleucine and Valine Metabolism	46548	LC/MS Pos Early	100005850	2687	290.16	128145			HMDB00552	928406	109441	811393	262030	123060	322572	629901	133723	142292	356241	953489	121692	368332	130349	434898	59460	128006	128189	96505	385634	266370		185300	344270	693634	816696			919939		1020510		383103	51676	178995	668424	181646
69	3-methylhistidine	Amino Acid	Histidine Metabolism	15677	LC/MS Pos Early	100000042	2670	170.092	64969	368-16-1	C01152	HMDB00479	19928892	16082965	349796864	72857984		11044807	77845104	33348900	13034207	6592507	9584152	1129622	34957064	33170652	15089222	17555714	14099710	18892232	22541798	11642223	28390052	11860667	157495024	230008944	13757021	57201716	121618720	2823417	19547010	293499328	23633888	4175819	15293892	13319816	39450204	1915570	134539296
4455	3-methylxanthine	Xenobiotics	Xanthine Metabolism	32445	LC/MS Neg	100001108	1700	165.042	70639	1076-22-8	C16357	HMDB01886			315975		43798		693223	1132387		413834		127055				1742272		402244			892643		467142			861003				1093699		1167819	807461	62921	196475	625156	77200
4429	3-phenylpropionate (hydrocinnamate)	Xenobiotics	Benzoate Metabolism	15749	LC/MS Neg	100000010	2860	149.061	107	501-52-0	C05629	HMDB00764			213941	957040	72972	73262	133719		67003	1331113	114546	61733	458410	270668	68949	56064	98281		56587	117700	442616	209038	737287	272004	1051139	54574	297492			245114	432301	78832	516398	121447	240732	321894	227342
439	3-sulfo-L-alanine	Amino Acid	Methionine, Cysteine, SAM and Taurine Metabolism	47089	LC/MS Polar	382	2890	167.997	72886	498-40-8	C00506	HMDB02757	171373	340380	191339	195785	126840	504627	563691	199064	724427	301865	199872	404857	161249	179201		262292	431310	483646	230946	483130	821182	249035	276672		534105	255552	296062	324599	499126	355479	570608	789196	451286	344559	299823		339821
4113	3-ureidopropionate	Nucleotide	Pyrimidine Metabolism, Uracil containing	3155	LC/MS Pos Early	1053	875	133.061	111	462-88-4	C02642	HMDB00026	522610	867465	505740	435626	634579	447760	653976	720192	740657	361202	550192	939139	683182	473101	879678	422378	448867	304459	604228	461064	421091	367641	519937	724664	831168	545092	813904	583822	430344	538904	535510	277116	371418	575788	655969	445886	446422
3417	3b-hydroxy-5-cholenoic acid	Lipid	Secondary Bile Acid Metabolism	43507	LC/MS Neg	100004182	5205	373.275	92997	5255-17-4		HMDB00308	38416	31616	86722	196384	36416	59405	44342	356394	65441	42142	47246		49260	136891	18203		42828	432322	73591	75699		77401	166364	49745	109629	34737	102706	73079		77525	263488	31966		31847	66376		42656
3096	3beta,7alpha-dihydroxy-5-cholestenoate	Lipid	Sterol	36803	LC/MS Neg	100001611	5275	431.317	3081084	115538-84-6	C17335		282487	616723	464398	316427	641582	568847		810539	747301	410722	442726	635056	437045	104415	747338	399260		503958	588557	176805	337035	336411	547442	258981	634915	479521	766171	855256	138566	822253	302312	497954	475259	446960	507663	292972	490208
3097	3beta-hydroxy-5-cholestenoate	Lipid	Sterol	54805	LC/MS Neg	100006370	5398	415.322	165511	6561-58-6	C17333		583571	519539	626296	677896	578895	746119	393980	626070	538976	729859	935081	419381	532471	511360	706207	595116	439971	516598	489859	495690	362434	636607	720622	509534	843985	592906	878110	665706	237214	1416600	481439	517724	604554	418790	457092	357729	792469
518	4-acetamidobutanoate	Amino Acid	Polyamine Metabolism	1558	LC/MS Pos Early	1113	1350	146.081	18189	3025-96-5	C02946	HMDB03681	2745020	3595507	3137731	2.89836e+06	4449788	3.40348e+06	3.25407e+06	1843260	3214154	2163415	2974421	3377227	2552072	2646022	5268878	2077098	4297247	2531248	4071316	2536782	1876335	2625343	2539402	3.70314e+06	3.56361e+06	2533102	3271910	3.21543e+06	2983337	2702914	1647685	2025778	1852192	2727231	2244567	3809464	3033988
5140	4-acetamidophenol	Xenobiotics	Drug - Analgesics, Anesthetics	12032	LC/MS Neg	1383	2173.7	150.056	1983	103-90-2	C06804	HMDB01859	2187343					5835055		58104248				1282423																5805542	28677		51774
5143	4-acetamidophenylglucuronide	Xenobiotics	Drug - Analgesics, Anesthetics	15736	LC/MS Neg	100000043	1400	326.088	83944	120595-80-4		HMDB10316	3990532					15763684		41573952				1096022																3543526	79877
5142	4-acetaminophen sulfate	Xenobiotics	Drug - Analgesics, Anesthetics	37475	LC/MS Neg	2049	1792	230.013	83939	10066-90-7;32113-41-0	C06804	HMDB59911	11224501		21816			27094404		56232744				9110648	38672													29213		16279493	325540		87861
4374	4-acetylphenyl sulfate	Xenobiotics	Benzoate Metabolism	44620	LC/MS Neg	100000711	2375	215.002	4684006				954701		56577	36148	60711	53851	21987	66879	90438		31272		86379	24295	46525	43338		30068	117813		51533	33720		338750	45868	31687	108615		50578	25481	640815		38594	49597	23878	692349
4365	4-allylcatechol sulfate	Xenobiotics	Benzoate Metabolism	63597	LC/MS Neg	100020578	3571	229.018							49739	1.729e+06	386783	152043	924813	204084	427378	774354	30713	35254	325197	432333	127090	77516	260335	76329	253088	168334	265042	31619	260523	2052755	65492	258852	575606			132390	248370	70319	97954	44705	69887	1505679	333008
4908	4-allylphenol sulfate	Xenobiotics	Food Component/Plant	37181	LC/MS Neg	100001868	3805	213.023					55758	75628		2768099	259501	247297	239806	1509984	95151	861305	91991	79502	516257	1490645	243613	2165519	1194816		27081	57684	1230655	551153	901512	832042	380645	483145	805667			2156879	1020987	372479	57399	833597	79082	976215	12509026
5902	4-chlorobenzoic acid	Xenobiotics	Chemical	63988	LC/MS Neg	100021784	3015	154.99		74-11-3			235257	281490	186333	283751	283885	211039	265035	275961	268786	282895	242164	256467	220975	161003	191087	285825	218043	255125	276861	252196	200509	266143	258992	317959	168469	224219	323288	238765	241312	147734	260948	242590	192302	211880	257017	230175	164056
4363	4-ethylcatechol sulfate	Xenobiotics	Benzoate Metabolism	63072	LC/MS Neg	100020536	3379	217.018					4630194	58071	296755	573335	396114	618938	344024	129363	198527	202816	92897		225623	365845	154781		180004	431708	697616	59824	320555	248664	371710	237011	389474	185405	200068	31549	83413	112785	20413468	74019	194242	45162	128761	1368604
4378	4-ethylphenyl sulfate	Xenobiotics	Benzoate Metabolism	36099	LC/MS Neg	100001756	3580	201.023	20822574	123-07-9	C13637	HMDB62551	21938632	1131801	4339685	109733	2930655	4275857	1188493	536296	554491	81828	1479237	168626	868561	1141876	1260292	125595	1599780	1712738	749790	650205	2.86835e+06	1395680	652811	1120495	1100368	2712862	473093	145821	480518	1166629	90504664	498027	713363	426343	497799	33946936	191684
521	4-guanidinobutanoate	Amino Acid	Guanidino and Acetamido Metabolism	15681	LC/MS Pos Early	100000096	2320	146.092	500	463-003;463-00-3	C01035	HMDB03464		2257469	243303			533231	467427	549365	391607	153156		2147306										210137	305723	573133	433253		310601	1165031		452182	224086	187989	392917		273610		119638
5852	4-hydroxychlorothalonil	Xenobiotics	Chemical	48441	LC/MS Neg	100006082	4427	244.908	34217	28343-61-5			1086619	567259	443181	1605021	1388360	1409312	922631	494166	1.65373e+06	5275847	1408018	684178	328920	1355922	1788759	458367	1057385	649441	1748503	5140836	355557	421831	551878	270653	2446237	504260	436550	1740147	388297	866103	164284	230728	537000	545305	638663	555675	377653
48	4-hydroxyglutamate	Amino Acid	Glutamate Metabolism	40499	LC/MS Pos Early	100002544	1141	164.055	439902	2485-33-8	C03079	HMDB01344	194827	148275	63372	131436	126354	152738	98896	482549	140842	121804	80114		191433	289182	172821	114104	121959	309781	252155	256076	103509	92803	117468		78222	74404	58941	250200	245829	102304	70993	124410	69576	145398	83344	147445	77892
4331	4-hydroxyhippurate	Xenobiotics	Benzoate Metabolism	35527	LC/MS Neg	100001423	1475	194.046	151012	2482-25-9		HMDB13678	272932	191613	209005	245793	367849	847287	650351	120584	248652	241460	194460	1280326	255710	130408	258544	141524	376286	66120	54558	324790	192676	70879	302751	349207	478706	311738	1227049	158100	127749	143752	271005	191697	233180	60157	125779	152183	92828
155	4-hydroxyphenylacetate	Amino Acid	Phenylalanine Metabolism	541	LC/MS Neg	144	1361	151.04	127	156-38-7	C00642	HMDB00020	87580	148246	40441	80311	193208	65691	63608	130862			126189	130932	70305	75416	58768	44410	53468	90791		61945	40957		96259	51189	128543	64005	158093		124331	86834	72428	76012	92539	73913	56503	73472	99853
173	4-hydroxyphenylacetatoylcarnitine	Amino Acid	Tyrosine Metabolism	52932	LC/MS Pos Early	100006619	2730	296.149					121153	218950	139702	127472	377462	438357		113041			110164	150696	77568	93363	167911	95833		131606	93465	199831	102980	78083	187929	120023	268465	244632	132511	155875	180619	187734	75377	120956	140851	121647	86869	191242	203924
169	4-hydroxyphenylpyruvate	Amino Acid	Tyrosine Metabolism	1669	LC/MS Neg	1141	1690	179.035	979	156-39-8	C01179	HMDB00707	265027	197725	267891	194285	379373	258561	257785	421534	492799	165251	347271	224206	237964	170981	237860	241050	134450	448379	293538	211827	204505	274907	230950	218341	716192	509451	470326	247662	383210	441597	570381	523097	418293	150219	391713	553880	261951
93	4-imidazoleacetate	Amino Acid	Histidine Metabolism	32349	LC/MS Pos Early	100001207	2055	127.05	96215	645-65-8	C02835	HMDB02024	596718	676507	817856	828988	1123403	620814	771438	808542		349418		560993	364544	902418	455269			368823		243510			247421	1319380		408021				264862	274138	516711	927943		610508	345811	435095
186	4-methoxyphenol sulfate	Amino Acid	Tyrosine Metabolism	48457	LC/MS Neg	100006262	2412	203.002		3233-60-1			118829	184007	98828	351167	149413	266581	717937		210941	491921	564677	163814	30682	682281	54349	81790	918128	82331	197551	375947	101102	43487	275933	182487	656230	124727	489273	74026	150311	184396	62008	180315	30222			143133
310	4-methyl-2-oxopentanoate	Amino Acid	Leucine, Isoleucine and Valine Metabolism	22116	LC/MS Neg	100000551	2170	129.056	70	816-66-0	C00233	HMDB00695	24050538	21807556	28304980	21713044	38669340	28384374	24598384	33895600	28629594	27856708	35735632	25757698	16819756	13720765	27073448	29355962	36691144	55611620	23321344	29428358	39497048	35210524	29312004	26884542	25570332	21688760	18307640	11476605	20037576	28992638	20371134	14955124	30719156	26537642	40975784	18627140	33275892
4364	4-methylcatechol sulfate	Xenobiotics	Benzoate Metabolism	46146	LC/MS Neg	100004111	2665	203.002					12748380	695841	2591156	16952302	9138171	1809839	8720404	5044318	4454207	12514987	4623905	489880	6740036	8738070	22034972	1332620	10321163	2802425	2361308	1942411	18089504	2636344	18556280	11621829	12911754	2261615	5144044	2502917	9047336	7.24e+06	32182672	7030774	6496466	4066875	7848631	6677803	3.15667e+06
4359	4-methylguaiacol sulfate	Xenobiotics	Benzoate Metabolism	48418	LC/MS Neg	100006105	2978	217.018		756760-43-7			145141			150539	125788		79116	58529		100342	36487		50920	85122	343916		122100	39275	35056		79426		282254	134283	153077		61085		185851	53415	251952	133471	29963	64170	67462	58398	49507
1718	4-methylhexanoylglutamine	Lipid	Fatty Acid Metabolism (Acyl Glutamine)	62735	LC/MS Neg	100020631	3390	257.151							49449		52065		79018	47836		32383			83404	116142	78443	37911	258493	54172	92024	34516	58073					63924						42343	101672	45076	48593	139920	36753
4380	4-vinylphenol sulfate	Xenobiotics	Benzoate Metabolism	36098	LC/MS Neg	100001755	3320	199.007	6426766	2628-17-3	C05627	HMDB62775	2471248	420993	607957	2287217	1359879	2.49312e+06	2.03992e+06	451827	913450	648193	212912	163293	3104123	552389	1195022	532186	320046	485016	543786	182861	796695	196691	569644	1446120	6203592	1153504	619594	104265	412467	1235138	2825969	614015	1424476	289615	578382	2.61604e+06	1533637
4150	5,6-dihydrothymine	Nucleotide	Pyrimidine Metabolism, Thymine containing	1418	LC/MS Pos Early	158	1280	129.066	93556	696-04-8	C00906	HMDB00079	1087140	1577454	1165219	833876	1056140	1229089	1372386	1282106	1260743	1106471	1026698	738378	831568	1061043	1009108	757200	965666	890672	948305	1199591	1399292	1244080	1501108	1153997	1429929	1198457	1084912	1078321	1022975	1320925	920021	1097599	954209	1214508	800871	950780	1295125
4097	5,6-dihydrouridine	Nucleotide	Pyrimidine Metabolism, Uracil containing	61833	LC/MS Neg	100001425	1119	245.078	94312	5627-05-04			809869	769499	846736	523789	708320	979093	780963	880121	1345804	815058	488552	484829	656794	575717	860003	496468	1128952	1.0338e+06	793131	628550	407694	709153	677741	551685	1722846	1563450	1287351	1809493	1318348	767753	1349740	1384344	1302968	1143558	1119859	1104461	1075572
116	5-(galactosylhydroxy)-L-lysine	Amino Acid	Lysine Metabolism	43582	LC/MS Pos Early	100002462	2755	325.161	123986	32448-36-5			574981	690835	694297	546201	651376	788296	919689	989764	676246	684494	579881	336219	478071	806856	562217	503848	833520	719489	500352	556718	794661	679731	912266	621267	711041	717033	590802	636103	814971	615220	497287	753832	422223	564964	612025	414762	657634
4457	5-acetylamino-6-amino-3-methyluracil	Xenobiotics	Xanthine Metabolism	34424	LC/MS Polar	100001403	1710	197.068	88299	1196153-01-1	C16366	HMDB04400			99689				382908	445509		126034						708055					282310		155585			1783918				333184		2756901	256947				744584
1440	5-dodecenoate (12:1n7)	Lipid	Medium Chain Fatty Acid	33968	LC/MS Neg	100001232	5224	197.155	5312378	2430-94-6		HMDB00529	929815	3182599	3771736	1546879	2200723	1094999	5269251	3812862	4.03121e+06	4297795	1500763	2745732	3719533	6833617	7098067	4267436	4834247	1.90068e+06	4.17602e+06	3360461	7206316	6783560	6300602	914754	3239578	12165743	3613993	1687419	599384	2531436	552496	6643122	3470919	6585641	3.88545e+06	5507695	3.93662e+06
1808	5-dodecenoylcarnitine (C12:1)	Lipid	Fatty Acid Metabolism (Acyl Carnitine, Monounsaturated)	61769	LC/MS Pos Late	100016069	1135	342.264				HMDB13326	1.2254e+06	3.04823e+06	1.8024e+06	674896	2687635	290848	4554678	5.56457e+06	5706408	1.99432e+06	3982124	3.80974e+06	2.70842e+06	8832723	5930649	3.1932e+06	3782420	4.26633e+06	4909731	1.29283e+06	7.31798e+06	6.21215e+06	3445139	873182	1.47954e+06	5949223	6833911	1606944	326184	4.14256e+06	172213	6673353	1783122	5.0127e+06	4.13997e+06	2626366	7.69321e+06
1917	5-hydroxyhexanoate	Lipid	Fatty Acid, Monohydroxy	31938	LC/MS Neg	100001148	1267	131.071	170748	44843-89-2		HMDB00525		61717		65381				105112	95941	57996	50347	110138	150351	214860	68051	139371	109550	184047	389124	114920		584597	101997		42409		101409	108796	163945	62113		345935	135790	205893	120782	165512	187999
115	5-hydroxylysine	Amino Acid	Lysine Metabolism	15685	LC/MS Pos Early	100000054	2790	163.108	1029	13204-98-3	C16741	HMDB00450	2396665	2064537	1438244	1088883	1985097	2316619	1991225	2629833	1969170	1915223	2774970	1195857	1319230	1617352	1.81998e+06	1204514	1816364	1979235	2082668	1.94913e+06	1760544	1385625	1894337	1793701	2098250	1695431	1679418	1899613	1515643	1624998	1574341	1.81496e+06	970290	1365420	1885346	978898	1.89505e+06
5511	5-hydroxyvalproate	Xenobiotics	Drug - Neurological	61832	LC/MS Pos Early	100015980	2978	143.107	135244	53660-23-4	C16650	HMDB13898		12347575						11167140	16379665			10495787				8648454		8399155	30926886			13767913					7701639	11778027		12567853		28144336		14371299			14464248
514	5-methylthioadenosine (MTA)	Amino Acid	Polyamine Metabolism	1419	LC/MS Pos Early	212	2752	298.097	439176	2457-80-9	C00170	HMDB01173	447126	366895	272352	295227	210089	330978	339344	467961	471193	294980	407046	433794	305130	352981	330250	253732	386178	416321	562892	347455	330469	377415	311365	251919	383980	369001	364454	391402	466099	562811	280793	383150	369039	410005	366399	346647	367285
405	5-methylthioribose	Amino Acid	Methionine, Cysteine, SAM and Taurine Metabolism	62100	LC/MS Pos Early	100002103	790	181.053	494	23656-67-9		HMDB01087	1211764	1154757	1476996	1.53483e+06	853941	1251016	1565074	1887720	1.46883e+06	1.60872e+06	1224917	1389416	1096049	1297974	936981	947424	1498258	2004454	965005	1069450	2.04429e+06	1956333	1776217	1374459	1749770	1971252	1215966	1398545	1857018	2920242	1063034	1766949	1654100	1395654	1216677	1597631	1137066
4099	5-methyluridine (ribothymidine)	Nucleotide	Pyrimidine Metabolism, Uracil containing	35136	LC/MS Neg	100001446	1778.1	257.078	445408	1463-10-1		HMDB00884	312713	415774	504844	579105	543758	431305	461677	202820	490101	476989	373379	270296	456789	486864	403346	361488	464565	447598	354420	475405	421762	565935	384709	482473	427256	534752	395986	225881	404723	393809	473424	500705	455812	426720	304664	485948	447657
537	5-oxoproline	Amino Acid	Glutathione Metabolism	1494	LC/MS Neg	1021	738.5	128.035	7405	98-79-3	C01879	HMDB00267	17820736	17695316	18503180	19735904	24307424	27639952	22318228	14972826	18107852	20140214	17043940	16970290	16607155	17072712	19963698	20515504	16508304	11650736	12394740	16165973	35536352	21438254	24326412	21285376	18352652	19622252	19719792	17094648	17799798	20425740	13331204	18264240	25304120	22436824	16816768	14592835	19582766
3239	5alpha-androstan-3alpha,17alpha-diol monosulfate	Lipid	Androgenic Steroids	37183	LC/MS Neg	100002008	5208	371.19					35200			54991				43065			58485			85319		109613		112626											58571	140332							57907
3261	5alpha-androstan-3alpha,17beta-diol disulfate	Lipid	Androgenic Steroids	37184	LC/MS Neg	100002017	4275	225.07												91438			44625			38830		41845		61632												547540
3259	5alpha-androstan-3alpha,17beta-diol monosulfate (1)	Lipid	Androgenic Steroids	37186	LC/MS Neg	100002018	4925	371.19					148931			100017				183616			191988			95409		133489		242794			36256						89669		186837	1113331							118840
3270	5alpha-androstan-3beta,17alpha-diol disulfate	Lipid	Androgenic Steroids	37187	LC/MS Neg	100002021	4215	225.07					128683			135019				23587			508130			514321		29046		293167	28935				28388						109764	733794	91649		32600		243095
3267	5alpha-androstan-3beta,17beta-diol disulfate	Lipid	Androgenic Steroids	37190	LC/MS Neg	100001987	3880	225.07	242332	571-20-0	C12525	HMDB00493	845655			426300				2224850	69971	103788	1551110	31998	24854	903518		1.65141e+06		2403186	106444	59270	116003	41022	31422		28020		1224240		1188546	15907475	277210		86954	128549	57929		1.46124e+06
3265	5alpha-androstan-3beta,17beta-diol monosulfate (1)	Lipid	Androgenic Steroids	37191	LC/MS Neg	100002023	4635	371.19					71817			26120				54873			93909							114242									49983		113835	430029							48077
3167	5alpha-pregnan-3beta,20alpha-diol disulfate	Lipid	Progestin Steroids	37198	LC/MS Neg	100001988	3962	239.085					2365741	187241	150650	522791	918228	67894	168549	171349	405439	348926	2242727	81951	132605	2580714	680136	797444	319555	493742	608640	349095	187459	472825	1214728		235982	392114	949924	68227	1072442	874645	500462		157301	499981	3675577	455636	1.0438e+06
3161	5alpha-pregnan-3beta,20alpha-diol monosulfate (2)	Lipid	Progestin Steroids	37200	LC/MS Neg	100002014	5060	399.221					655582			125060	64919	33480		30719	30526	85663	380938			372961		70760	53099	100481	85414	42895	190855	90704	191139		106772	83894	220227		439422	99486	158808		144692	69277	328386	67291	136261
3158	5alpha-pregnan-3beta,20beta-diol monosulfate (1)	Lipid	Progestin Steroids	37196	LC/MS Neg	100002009	5180	399.221					254241	19402		147814	36133			85225	65553	26526	192795	32662	30546	331692		136960	28476	104438	122184	33652	153025	115788	99522		47430	62265	138505		196098	189463	51419		48732	79596	111188	55582	157760
3168	5alpha-pregnan-diol disulfate	Lipid	Progestin Steroids	46172	LC/MS Neg	100002015	4310	239.085	5127902				91921			41154							66676			105745		46371					28544		46744				42349		28124	54285							28112
300	6-bromotryptophan	Amino Acid	Tryptophan Metabolism	62503	LC/MS Pos Early	100020414	3371	283.008					348001	246035	733470	244245	605421	924345	269486	143692	165782	591852	241578	54550	216437	167197	506391	131518	237925	266099	101830	282744	380712	187726	379510	564843	671430	538184	154086	182569	285548	157106	325519	91232	238888	105342	137449	323386	145107
5871	6-hydroxyindole sulfate	Xenobiotics	Chemical	48698	LC/MS Neg	100006260	2498	212.002	122198196				1241067	140828	273339	1.25577e+06	417993	175722	183383	135499	45786	145717	746929	71951	174115	480232	437669	136798	162222	286663	48633	197094	271109	279485	951573	84283	1016500	236262	630639	147993	288814	379825	712098	170709	338059	151173	499477	432765	470074
129	6-oxopiperidine-2-carboxylate	Amino Acid	Lysine Metabolism	43231	LC/MS Neg	100004499	965	142.051	3014237	34622-39-4		HMDB61705	229802	391408	338928	232859	269097	482463	383585	314226	231374	190077	287843	212589	425809	156330	268522	205646	500858	289534	398908	194532	328429	364725	132686	336608	248570	223134	258972	298447	511673	238855	179381	270986	757764	375901	229242	323875	280476
3094	7-HOCA	Lipid	Sterol	36776	LC/MS Neg	100001609	5288.1	429.301	3081085	115538-85-7	C17337	HMDB12458	2699639	1852029	1480524	965387	1462181	2403811	1161137	5225570	2.02426e+06	1368531	1770243	1478084	1265421	905025	1.01799e+06	1059307	1116200	3263077	1.78095e+06	932482	1222463	1921468	1941435	1630632	2279511	1941536	2737400	1957744	1482758	4500274	2022237	1964946	1115748	1690301	1639659	1077587	1769315
295	7-hydroxyindole sulfate	Amino Acid	Tryptophan Metabolism	52915	LC/MS Neg	100009043	1765	212.002					27299		36652	49079									56920	87625		27499						53547	36648		67014		61797						20857		94112	70039	127757
3415	7-ketodeoxycholate	Lipid	Secondary Bile Acid Metabolism	31904	LC/MS Neg	100001063	4821	405.265	188292	911-40-0		HMDB00391								178833									77092	283424									33692			195873	31145						37765
4062	7-methylguanine	Nucleotide	Purine Metabolism, Guanine containing	35114	LC/MS Pos Early	100001456	2175	166.072	11361	578-76-7	C02242	HMDB00897	2.87988e+06	3069471	2003035	2050479	2839221	2.90712e+06	1797528	3332370	2827406	2167402	2357901	2343255	2060391	2772384	2874527	2159301	1843399	2626873	2726383	2636748	2182673	1924857	2649553	1782751	2033099	2872829	2.55801e+06	2884909	2132666	2.63309e+06	1669593	2390892	1733051	2209934	2288144	2201067	2.58637e+06
4449	7-methylurate	Xenobiotics	Xanthine Metabolism	39598	LC/MS Neg	100002241	1138	181.037	69160	612-37-3	C16355	HMDB11107			149849				212603	137458		208314						628051		112257			157092		144478			443823				412937		348467	188879	56307	136280	224081	79156
4456	7-methylxanthine	Xenobiotics	Xanthine Metabolism	34390	LC/MS Pos Early	100001396	1350	167.056	68374	552-62-5	C16353	HMDB01991			317327		40910		496138	732163	47701	316138						2607142		368300			487167		557559			801689				1265544		700840	276667		211895	356783	57308
1923	8-hydroxyoctanoate	Lipid	Fatty Acid, Monohydroxy	21239	LC/MS Neg	100000956	2300	159.103	69820	764-89-6		HMDB61914		4803986						3166200	7157429			3251776				3062480		1961569	10818004			3921596					2842351	6039723		3815566		10510016		3985530			4713878
1953	9,10-DiHOME	Lipid	Fatty Acid, Dihydroxy	38399	LC/MS Neg	179	5180	313.238	9966640	263399-34-4	C14828	HMDB04704	73701	81771		44065		84816	41890	829298	51978	61570	89342	60484	54561				79904	127611	686696	181271	22480	73109	92899		229791	98492	70668	87908	376853	83113	185968	168480		33580	37758	94959
1924	9-hydroxystearate	Lipid	Fatty Acid, Monohydroxy	47120	LC/MS Neg	100005834	5384	299.259	9570127	25498-28-6		HMDB61661	769064	690075	650432	659195	664740	550453	1339297	2430430	1004578	975628	478569	689291		1310157	3566474		1221251		2046955	1718464	1153531	1692582	1053932	440585	1055523	3772647	1530023	614418	476469	1522762	409621	3323181		2699817	849455	3451272	2324205
4864	acesulfame	Xenobiotics	Food Component/Plant	48569	LC/MS Neg	100006203	1581	161.987	36573	55589-62-3		HMDB33585			2679768	4859141		5997850	13781608	11975957	12865073	7553502			4.15146e+06			3662690	1147769	874939	26453870	3632544		186177				1601271				1039489		377809	11757081	34509708	2.04305e+06	2138042	10418889
1859	acetoacetate	Lipid	Ketone Bodies	33963	LC/MS Pos Early	1218	1062	103.039	96	3483-11-02	C00164	HMDB00060	489118	4372636	4103364	2004028	17376622	495327	1541124	6664492	6317833	4317341	10925793	113849928	76271440	54403684	43580556	49246652	64363496	17307672	126135792	69168088	847524	21129012	1808694	1202394	1628574	4385311	3024318	1015505	3971054	830897	1107662	9290185	69919088	78446168	60293196	66387972	65294052
1771	acetylcarnitine (C2)	Lipid	Fatty Acid Metabolism (Acyl Carnitine, Short Chain)	32198	LC/MS Pos Early	100000802	2282	204.123	1	5080-50-2	C02571	HMDB00201	186920096	382251872	449578816	152030496	485837216	224251920	247217552	444022496	449540064	337224160	815889600	924776064	1308347904	1310908032	1159487488	769542912	364218400	975758656	1769555712	1325496704	295168128	609247616	335765440	242344960	285346464	396379776	363180320	235338208	328853760	214171504	100387776	174672912	1108475008	1193724160	764228480	1347737216	1021030336
509	acisoga	Amino Acid	Polyamine Metabolism	43258	LC/MS Neg	100004541	2297	183.114	129397	106692-36-8			43084	61444	45269	63300	40640		46591	50407	54499	63915	35671	56605	51645		55338	50056					46179	55336	82914	70462	38548	42064	60424		37600	64378	53637	75061		26880			114165
1380	aconitate [cis or trans]	Energy	TCA Cycle	46173	LC/MS Neg	100001359	580	173.009					7359254	8406024	8912181	7769052	9594526	5689911	6649810	15307914	9487530	8000614	12966511	6595143	10645700	13594280	10254869	11666952	8292874	14865049	12559611	13294725	8075186	9859236	8613990	6768240	6559353	10314079	9363686	6206853	9949531	5670179	7114112	7.41452e+06	14591045	10338927	11645586	10820323	12838828
4015	AMP	Nucleotide	Purine Metabolism, Adenine containing	32342	LC/MS Pos Early	209	1013	348.07	6083	149022-20-8	C00020	HMDB00045	82539	98043	86872	85091	93556	86019	99848	100646	87630	95111	77751	118852	99151	91576	108121	104216	90317	93803	76094	84760	92655	89626	93095	105835	86587	95421	92783	88316	106823	92145	95117	102938	111473	94087	100683	114195	97877
1830	adipoylcarnitine (C6-DC)	Lipid	Fatty Acid Metabolism (Acyl Carnitine, Dicarboxylate)	52988	LC/MS Pos Early	100006614	2570	290.16	71296139			HMDB61677	614418	3855241	1926233	482558	448250	360177	1.78065e+06	9745093	8737593	528543	1939958	2483704	3028136	2611053	1641495	9324452	11096293	16433444	6370520	2440446	1127831	6071412	568503	313232	213706	3.32304e+06	6196163	2548740	4722762	3057105	276577	5343556	2110854	8107797	3111229	8938651	5682415
1511	adrenate (22:4n6)	Lipid	Long Chain Polyunsaturated Fatty Acid (n3 and n6)	32980	LC/MS Neg	100001193	5678	331.264	5497181	2091-25-0	C16527	HMDB02226	2627315	8784585	7.91902e+06	2666269	7415815	7455764	11536923	14355760	6241507	11966342	3930586	10723577	5317556	5638735	10949344	8954565	9956215	4865599	6540167	7339894	13148140	9944886	7769730	7.93812e+06	5361632	9857444	9005267	4.00994e+06	4344724	6879910	4193308	5679887	6847225	6978843	5341125	7237935	10338962
28	alanine	Amino Acid	Alanine and Aspartate Metabolism	1126	LC/MS Pos Early	811	1700	90.055	5950	56-41-7	C00041	HMDB00161	998049344	464005888	462680352	556262656	511089568	714986368	387712352	735077440	520332096	490169088	734941184	221907648	301686592	400191680	541567616	355517760	284578720	596132544	488997888	518970944	662882304	347693248	655617152	568891776	511608704	457446624	659222848	633233216	593704000	667989952	686680448	499993312	382414368	393207136	477666496	300747008	451757184
4009	allantoin	Nucleotide	Purine Metabolism, (Hypo)Xanthine/Inosine containing	1107	LC/MS Polar	1002	1672	157.037	204	97-59-6	C02350	HMDB00462	4707628	4318799	3.62569e+06	3744969	9795549	6336306	3616537	4253263	8655275	2228781	1896341	8863199	5408546	4196993	11522207	3510222	4988186	5617904	4704936	4431689	3576586	3245712	4520936	6036175	4159411	6181197	3630959	2163574	3195398	5361296	2637059	2827351	2906517	2973805	2833609	2754906	5858323
4641	alliin	Xenobiotics	Food Component/Plant	41494	LC/MS Pos Early	100003473	1470	178.053	87310	556-27-4	C08265	HMDB33592				864219	816425				1341607				971061	352347									96769	610238			167347			1210807		687636	69864			919819
18	allo-threonine	Amino Acid	Glycine, Serine and Threonine Metabolism	15142	LC/MS Polar	100000272	2511.1	118.051	99289	28954-12-3	C05519	HMDB04041				880657	361574	959058				423051	851321	168801	909205	1419237	1044704	115467	305770	1108492	1.49992e+06	1200343	940658		1265042	505545		205326	123167	559816			562575		312809	799986	153386	184872	145451
4240	alpha-CEHC	Cofactors and Vitamins	Tocopherol Metabolism	48188	LC/MS Neg	100002206	4045	277.144	9943542	4072-32-6		HMDB01518	105015	67600	77439			162927		105289	110966	75660	287444	81893		87795	56263			104555	110661	239425	21800				52027		85569	108742	241251	75831	97878	99686	59828	163909	71362	52626	99289
4237	alpha-CEHC sulfate	Cofactors and Vitamins	Tocopherol Metabolism	47666	LC/MS Neg	100005972	3090	357.101					306531	155514	88540	49196	71690	277061		62441	72769	154203	379583	87213	121583	151557	121433	68336	35960	83829	73154	323152			17209		21166		48424	156913	201254	34120	96620	24548	29838	111125	35081	26480	118522
4225	alpha-CMBHC glucuronide	Cofactors and Vitamins	Tocopherol Metabolism	63926	LC/MS Neg	100005977	3664	495.224							29955			241109		33791	57031	110205	49162	101255	451366	341561	30799	52248		38418	147960	330711							36857	118489		66455	114207	79979	42526				106525
1880	alpha-hydroxycaproate	Lipid	Fatty Acid, Monohydroxy	37073	LC/MS Neg	100001723	1920	131.071	99824	6064-63-7		HMDB01624				47094			58177		40399			86434				212433		232951	45571		54828		167776	66330				56430		43664		67414		192915			130799
314	alpha-hydroxyisocaproate	Amino Acid	Leucine, Isoleucine and Valine Metabolism	22132	LC/MS Neg	100000706	1840	131.071	83697	10303-64-7	C03264	HMDB00746	187070	128163	207240	73517	222730	148426	242480	848268	350588	196666	304980	80216	212873	180321	143115	1337524	304975	1366476	478277	209769	322638	315529	218152	195883	144382	235291	202390	48780	127898	510965	117871	89200	352120	194540	412177	168766	737229
382	alpha-hydroxyisovalerate	Amino Acid	Leucine, Isoleucine and Valine Metabolism	33937	LC/MS Neg	100001300	1126	117.056	99823	600-37-3		HMDB00407	2132426	2521100	3263990	1696819	3149400	1671253	4341830	17805588	3047102	2003107	5528230	4881794	4984339	3066354	2806058	30306384	4040949	21289792	5082244	3553936	3670321	8704788	3551573	4.1227e+06	1944019	4078650	4202515	2466045	1376798	7148404	1793366	4358681	7499447	4812426	5990155	4976264	22019784
412	alpha-ketobutyrate	Amino Acid	Methionine, Cysteine, SAM and Taurine Metabolism	4968	LC/MS Polar	796	940	101.024	58	600-18-0	C00109	HMDB00005	1061401	1123190	2041996	717778	1.36255e+06		2138368	3880023	1114230		4386940	1974199		667397	955069	1459874	1.53565e+06	3033008		1603965	1197847	2178417	924135	1066861	1187863		1538370	500711	790383	770853	1339338	821941	1.54446e+06	604726	1279859	1870753	1668557
44	alpha-ketoglutaramate*	Amino Acid	Glutamate Metabolism	62101	LC/MS Polar	100002397	1916	144.03	48	18465-19-5			3891957	1957642	3376781	3018094	3300093	3163327	3575383	3864696	3129631	3198562	3179956	1911801	2394115	2711785	4069959	1395829	2960469	2292514	2916843	2852801	4631603	3.94062e+06	3791973	9918767	3168783	3152523	3941010	1841609	3880575	3763827	4210293	4.18234e+06	3312138	2807395	1.72107e+06	2873468	2453841
1384	alpha-ketoglutarate	Energy	TCA Cycle	528	LC/MS Polar	93	2700	145.014	51	305-72-6;328-50-7;22202-68-2	C00026	HMDB00208	26364516	35038048	28600290	34410616	35701460	28336122	27767080	64880608	37163328	22835544	46636024	33881312	31481948	28343024	72030512	45622072	25875552	52761348	35526312	49580240	29367136	46661912	31388188	37896844	24844792	34343324	36343780	28796268	43077768	46648648	31778522	33764040	35423156	53295224	33066792	27432958	48909140
4226	alpha-tocopherol	Cofactors and Vitamins	Tocopherol Metabolism	1561	LC/MS Pos Late	1105	2522	430.378	14985	59-02-9;10191-41-0	C02477	HMDB01893	196854832	233120512	240274672	153959792	193703024	226548976	200332528	195928528	191813088	272097056	260946912	212166640	364499776	230860800	201095504	241655024	333966432	182988576	238252480	238404592	153477616	189511648	178092304	215157952	137127632	224609824	172428624	207961488	156308592	162632800	182899888	211815008	275088480	233849248	172435744	364096160	226589184
3274	andro steroid monosulfate C19H28O6S (1)*	Lipid	Androgenic Steroids	32827	LC/MS Neg	100002152	3871	383.153					353689		39167	51133			116428	511913	221126	49305	792127		64025	638040		270691	364182	842837	259040	163222	269924	79494	280723		65357	92212	83723	300737	663450	769980	254808	195458	477243	107479	575506	99972	173689
3248	androstenediol (3alpha, 17alpha) monosulfate (2)	Lipid	Androgenic Steroids	37207	LC/MS Neg	100002026	4712	369.174					247256			31473				88379			217511			58089		56348		59735			74953		37431		45232				121448	227537	59664		53057				32741
3249	androstenediol (3alpha, 17alpha) monosulfate (3)	Lipid	Androgenic Steroids	37209	LC/MS Neg	100002027	5180	369.174					1604840	103349	125677	1784648	181862	46189	40471	2510554	549563	169576	2767900	641211	67734	2742249	87018	2898051	39281	3234073	667400	108071	203009	428270	270194		392056	602964	1072426	29857	1612384	17512860	650013		110034	886579	377135	203960	1250418
3244	androstenediol (3beta,17beta) disulfate (1)	Lipid	Androgenic Steroids	37202	LC/MS Neg	100001992	3740	224.062	87120982		C04295	HMDB03818	5840627	807344	2043908	1136653	583486	43533	913436	37663560	5567795	1091512	15418685	2782684	6.67062e+06	12269085	531931	45912776	1343006	30404322	15652765	2741713	2401988	3219108	1.90006e+06		2329405	756017	6000371	2207465	8735349	124876704	2023929	380642	3194772	10697553	7.95544e+06	2915088	23029614
3245	androstenediol (3beta,17beta) disulfate (2)	Lipid	Androgenic Steroids	37203	LC/MS Neg	100001994	4065	224.062					3247349	207247	386628	844575	279588	54855	906189	3515943	898681	333482	6332426	90870	379813	4866061	220908	5089970	1714123	4237560	744477	657899	1478174	868004	1392560	44375	989711	558470	1172014	925085	3382204	6529501	1365808	265533	1291048	974323	2830576	562583	2136991
3241	androstenediol (3beta,17beta) monosulfate (1)	Lipid	Androgenic Steroids	37211	LC/MS Neg	100002028	4535	369.174	13847309	521-17-5		HMDB03818	728896		145161	102302			51499	1888684	142368	92474	958730	109242	167771	374349		1051858	43301	1398110	338854	86509	745920	162652	154201		353362	51258	388651	25130	996542	4112261	241658		869537	266114	210907	72687	839514
3242	androstenediol (3beta,17beta) monosulfate (2)	Lipid	Androgenic Steroids	37210	LC/MS Neg	100002029	4500	369.174					238172			25404				330289	42504	46209	365306			119258		497560		298432	46774	54938	159265	29944	45061		35146		130277		468390	561430	66967		73128	54015	68632		198396
3221	androsterone glucuronide	Lipid	Androgenic Steroids	61846	LC/MS Neg	100002761	4953	465.249	114833	1852-43-3	C11135	HMDB02829	1245626			76738			56049				1361536			291881		32304	62256	41523			818448				63474				304136	298549	73983		529279
3231	androsterone sulfate	Lipid	Androgenic Steroids	31591	LC/MS Neg	100001073	5022	369.174	159663	2479-86-9		HMDB02759	7866786	47423	82134	7892118	95496		66658	2604234	195440	566040	13370414	379960	59435	8177407	39468	5972717	55734	5771009	305178	197076	982092	242163	251550		635478	313832	3231922		13246858	22558090	2077273		388794	527246	207046	115400	3507925
262	anthranilate	Amino Acid	Tryptophan Metabolism	57746	LC/MS Pos Early	1258	2606	120.044	227	118-92-3	C00108	HMDB01123	217531	119268	109092	167872	178043		126335	105729	177275		140241	111080			139646			102533	109058		191689	129224	370526		210031	109213	172715	232217	180830	157475	269279	151230			142871	175245
1214	arabinose	Carbohydrate	Pentose Metabolism	575	LC/MS Polar	828	1804.5	195.051	66308	28697-53-2	C00216	HMDB00646		75153	565162		335240		405595	658812	521037		460975		207434	243202	567183			177943	587876	167566			446558	438123	405643	563929		615421	195960		466518		392006			749991
1222	arabitol/xylitol	Carbohydrate	Pentose Metabolism	48885	LC/MS Polar	100006430	1932.4	151.061					1877589	4361937	4569835	2861873	2644430	3654579	5298021	4389087	5006325	2470157	1901737	3237847	3502000	3090479	2491676	2195628	5663994	3242053	4293772	2469684	4613141	3.71665e+06	2430807	4345309	2748760	3160633	3.49175e+06	5721018	3.83091e+06	3.7442e+06	2283240	3765488	5654434	3304716	1.76272e+06	3.53409e+06	2904947
1228	arabonate/xylonate	Carbohydrate	Pentose Metabolism	48255	LC/MS Polar	100006115	2700	165.041					8523944	13168498	15478988	17482320	16329510	13486325	11975152	10026438	14217879	22880708	15239415	11961964	13921769	12739930	15879303	7767776	24337218	9865878	16079882	21798404	15915354	13218830	13071998	24272986	9145825	10511667	19120136	10247526	18084628	10215220	10772132	8855090	9267629	15273453	7.95116e+06	11710044	10687906
1453	arachidate (20:0)	Lipid	Long Chain Saturated Fatty Acid	1118	LC/MS Neg	893	6240	311.296	10467	506-30-9	C06425	HMDB02212	11101686	12628722	14447564	13828246	11495656	14031128	11328776	21275226	13496151	16652800	13865895	20161194	30076572	20172716	11648658	17796272	18149326	16706838	44056936	29647168	12014130	18784214	12243920	12161581	10809140	20639608	18544474	12708162	10074754	14263218	12117012	15987687	20551788	15952094	15213349	26084152	26998040
1509	arachidonate (20:4n6)	Lipid	Long Chain Polyunsaturated Fatty Acid (n3 and n6)	1110	LC/MS Neg	229	5535	303.233	444899	506-32-1	C00219	HMDB01043	133547264	199914464	177285104	83065928	186549856	119053248	224885232	296441536	141340496	226444848	189303520	133667016	189068192	95177672	134907872	252215968	223432112	256435840	165541984	159991376	202889104	177760848	221966960	286990848	61129744	98052624	179127488	173954496	159870064	281343520	176286496	180106896	132131008	114406816	142553808	101305376	177038336
1820	arachidonoylcarnitine (C20:4)	Lipid	Fatty Acid Metabolism (Acyl Carnitine, Polyunsaturated)	57518	LC/MS Pos Late	100015837	1353	448.342					121345	200949	91811		357294			148164	210044	262483		462445	121739	259773	255771	228805		231774	161011	186460	119931	96942								255385			212978	875005	258980		525965
1874	arachidonoylcholine	Lipid	Fatty Acid Metabolism (Acyl Choline)	53261	LC/MS Pos Late	100009332	1390	390.337					1198490	1263644	686358	261432	1349755	332887	1508274	1267017	912011	891962	766211	696795	1066485	401658	242218	1200085	2355227	1453603	600793	494279	1205060	962081	1079184	1755417	624503	726630	1196145	1353595	940995	1622399	1112750	844643	2259470	1209852	1841697	752198	1736674
480	argininate*	Amino Acid	Urea cycle; Arginine and Proline Metabolism	57461	LC/MS Pos Early	100002769	2150	176.103	160437	157-07-3		HMDB03148	1293303	299529	636328	624471	222923	603201	3314454	424150	1779905	326933	319590	124932	243757	82592	203845		413281	383894			527911	803585	750764	883615	850378	307805	938707	295755	641475	1680142	559736	245819	234588		375063	130190	209468
441	arginine	Amino Acid	Urea cycle; Arginine and Proline Metabolism	1638	LC/MS Pos Early	231	2825	175.119	232	1119-34-2	C00062	HMDB00517	654301376	564101440	526182304	493785952	369232896	510480160	512887328	629147136	547261696	507576064	588544960	499280480	620135552	459813408	468164448	464464320	497748640	585556352	548128000	551027648	604682048	442053888	720068672	402970688	583385344	497653920	628604480	430970784	563009216	609796224	685940160	408232768	412128992	415911456	548638016	492960960	433587648
442	argininosuccinate	Amino Acid	Urea cycle; Arginine and Proline Metabolism	15497	LC/MS Pos Early	232	2745	291.13	16950	156637-58-0	C03406	HMDB00052	178319	83710	114669	150346		93600	91151	109456	110572	227323	141101	127546	51408	79722	71047	42978		99722	55124	68711	131891	131348	83497	45316	168728	133009	102368	220532	71421	277373	185867	245739	83875	59204		169737	140057
4214	ascorbate (Vitamin C)	Cofactors and Vitamins	Ascorbate and Aldarate Metabolism	32354	LC/MS Pos Early	233	770	177.039	54670067	134-03-2	C00072	HMDB00044	9207837	13003028	20678636	8787904	1229149	27709554		3721914	7595507	21448196	22425026	3467245	8348301	5918997	2727953	54640	8563175	588202	6436243	7896550	19670428		6611217	9461795	17906020	5187381	16000547	11917379	23160644	725934	23924190	14726305	17562480	7728953	9898074	11294712	10917327
4215	ascorbic acid 2-sulfate	Cofactors and Vitamins	Ascorbate and Aldarate Metabolism	63590	LC/MS Polar	100009329	3042	254.982	86484				9029332	8221535	8.06279e+06	5392366	5633448	10729267	5765887	4858253	6657135	5685795	8575204	5347240	6914088	4968042	6.39695e+06	2304862	13367392	4872411	5.94183e+06	4772045	7265601	1797114	7122979	6735211	5549958	5681082	6061235	5001382	7.33403e+06	2703851	4883063	3516880	11083833	5297660	5747093	6243279	5056551
4216	ascorbic acid 3-sulfate*	Cofactors and Vitamins	Ascorbate and Aldarate Metabolism	63687	LC/MS Polar	100020409	2025	254.982	11425365				4580988	4288502	4214830	1.74897e+06	1901062	4852650	1366673	2625573	3298829	2510488	4441556	3.9803e+06	4136704	1707657	3466060	1510237	4968730	2006167	5189569	2802867	2513002	410108	1560916	2.97903e+06	3109855	2240774	4147250	2136978	5238709	1428118	3559908	2359140	6512079	2.04393e+06	2104008	4879060	4229805
39	asparagine	Amino Acid	Alanine and Aspartate Metabolism	512	LC/MS Pos Early	917	1225	133.061	6267	70-47-3	C00152	HMDB00168	129439288	102913936	117759888	111202880	112551296	157419392	110343168	133483896	134951888	123916408	109705552	88593648	127359072	95896712	109396504	101156824	114640560	124939904	139072752	122954672	139009568	105805008	145344016	180273728	172205936	122408992	111639528	84334480	144038656	159032992	163650112	122415384	112507352	113147224	118024240	106350312	105302640
35	aspartate	Amino Acid	Alanine and Aspartate Metabolism	443	LC/MS Pos Early	234	1165	134.045	5960	56-84-8	C00049	HMDB00191	23373962	40942132	24371616	29818376	33446590	46530984	19284824	31740184	37125648	46517424	22851892	62075760	27920516	49325680	45708368	41962540	23618068	22983956	30644848	37117648	21734164	31307588	26535408	29372638	32781252	69384840	46328884	52751692	53068896	21291888	32524168	20759940	29472204	54371236	23620692	40665344	41149468
1615	azelate (C9-DC)	Lipid	Fatty Acid, Dicarboxylate	18362	LC/MS Neg	2029	1276	187.098	2266	123-99-9	C08261	HMDB00784	139401	496633	627812	377878	2260907	105258	316358	1675378	1702693	740484	2.09429e+06	7696071	2367728	1863228	2207955	6.82298e+06	10241160	10646462	19598296	13546678	290887	3693721	436264	268883	96769	219302	304593	161173	763169	362327	338419	537447	1470108	2089945	5929700	1.68697e+06	6426875
2988	behenoyl dihydrosphingomyelin (d18:0/22:0)*	Lipid	Dihydrosphingomyelins	57331	LC/MS Pos Late	100009026	3300	789.684				HMDB12091	3077005	2463021	7125774	6646665	14247935	3972945	5335535	10108390	2124879	5071510	8549625	15922183	20837248	16068588	21555828	11430048	9860521	13964519	12750653	17700572	2674525	3201255	8196998	7492521	3196765	5537087	3027169	1705910	5237293	2933913	2630486	1975140	15465664	19861344	21470716	11277934	11442267
2994	behenoyl sphingomyelin (d18:1/22:0)*	Lipid	Sphingomyelins	48492	LC/MS Pos Late	100006294	3250	787.669				HMDB12103	275315904	494137856	508151456	274087552	437799840	297491360	448238848	315793792	282847232	324194208	404805216	419660992	776694848	375248992	286021792	631170048	394100672	348879904	442435200	412227456	267823984	360795904	359089024	314078560	159583440	343711776	385717216	280465632	307153312	256737920	277848544	465098080	576185088	394021056	286644768	447077664	560614848
4337	benzoate	Xenobiotics	Benzoate Metabolism	15778	LC/MS Neg	100000008	1750	121.029	243	65-85-0	C00180	HMDB01870	207678	270315	289869	231312	237911	213540	393388	382166	209228	696906	178275	225558	278314	203432	276014	308807	364269	320232	716652	1594695	395082	295486	372916	323480	301092	363716	285513	481053	358579	461548	307602	315766	346033	647052	345714	332888	247041
4114	beta-alanine	Nucleotide	Pyrimidine Metabolism, Uracil containing	55	LC/MS Pos Early	244	1905	90.055	239	56-41-7;107-95-9	C00099	HMDB00056	13474490	24686776	13488939	21365464	18731904	13217074	14698537	8709842	13803664	15861982	17880554	24011024	14124875	16327469	19675266	7.17057e+06	10564202	9663710	22482320	15439564	9000035	17079860	14145844	24700892	9124433	10414172	13402503	22574296	9470276	16743232	10617849	18285052	13429340	11567069	8835321	6700979	15064408
54	beta-citrylglutamate	Amino Acid	Glutamate Metabolism	54923	LC/MS Pos Early	100003271	900	322.077	72715786	73590-26-8	C20775		188818	271100	181675	169078	331469	211947	83453	208302	269830	212822	382913	283049	249132	171000	599012	220594	211253	280636	153961	335811	160093	114540	158478	243826	134484	263243	256423	58533	138302	131153	119977	109603	238779	277914	293391	307269	256697
4300	beta-cryptoxanthin	Cofactors and Vitamins	Vitamin A Metabolism	57591	LC/MS Pos Late	100001977	2560	552.433	6384256	472-70-8		HMDB33844		243174	7789695	7560049	3527030	402334	6.75896e+06	3675829	946465	12499053			10561548	1471428	918167	2144787	2687414	1967708	273276	2947071	8746842	1366610	5809755	8784212	1404481	13596889	14290839	200996		5023242	3.89183e+06	26623036	3.0366e+06	540658	1476062	2491846	4187263
330	beta-hydroxyisovalerate	Amino Acid	Leucine, Isoleucine and Valine Metabolism	12129	LC/MS Polar	1442	1149.8	117.056	69362	625-08-1		HMDB00754	5453103	13387503	8357545	5210971	19456312	7734183	9467340	19521292	11701066	5751751	7770699	12467015	13488389	8657327	12083458	26177870	9577637	28706076	14095919	9912098	17473872	16653780	5281227	14445662	3928587	6436236	16395489	6028223	6956330	16692154	4230979	9563259	10086032	10910450	7602748	9583774	30023348
331	beta-hydroxyisovaleroylcarnitine	Amino Acid	Leucine, Isoleucine and Valine Metabolism	35433	LC/MS Pos Early	100001594	2584	262.165		99159-87-2			1649163	2064856	1169344	653442	2.8497e+06	1122314	1698290	2101211	1634720	741719	1.66531e+06	1110413	646423	638913	1490780	1234403	1346452	1745221	1008743	953907	2.81405e+06	2314998	1247130	3574906	1484286	1391813	2275822	1158212	2762672	3238412	790627	940128	987256	1130109	1200458	1091371	1801584
6	betaine	Amino Acid	Glycine, Serine and Threonine Metabolism	3141	LC/MS Pos Early	799	1064	118.086	247	107-43-7	C00719	HMDB00043	827568064	813191424	571457472	455692544	774798400	562526336	400438496	737182272	515772928	520475520	1140807296	1865209088	588714880	842774976	1026464704	670527104	720453952	630377664	1227805440	753311040	578997056	534005952	556213504	550369152	462141088	440946048	692511552	1123487616	454880608	742772928	951498624	431906720	943908672	761899456	1089899008	874444672	1007734656
4625	betonicine	Xenobiotics	Food Component/Plant	38100	LC/MS Pos Early	100002153	1012	160.097	164642	515-25-3	C08269	HMDB29412		141961	141925		2334697	80258	348430		491403	294455			170055					1754661	109236	68540.8		919821						241378		64172.5	495212	197250	190671		35535.3	44144	110393
4274	bilirubin (E,E)*	Cofactors and Vitamins	Hemoglobin and Porphyrin Metabolism	32586	LC/MS Pos Late	100001950	1045	585.271	5315454				2194007	2462340	2832890	954614	2643207	2705825	2220488	3.19746e+06	3405252	3123295	3100524	2043905	2817630	4404556	2275628	2514737	2.72943e+06	1132862	480388	1681457	2175946	5799881	3361310	1125734	3.05782e+06	2383763	2980035	2474310	610989	4530947	1.69432e+06	2534230	2145068	2795699	2738176	1.32695e+06	2547316
4275	bilirubin (E,Z or Z,E)*	Cofactors and Vitamins	Hemoglobin and Porphyrin Metabolism	47886	LC/MS Pos Late	100001951	1265	585.271	5799469			HMDB00488	245877	211253	220272			220356	278491	343142	401100	402321	419489	252640		383505		269252	376482	266767		209648		491964	401183	144160	313442	177905	407097			929319	219862	183841	353100	480538	409262	188444	358990
4273	bilirubin	Cofactors and Vitamins	Hemoglobin and Porphyrin Metabolism	43807	LC/MS Pos Late	1090	1840	585.271	5280352	635-65-4	C00486	HMDB00054	27734758	19065108	19737250	6622220	31606024	13433077	17461760	17345838	26855696	20447544	15427210	9180940	30191564	13239063	8547881	17327280	23700784	10916314	7.36087e+06	10760508	18596648	39943932	32791232	11045055	24689872	7699359	28316368	22635632	8747832	38079124	17212100	18610242	14226630	21493378	16208609	9045988	22042464
6019	bilirubin degradation product, C16H18N2O5 (1)	Partially Characterized Molecules	Partially Characterized Molecules	64403	LC/MS Neg	100022003	3098	317.114					297657	145062	86067	44835	390075	122208	194100	196939	150789	192498	166970	161148	235651	144220	212617	195981	619191	174548	51769	64708	90917	320177	347099	275384	41134		185398	124371		364083		55273		108577	62569		91051
6020	bilirubin degradation product, C16H18N2O5 (2)	Partially Characterized Molecules	Partially Characterized Molecules	64404	LC/MS Neg	100022004	3204	317.114					238599	119122	64743	38249	267577	52293	136320	171044	125874	131217	149272	119731	160402	82130	127011	145414	425662	118417	50194	57688	79439	242322	242003	174019	29180	33282	98228	70754		280643	25557	28419		48543	41799		46232
6026	bilirubin degradation product, C16H18N2O5 (3)	Partially Characterized Molecules	Partially Characterized Molecules	64414	LC/MS Neg	100022014	3354	317.114					77727	54753	58347		146412	49230	75165	98758	57024	77543	88536	52966	88125	82707	80644	71164	209721	49997		25446	42929	110383	97787	80067		27865	71920	46507		125863				63816	52461		42494
6027	bilirubin degradation product, C16H18N2O5 (4)	Partially Characterized Molecules	Partially Characterized Molecules	64415	LC/MS Neg	100022015	3428	317.114					136813	64607	55418	26566	177609	89985	129933	175128	68236	52688	107680	52328	91203	109736	92107	83288	233343	47742		29512	45439	106679	138664	97618		31650	102350	55278		168755				162261	47092		66846
6021	bilirubin degradation product, C17H18N2O4 (1)	Partially Characterized Molecules	Partially Characterized Molecules	64409	LC/MS Neg	100022005	4633	313.119					523180	199100	195825	78772	898762	125393	187074	227421	229173	254249	225288	267079	361135	154009	522672	223310	450074	170104	110610	109268	124902	311414	460278	450916	153054	71022	253190	180614	86333	475714	121112	131171	133852	174532	149402	160242	150045
6022	bilirubin degradation product, C17H18N2O4 (2)	Partially Characterized Molecules	Partially Characterized Molecules	64407	LC/MS Neg	100022006	4793	313.119					2.09654e+06	827461	847509	419363	3912017	512887	860573	952504	974236	1104368	819666	1135177	1610870	683984	2130825	894896	2042609	772377	458762	462002	550508	1261507	1940226	2081017	580596	339792	993635	830389	374406	1.86662e+06	593265	750951	541355	689958	607570	634474	617805
6023	bilirubin degradation product, C17H18N2O4 (3)	Partially Characterized Molecules	Partially Characterized Molecules	64408	LC/MS Neg	100022007	4906	313.119					2229111	755744	789125	347903	3.46621e+06	503666	861365	1053707	941267	1049927	908780	1018632	1553009	660694	1867750	1009202	2076904	782165	436630	454878	594340	1233403	1.92255e+06	1.95361e+06	599471	302520	995958	772016	341183	1.88844e+06	543630	564491	543578	682021	594063	596936	649665
6024	bilirubin degradation product, C17H20N2O5 (1)	Partially Characterized Molecules	Partially Characterized Molecules	64405	LC/MS Neg	100022008	3756	331.13					687085	113483	114210	77079	867394	71202	192864	218908	162198	257647	162471	181235	313760	80247	305587	188862	679777	191861	67176	57534	84787	169452	481859	451845	69797	33081	153524	105522	46759	323398	60287	60889	68976	115591	87942	71678	81448
6025	bilirubin degradation product, C17H20N2O5 (2)	Partially Characterized Molecules	Partially Characterized Molecules	64406	LC/MS Neg	100022009	3890	331.13					865859	138687	150502	87229	1133185	96088	262829	254022	196231	318123	214383	239446	387939	95306	411842	266878	819928	260771	88922	82454	125301	223225	625192	553126	79717	53424	166804	143926	63873	432788	71492	73539	107359	123923	113901	91831	99795
4276	biliverdin	Cofactors and Vitamins	Hemoglobin and Porphyrin Metabolism	2137	LC/MS Pos Late	250	1016	583.255	5353439	55482-27-4;55482-27-4	C00500	HMDB01008	396885	199477	354250	109402	643442	151137	417640	361836	212478	357094	570362	367874	1494732	1685734	1.4891e+06	307416	711992	162404	95834	203460	205851	543873	432557	347795	214625	215534	456149	196614	48250	573664	137507	207983	462546	555269	348279	235505	282479
1629	branched chain 14:0 dicarboxylic acid	Lipid	Fatty Acid, Dicarboxylate	63191	LC/MS Neg	100021374	3849	257.176					130671		210668	1583388	293243	58666		48810	185897	279601			362722	59398	51557		84464	27778			784912	223963	1.03953e+06	617030	959985	134338	2189723			195789	987852		35564		30453	568633
6006	branched-chain, straight-chain, or cyclopropyl 10:1 fatty acid (1)*	Partially Characterized Molecules	Partially Characterized Molecules	63615	LC/MS Neg	100021666	4805	169.123					1799733	761553	801110	497285	485057	783741	792356	1327851	731517	914789	3011027	1011235	629388	1353939	1506817	620805	897762	1337654	3536193	1211840	1030345	1210530	1113805	137488	724075	2758741	721472	1184847	2972521	698544	230852	1247085	1316266	1460054	1190341	1632286	595477
6007	branched-chain, straight-chain, or cyclopropyl 10:1 fatty acid (2)*	Partially Characterized Molecules	Partially Characterized Molecules	63616	LC/MS Neg	100021667	4853	169.123						619396		2586295				1247743	682462			586038				939123	215570	1015581	748688			803006		479884	231643	555655	724698	504694	880232	420197	549716	896744	530955	513823	303836	687769	1389286
6009	branched-chain, straight-chain, or cyclopropyl 12:1 fatty acid*	Partially Characterized Molecules	Partially Characterized Molecules	63683	LC/MS Neg	100021709	5261	197.155					1595313	2228145	2447108	1291599	2459874	693221	3168348	2689341	3.26969e+06	2823156	2504308	1428981	3379892	7330821	5918162	3.7107e+06	3.44999e+06	1202292	4957998	3981273	4307724	3736612	3.73674e+06	810613	1199021	6216741	2496645	939453		559920	232293	5085356	5263657	3572842	3.83609e+06	4559770	5464061
1423	butyrate/isobutyrate (4:0)	Lipid	Short Chain Fatty Acid	40605	LC/MS Neg	1143	1062	87.0452	264	109-92-6	C00246	HMDB00039	371900	499042	555129	945316	653782	766595	552333	573627	780429	1477323	705849	503269	922369	510569	685107	697112	987639	730929	1330972	883717	664002	593495	450603	848171	1015653	403157	784533	838469	557630	575404	645486	531771	622492	759409	628559	667207	687729
1704	butyrylcarnitine (C4)	Lipid	Fatty Acid Metabolism (also BCAA Metabolism)	32412	LC/MS Pos Early	100001054	2860	232.154	439829	25576-40-3	C02862	HMDB02013	3045624	5886000	5103049	3721360	11880384	7349020	15058983	9061373	12750439	4403609	9165695	9281651	7566287	17033824	26407888	6666961	6567340	19218248	23420392	6811746	5888490	4214787	4.03052e+06	4873928	4389720	4303677	4185666	11454617	12665768		1902980	3195978	5803594	8591930	3968406	5897507	8.12437e+06
250	C-glycosyltryptophan	Amino Acid	Tryptophan Metabolism	48782	LC/MS Neg	100006379	1777	365.135	10981970	180509-18-6			129451	129397	112961	103638	114771	111270	111042	119669	124411	112775	114570	71109	78116	76705	109702	88538	126767	124440	78626	91648	106107	103042	132894	104948	95653	141232	116711	123139	160075	94481	94204	95851	97560	90888	98070	112061	102996
5016	caffeic acid sulfate	Xenobiotics	Food Component/Plant	53254	LC/MS Polar	100009337	1307	258.992				HMDB41708									78934				89824		36774	77085			344921					194944	70050		436779			486610	54341			51416		105797
4444	caffeine	Xenobiotics	Xanthine Metabolism	569	LC/MS Pos Early	849	2106	195.088	2519	58-08-2	C07481	HMDB01847		124809						7154240										422770								388192				307214		5595351
3111	campesterol	Lipid	Sterol	33997	LC/MS Pos Late	100001269	2873	383.367	173183	474-62-4	C01789	HMDB02869		195879	152636			138533						520501	2394303			307191	265682	138018	158597	321674										537254		857243	709702			230516	706741
1430	caprate (10:0)	Lipid	Medium Chain Fatty Acid	1642	LC/MS Neg	888	5090.7	171.139	2969	334-48-5	C01571	HMDB00511	17008130	4301729	6240505	4501998	5985070	4486662	8761504	15027121	5941383	8169001	10598047	8394942	8666494	19177576	17722320	26459466	11968769	22435244	54644884	8741985	12422069	11061946	12167941	3957208	6073196	27259054	6723521	7.92549e+06	187007696	3.73385e+06	2646136	11454323	23426082	51182080	56632412	30612284	10102842
1425	caproate (6:0)	Lipid	Medium Chain Fatty Acid	32489	LC/MS Neg	926	2713.7	115.076	8892	142-62-1	C01585	HMDB00535	686121	548590	463311	1.9144e+06	874036	885350	1473273	753029	601815	2461319	1461961	892824	674766	3818421	1784643	1082227	871038	987647	2254866	813906	1123299	709588	1086571	957750	524957	949309	854687	615808	1.0352e+06	654216	646799	920359	1089422	834834	1219652	1064172	2468305
1427	caprylate (8:0)	Lipid	Medium Chain Fatty Acid	32492	LC/MS Neg	932	4362	143.108	379	124-07-2	C06423	HMDB00482	4948611		1691863	1802330	1667286	1659956	1437052	15806209		2739069	4511710	2344863	1870410	5891945	4523682	15202929	1750672	15876005	10690289	2860748	4311682	9410892	2974386	1167631	1548766	3.38744e+06		5469146	370249024		2015808	11620745	6276397	10081029	15541041	4556692	10233004
5518	carbamazepine	Xenobiotics	Drug - Neurological	37033	LC/MS Pos Late	100001933	880	237.102	2554	298-46-4	D00252	HMDB14704																					877388608			884993									880996928
5519	carbamazepine 10,11-epoxide*	Xenobiotics	Drug - Neurological	37020	LC/MS Pos Early	100002321	3125	253.097	2555	36507-30-9	C07496	HMDB60658																					57778416			92548									47531864
5520	carbamazepine glucuronide*	Xenobiotics	Drug - Neurological	37056	LC/MS Neg	100002322	3884	411.12																									1298354												1726432
56	carboxyethyl-GABA	Amino Acid	Glutamate Metabolism	40007	LC/MS Pos Early	100003260	2085	176.092	2572	4386-03-02		HMDB02201	160910	161288	218766		143701	214525	176890	135281	219290	213714		137997	139150	107409	82895	99034	268115	66200	110157	71596	133877	231033	111148	172743	206572	320756	202347	169474	279681	142589	173548	152974		122968		242672
1855	carnitine	Lipid	Carnitine Metabolism	15500	LC/MS Pos Early	100000007	1978	162.113	10917	461-05-2	C00318	HMDB00062	591790848	769383360	716897600	493108256	679721728	910748224	643497856	640285504	753971072	800475072	1009822592	867529984	933366720	757170048	1064184000	909079296	396189376	1226802688	1071532480	1091803648	962264640	604226048	790930496	854965376	936924032	670814464	528864096	574444608	1074763648	855432448	506674688	286632064	871925952	1063600256	961948480	678646848	1053252928
4296	carotene diol (1)	Cofactors and Vitamins	Vitamin A Metabolism	57635	LC/MS Pos Late	100015966	1720	568.428					2286772	423096	4580995	7546641	7.03263e+06	497417	7669163	5600798	3.65361e+06	2529556			6090294	3031607	2002480	5520192	6.9215e+06	5098029	1.87522e+06	1693194	5335785	1695166	4178662	2453048	5818494	4107768	3306041		672074	2622327	1.80043e+06	3091248	3.4892e+06	2956066	6538933	8048686	9788835
4297	carotene diol (2)	Cofactors and Vitamins	Vitamin A Metabolism	57636	LC/MS Pos Late	100015967	1904	568.428					479420		1175665	1487713	3195261		1529591	756356	627891	626428			742618	567507	409388	887182	890794	721592	305838	309388	1343363	371304	1683030	498366	1032915	996312	891761			466903	515291	622786	582382		1.49104e+06	898529	2457473
4298	carotene diol (3)	Cofactors and Vitamins	Vitamin A Metabolism	57637	LC/MS Pos Late	100015968	1948	568.428								559386			1236702	622158					538071			353345	393569	809423			522185					344819	397262			351536		386984	176900		709052	635784	1641470
4357	catechol sulfate	Xenobiotics	Benzoate Metabolism	35320	LC/MS Neg	100001605	1906	188.986	3083879	4918-96-1		HMDB59724	4647122	897337	3479277	18788816	4893623	2.06702e+06	8560250	4829530	4586492	10926970	279150	77800	5686370	1503335	3.53908e+06	2178066	1511738	1752273	3379972	2105497	8004948	1896337	6033133	15743916	15033296	3297873	8229409	1326625	38009760	5262747	14401356	3426971	7.95265e+06	1009549	1728164	5352918	1057872
2940	ceramide (d16:1/24:1, d18:1/22:1)*	Lipid	Ceramides	57437	LC/MS Pos Late	100015727	3850	620.598					846628	1330590	1575157	485673	762637	852336	1488375	766441	1075104	995408	124276	53589	1192271	472772	766293	1127578	999926	693359	383558	266277	884252	1479791	723087	561960	540662	2040531	1.8432e+06	1060600	914088	1188714	443773	1415419	983265	745763	365402	2104416	1019848
2936	ceramide (d18:1/14:0, d16:1/16:0)*	Lipid	Ceramides	57432	LC/MS Pos Late	100015735	2477	510.488					394300	633243	910709	419356	504147	433405	687831		393051	394970		252235	1001743	386734	432914	959178	505174	268118	649748	325170	591648	540092	484644	395589	348189	975097	549126	328947	904776	212472	185918	684018	668919	718832	331393	1283249	622778
2939	ceramide (d18:1/20:0, d16:1/22:0, d20:1/18:0)*	Lipid	Ceramides	57440	LC/MS Pos Late	100015755	3920	594.582					1401598	4218684	3577698	1830047	1581250	2703732	3723246	2386958	2700940	3176588	824339	2217676	3145072	828324	1686366	2734708	3431155	1518371	2349543	1363279	2795852	3923760	2084085	1492792	1655926	4527227	3320924	3493428	1965287	3033058	1337282	4556674	3642732	1775949	973182	5086645	2059207
2941	ceramide (d18:2/24:1, d18:1/24:2)*	Lipid	Ceramides	57443	LC/MS Pos Late	100015744	3858	646.613					2529082	5310211	4845929	1.97487e+06	2863688	3407516	5443903	3695697	3.56207e+06	5118533	965826	1889042	1997775	1280944	2263646	2281295	3212641	2037876	834481	635450	4484160	4985373	2999806	2508117	3616984	5381286	6266260	5687846	2.68812e+06	5304456	2.99931e+06	4948235	2649690	1307831	990457	1913646	2114398
1799	cerotoylcarnitine (C26)*	Lipid	Fatty Acid Metabolism (Acyl Carnitine, Long Chain Saturated)	57516	LC/MS Pos Late	100015835	1649	540.499				HMDB06347	278036	593023	952710	101285	306824	220685	414434	319555	239670	330034	225086	399928	702124	302077	273201	503100	295707	170479	425041	521033		417688	269209	221524	329979		310592	211623	88759	370277		259176	363431	924693	188395	338395	434215
3336	chenodeoxycholate	Lipid	Primary Bile Acid Metabolism	1563	LC/MS Neg	1123	5264	391.285	10133	474-24-9;474-25-9	C02528	HMDB00518	1.31819e+06	1.52162e+06	1.92761e+06		3.05605e+06	7192061	3.0899e+06	196604528	1150837	1.82988e+06	770525	1.38366e+06	2060825		1.82269e+06	1.73925e+06	3.06074e+06	192628848	489219	2.04636e+06	1.24664e+06	1.05191e+06	1.75541e+06	3705265	632474	1.08046e+06	3.35588e+06	666365	509956	10654268	1187753	1.72292e+06	1.2224e+06	436700	974771	627666	1.60779e+06
3337	chenodeoxycholic acid sulfate (1)	Lipid	Primary Bile Acid Metabolism	63607	LC/MS Neg	100021650	4531	235.118					29239		20199	58625				55491					23957					118945	89973			50970	57074				324794	50544		45913	157785			53790	211633
3338	chenodeoxycholic acid sulfate (2)	Lipid	Primary Bile Acid Metabolism	63608	LC/MS Neg	100021651	4807	235.118												981084										624704									32603	105004		54920
2113	chiro-inositol	Lipid	Inositol Metabolism	37112	LC/MS Polar	100001859	3191.2	225.062		643-12-9	C19891	HMDB34220			424258	1409421																1078856			493868		308335	351884	5610722			263260	3.24607e+06	199432	161704
3333	cholate	Lipid	Primary Bile Acid Metabolism	22842	LC/MS Neg	136	5165	407.28	221493	81-25-4	C00695	HMDB00619	261206	262349	968969		600581	3739238	255669	139335168	607401	65916	58590	227494	446180	53641	415160	211891	1073109	156719024	82895	619679	134700	233968	265075	203919	234604	240547	891485	145356	137231	9071833	123424	492426	101070	218769	147157	484457	678125
3081	cholesterol	Lipid	Sterol	63	LC/MS Pos Late	266	2707	369.352	11025495	57-88-5	C00187	HMDB00067	75796472	122826432	173917728	81043768	127701376	83593000	155292512	117410408	92630912	113406464	74439720	137798432	227471968	98951760	94972728	155963856	128595928	106626496	107897904	109055864	111023720	126294040	114048856	139984160	58382224	136492400	105625776	91249016	97638448	107472376	81653024	122319144	190419248	130278552	85667736	172967472	119436560
3351	cholic acid glucuronide	Lipid	Primary Bile Acid Metabolism	62571	LC/MS Neg	100020549	4512	583.312							25972		38180			4862258	31391				75933		29457		55337	5078578		46147			48877							132549		25627			71481
2141	choline	Lipid	Phospholipid Metabolism	15506	LC/MS Pos Early	1256	1961	104.107	305	67-48-1	C00114	HMDB00097	436654208	395148896	329726176	242088272	487448096	304864704	340175360	584405568	333622240	278816768	425270496	602911744	389914944	381324768	469766848	422949312	406232736	317712256	308131328	273250400	340536032	369030624	335570848	368427680	291914944	424414432	439527968	348269312	409925568	412379584	419831712	331022912	368682368	487962912	343848160	474446976	487469408
2142	phosphocholine	Lipid	Phospholipid Metabolism	34396	LC/MS Pos Early	267	700	184.073	1014	72556-74-2	C00588	HMDB01565	1146539	1292056	633464	1407479	1135212	1139024	439734	985597	1156492	733205	1489152	2938850	3306034	1352712	2829127	2596072	757435	2001121	2.9205e+06	1992026	631850	740202	938168	665118	410605	670415	1145056	1.20203e+06	525324	1578877	557072	821511	2261193	3323769	1023547	3516630	2794391
4678	cinnamoylglycine	Xenobiotics	Food Component/Plant	38637	LC/MS Neg	100002253	3127	204.067	709625	16534-24-0		HMDB11621	41957		261560	280244		39722	167053	53125	70963	1173273		64747	403763	196676	85902	65636	69832	34867	178233	32780	443782	1072475	877645	70668	283638	43583	1124082	83174		366207	219260	1023502	535361	197428	63009	247055	308621
1579	cis-3,4-methyleneheptanoate	Lipid	Fatty Acid, Branched	64390	LC/MS Neg	100021727	3679	141.092					1218255		257524	2864050	335201	619174	151844			845950	2093276		3001161	3811023	488290		880862			2312793	296026		914953	104957	265846	253639			345173		676182		2152670		1763852	497606
1846	cis-3,4-methyleneheptanoylcarnitine	Lipid	Fatty Acid Metabolism (Acyl Carnitine, Hydroxy)	64389	LC/MS Pos Late	100021728	845	286.201					22418706	19570804	6619550	41673480	7133274	17259810	4764146	24831798	14609762	22406820	34164788	17350452	36292536	39900876	12687087	10932197	11305299	29199150	17605252	30625536	7927660	26133996	12303751	3655860	3813213	7323502	17911540	16171831	12834194	19818074	10250506	11144845	24028704	21423862	22976636	8855711	58794496
1746	cis-3,4-methyleneheptanoylglycine	Lipid	Fatty Acid Metabolism (Acyl Glycine)	64386	LC/MS Neg	100021992	3731	198.114					149952	279726	71541	219547		129477	54936	111597	84461	57184	92099	136648	277582	105214		89046	123296	41369	50664	227407	35461	293868	62887			55586	232947	232940	55452	134766	154893	1014474	156329	147440	80373	31226	300066
1431	cis-4-decenoate (10:1n6)*	Lipid	Medium Chain Fatty Acid	62873	LC/MS Neg	100002796	4890	169.123	5312351	505-90-8			1887193	1.59359e+06	704960		953980	1066916	796938	1837639	1319718	2194843	5205027	1450347	1343042	7.1417e+06	2464541	960391	668531	1221102	2.01998e+06	3771738	2944190	1338748	1.91859e+06	393532	489759	1390490	1524251	1047962		391122	374642	2.97228e+06	2931933	874138	1253871	918759	2888282
1806	cis-4-decenoylcarnitine (C10:1)	Lipid	Fatty Acid Metabolism (Acyl Carnitine, Monounsaturated)	38178	LC/MS Pos Late	100002259	1057	314.233		98930-66-6			7.7081e+06	7459421	3.51191e+06	2.73366e+06	5994676	3.34998e+06	2.87862e+06	6869095	9989967	6.75228e+06	34284000	10445954	4730882	33060380	12752400	4.65537e+06	2284170	8899632	8773611	11653010	12857609	5.08921e+06	7.05137e+06	2.84409e+06	2.25525e+06	6539374	7.3703e+06	4060699	3.4503e+06	3.59536e+06	1.02303e+06	7867731	8.24554e+06	4677038	13337145	4.70545e+06	12842895
76	cis-urocanate	Amino Acid	Histidine Metabolism	40410	LC/MS Pos Early	100003425	2406	139.05	1549103	7699-35-6		HMDB34174	500567	628871	2013597	1.03826e+06	1782000	1505426	1.93102e+06	1027683	1655545	736792	937631	1204691	1.83498e+06	1084093	807768	1562463	1231253	1.58277e+06	722343	763796	577351	1.61221e+06	1725272	1390938	1.54804e+06	956493	1690644	1667964	1007941	933213	2210124	2437639	4226730	1.63768e+06	2838680	1161546	2162508
1399	citraconate/glutaconate	Energy	TCA Cycle	47076	LC/MS Polar	100006438	2600	129.019					350203	327711	401884	529992	370871	324415	431303	1506520	827787	239014	649331	248953	407050	181118	199628	242154	408140	277729	1956118	1941311	289365	534231	298852	276820	398658	304414	608862	645570	388881	355021	616445	181962	344300	532136	482147	362286	300115
1378	citrate	Energy	TCA Cycle	1564	LC/MS Neg	1124	582	191.02	311	77-92-9	C00158	HMDB00094	58813840	52187968	76555344	57317780	69169152	41632640	43705116	114093040	68120960	67717368	109787928	44158776	67346512	94291104	77566736	85793336	51314952	109117208	75011464	95202048	64415660	61526432	78157872	48921792	54897704	77864512	69694296	46256664	40074108	48348136	48803020	47423616	92260976	67418048	95149992	62832236	98063584
450	citrulline	Amino Acid	Urea cycle; Arginine and Proline Metabolism	2132	LC/MS Pos Early	391	1520	176.103	9750	372-75-8	C00327	HMDB00904	124214616	120016016	127783192	133755120	85409824	134409232	130909840	80328104	117078800	116668304	119416320	107261088	174627712	112981640	112177856	118663104	158041392	93615840	57481420	146401936	109238080	129824496	144826192	74529008	113564240	81080064	135477072	94243360	142145472	138694832	97256968	146494096	69890296	146319056	132212016	115935008	154230592
3184	corticosterone	Lipid	Corticosteroids	5983	LC/MS Neg	272	5040	345.207	5753	50-22-6	C02140	HMDB01547	121652				65063	77049				108050	57728		104887	32214	85872	44711	31528			168155	26737		39407	96203	46977	98026	42824	44922		111206		76117	33112		44149	124179	58539
3191	cortisol	Lipid	Corticosteroids	1712	LC/MS Neg	356	4710	361.202	5754	50-23-7	C00735	HMDB00063	573614	230388	208495	166940	520896	479058	302555	217422	321791	472255	371104	115712	597597	370347	368683	364505	346303	187757	225929	528917	296870	223943	391484	430836	369228	649010	323147	467194	243317	518602	332681	563117	385147	259077	373642	695534	401490
3200	cortisone	Lipid	Corticosteroids	1769	LC/MS Neg	273	4575	359.186	222786	53-06-5	C00762	HMDB02802	171061	122481	111824		184826	147764	124716	103306	151654	101575	161166	48386	165432	173532	114352	198080	112903	132128	65471	122949	170714	124160	191505	113745	160364	208768	140358	208161	92627	212125	215649	214995	173324	151149	154309	199320	201943
3207	cortolone glucuronide (1)	Lipid	Corticosteroids	57699	LC/MS Neg	100015971	4600	541.265					87145		31501		31340	36319	50737	181727	40399		90621	45278	35576	126641		34945	82485	79551	32486	49340	100310	61483	50094			29808	59734		115315	44207			56391	101393	39890	23162	47350
486	creatine	Amino Acid	Creatine Metabolism	27718	LC/MS Pos Early	1221	1947	132.077	586	57-00-1	C00300	HMDB00064	891536448	899083328	778247616	1048904320	919910592	886313280	675697792	644808384	992276864	812262528	490410528	646148672	713643776	479916480	906898048	429823616	622258368	529271840	994588160	749492544	550940160	1314321408	808613824	1365391616	1128105728	710902208	842861504	1037326848	950053056	1280164992	1463595136	821456704	252552320	1100712192	708211968	460143392	811598976
487	creatinine	Amino Acid	Creatine Metabolism	513	LC/MS Pos Early	275	2055	114.066	588	60-27-5	C00791	HMDB00562	759996608	415883904	569147136	601794624	307968192	365504416	617741696	745875776	404340576	414457408	601393792	237075040	489301024	549820800	224805840	465977248	585996352	712235008	354047744	359184064	709433088	472552480	650163072	396268704	474390656	519033888	518626528	355531968	683489216	967228480	404638496	526806656	698920576	414290400	491887904	418662752	449105152
536	cys-gly, oxidized	Amino Acid	Glutathione Metabolism	18368	LC/MS Pos Early	1224	2947	355.074	333293	7729-20-6			788187	763527	1216945	865480	1577789	800846	1.70526e+06	1.82959e+06	1.76385e+06	1096417	789453	1649186	2339592	2060550	1.93991e+06	1950722	3055707	1908568	1.83996e+06	1186694	3.31703e+06	957274	1621937	1631995	698035	1827544	1378945	1080692	1255027	1558025	439179	1.91885e+06	3.67812e+06	2134713	1716491	1873009	2893460
413	cysteine	Amino Acid	Methionine, Cysteine, SAM and Taurine Metabolism	1868	LC/MS Pos Early	800	1475	122.027	5862	52-90-4;56-89-3	C00097	HMDB00574	3332384	3094061	3781244	3388816	3176937	2662438	4880696	5625264	4028342	3590857	2667270	2308722	4645400	4113406	2665278	3908723	4852122	4153143	5657158	5060538	5283956	4331106	3782317	3214126	4891736	2685868	4.1567e+06	2392507	3301334	7001934	3723863	5987010	6547079	5652543	4528330	3967681	5667331
419	cysteine s-sulfate	Amino Acid	Methionine, Cysteine, SAM and Taurine Metabolism	22176	LC/MS Polar	100000808	2273	199.969	115015	1637-71-4	C05824	HMDB00731	1640232	1.02499e+06	1109735	18079716	18907024	146664880	6134932	6139046	6314597	22350420	57654428	19267808	11869976	14822044	35388176	10128112	12930595	12588379	4036625	2588598	1125841	10841325	20309072	32162328	1225383	37012036	13663335	25891660	14142007	6824656	10991649	5337745	18624676	6.30918e+06	12524088	12919496	9662059
426	cysteine sulfinic acid	Amino Acid	Methionine, Cysteine, SAM and Taurine Metabolism	37443	LC/MS Pos Early	100002113	597	154.017	109	207121-48-0	C00606	HMDB00996	73759	137044	109364	111260	146242	116533	178549	162606	191713	148779	67838	129973	93789	89491	135226	154311	178633	194364	73508	84782	91531	153991	168598	198288	94135	147003	132447	99231	74548	270147	87395	144094	148328	95117	118251	103295	126938
531	cysteine-glutathione disulfide	Amino Acid	Glutathione Metabolism	35159	LC/MS Pos Early	100001437	2465	427.095	4247235	13081-14-6		HMDB00656	4378498	2619892	2331170	4736894	8775555	4503572	474752	1.87814e+06	4631713	3571359	2658918	3.4151e+06	3069485	3010575	9218770	3.05904e+06	559548	2968142	2400730	2656065	1772861	2283057	4916912	5818136	2631434	5.39243e+06	1911638	331590	534213	2336234	2091561	982413	1.7261e+06	1446943	3532992	4318620	3666950
534	cysteinylglycine	Amino Acid	Glutathione Metabolism	35637	LC/MS Pos Early	278	2132	179.048	439498	19246-18-5	C01419	HMDB00078	972239	765302	1249496	951383	2649939	1426844	1766759	1879886	1.89784e+06	1365919	690973	1761467	2417593	2286529	2106879	2210969	2924946	1454387	2051687	1472632	3126494	1291501	1699993	1730110	1346884	2566687	1970936	981273	1076010	1733684	891444	1736446	3801043	2711354	2206849	2639211	4.01003e+06
535	cysteinylglycine disulfide*	Amino Acid	Glutathione Metabolism	62103	LC/MS Pos Early	100002466	2547	298.053		70555-24-7		HMDB00709	28889396	25186804	29914248	30693558	34643956	29888556	42178508	53195724	37561304	31084800	28813244	20230124	34796696	27739878	32585136	35168392	46234272	51765784	26534624	23745048	50811192	33735200	37798636	38055576	22884118	33321494	35596960	30590162	34260508	47115512	19228390	44158392	50457760	30883224	32261116	29046788	36153236
420	cystine	Amino Acid	Methionine, Cysteine, SAM and Taurine Metabolism	56	LC/MS Polar	279	3424	239.017	67678	56-89-3	C00491	HMDB00192	29560170	30140170	22551532	33223530	18527896	23650332	35066976	62111532	28421262	18364660	27963368	5584103	19264144	10970048	13304573	18208432	21590218	50882340	10948106	13733333	24966030	39386092	31707512	29239488	16185935	16626232	30145632	25865228	31230792	49047880	25604356	39384696	18785268	12730822	17912338	12359578	13217986
4125	cytidine	Nucleotide	Pyrimidine Metabolism, Cytidine containing	514	LC/MS Neg	827	1325	242.078	6175	65-46-3	C00475	HMDB00089	31082	54183	45598	31475	36154	31514	36262	87483	86834	46190	25573	31197	47901	39475	57931	43733	37489	46927	47720	36563	25400	57288	46865	30476	33063	34307	35563	168615	68931	37228	63897	43738	19630	38890		27335	43251
4938	daidzein sulfate (2)	Xenobiotics	Food Component/Plant	48728	LC/MS Neg	100006363	3330	333.008					349093		79078																						2593382						639006
1618	decadienedioic acid (C10:2-DC)	Lipid	Fatty Acid, Dicarboxylate	63685	LC/MS Neg	100021711	1328	197.082					431839	342219	482273	67250	484547	169209	596025	222237	400937	264090	218030	209519	315477	361464	199390	310547	859164	128407	428828	471548	201306	625705	314377	138439	272448	903574	520517	260496	52510	132275	145831	339722	302420	292292	295097	1.00228e+06	303994
1789	decanoylcarnitine (C10)	Lipid	Fatty Acid Metabolism (Acyl Carnitine, Medium Chain)	33941	LC/MS Pos Late	100001251	1130	316.248	10245190	1492-27-9		HMDB00651	12627813	8510785	6626423	4531417	15534175	2351610	6453486	11535022	14895523	10576683	40694540	9086215	6.57567e+06	67345752	30150082	15020288	5751064	13964442	24212826	15679146	51036404	13211617	19725672	5271176	3416096	22710754	13144193	3618023	4749506	5940677	496094	18359774	18356904	11202930	31644292	21843644	25675144
3218	dehydroepiandrosterone sulfate (DHEA-S)	Lipid	Androgenic Steroids	32425	LC/MS Neg	100000792	4745	367.159	12594	651-48-9	C04555	HMDB01032	18067728	250856	1291287	4213421	397351	117814	1211922	11158595	1.85172e+06	2109874	28262660	1107623	974319	12594749	168380	12973558	1213209	13949404	2869462	1576595	8532342	2566942	4.1151e+06	63757	10406063	1885424	5271557	418423	22779888	30903374	7285697	365788	11435539	3550459	3.85219e+06	1333148	7453598
4242	delta-CEHC	Cofactors and Vitamins	Tocopherol Metabolism	62287	LC/MS Neg	100020416	3422	249.113	11536125	84599-16-6			65277					58251		68507	87004	48082	291443	164566	53684	162758	40834	30912		69887	141936	80523					115156	39827		102898	363019				78338	80444
1854	deoxycarnitine	Lipid	Carnitine Metabolism	36747	LC/MS Pos Early	100001662	2052	146.118	134	6249-56-5	C01181	HMDB01161	23504612	20487702	25931606	25861180	23247044	16125492	36243828	26747818	21229782	15578291	75361296	372933376	42042268	53838016	106904136	145427920	27807220	92392672	206992464	214612928	44916316	21835120	34331008	32552038	23073496	24162538	23757600	17331844	26603280	35574728	12743690	14732734	55152608	29634380	98773040	191292384	293809216
3358	deoxycholate	Lipid	Secondary Bile Acid Metabolism	1114	LC/MS Neg	302	5294	391.285	222528	83-44-3	C04483	HMDB00626	2.44699e+06	1.89477e+06	1.69985e+06	11273372	3.10167e+06	8220286	2231069	117992112	1471688	4419112	1.39865e+06	1.18235e+06	1802392	2205118	2109252	548996	2.45185e+06	121357328	2.74731e+06	2367253	2685592	4257424	2485152	4867157	2592132	894718	8731470	1.44996e+06	922977	4530105	8175901	3183342	2.26965e+06	3.35393e+06	6301170	1.77624e+06	3.69702e+06
3361	deoxycholic acid 12-sulfate*	Lipid	Secondary Bile Acid Metabolism	63688	LC/MS Neg	100021712	4580	235.118					83935	52685	83196	535888	55027	91671	54550	52809	95303	215470			121867	104523	70058			139546	147951		54852	176823	191549		85784		681462	100215		88099	265373	53244		108887	548483	37978	167635
3360	deoxycholic acid 3-sulfate	Lipid	Secondary Bile Acid Metabolism	52969	LC/MS Neg	100006638	4880	235.118												486843					50997					466763									54403	25591		47856							45272
3363	deoxycholic acid glucuronide	Lipid	Secondary Bile Acid Metabolism	63610	LC/MS Neg	100020550	4800	567.317					55172		63953	157649	79704	150144	82644	4744391	133696	86460			86218	32028	86380		152498	3.26731e+06	165820	106966	55242	133015	292596	140109	106489		71589	46455	24335	381546	149911	100587	68025	111547	185076		31251
5795	dexpanthenol	Xenobiotics	Chemical	38314	LC/MS Pos Early	100002376	1740	206.139	4678	16485-10-2	D03726	HMDB04231	226026	117976	67858		355282	219893	1657576	308107	197709	148202	104053	515798	238921	98511	117510	194320	233511	186255	186763	248846	147115	687835	447171	167880	878853		216620	395097	215351	114676	273286	308072	83600	110087	584135	1024219	859702
1506	dihomolinoleate (20:2n6)	Lipid	Long Chain Polyunsaturated Fatty Acid (n3 and n6)	17805	LC/MS Neg	1231	5730	307.264	6439848	2091-39-6	C16525	HMDB05060	11267344	21333996	26212870	14116167	13914300	11821048	24039830	28583710	20838982	25296608	12183037	25412164	21155436	24216502	26385572	18172072	26540316	11986622	13237028	23182640	23328320	22085912	14381846	15933836	16793188	23012020	20974070	16771263	15274090	20072058	12012650	16065138	18022568	23466324	11831425	17318206	24495108
1508	dihomolinolenate (20:3n3 or 3n6)	Lipid	Long Chain Polyunsaturated Fatty Acid (n3 and n6)	35718	LC/MS Neg	100001739	5596	305.249	5280581	17046-59-2	C03242	HMDB02925	43420600	36316416	58989484	19288960	21540290	38974836	76890040	81083168	36794980	52838360	17524196	14315989	22358532	17281436	22050520	34718496	33991000	36058012	15855282	18405784	76452840	42692572	47264420	78839600	17551372	28482364	40438148	45146368	66950392	72054768	48619264	41211928	17098808	20385338	18146462	19233622	29602964
1869	dihomo-linolenoyl-choline	Lipid	Fatty Acid Metabolism (Acyl Choline)	53262	LC/MS Pos Late	100009335	1424	392.352					352811		139316		102012		397209	278323	219680	138027							147641	122634			487772	188019	155406	347331		152585	231686	320239	355955	382838	239683			88382	138630		172105
1821	dihomo-linolenoylcarnitine (C20:3n3 or 6)*	Lipid	Fatty Acid Metabolism (Acyl Carnitine, Polyunsaturated)	57521	LC/MS Pos Late	100015840	1392	450.358					168451		129037		177779	128643	94811	136046	169658			142170		174029		111514					104339					106816		75961		194307			92762	322161	95306		257088
4659	dihydrocaffeate sulfate (2)	Xenobiotics	Food Component/Plant	62524	LC/MS Polar	100020822	1328	261.007								2162388	1061969			790352	1461183	685060			2016911			2554782		592234			615791	327313	1592061	7.40117e+06	917820	822486	41938588			1683370			281155		525248	1694012	3300676
4703	dihydroferulate	Xenobiotics	Food Component/Plant	40481	LC/MS Neg	100003432	1928	195.066	14340	1135-23-5								88320							41099			45418		69575					28826	50222	62927		521937					100225		30288			381664
4704	dihydroferulic acid sulfate	Xenobiotics	Food Component/Plant	62857	LC/MS Neg	100020272	1310	275.023	187489			HMDB41724						39336												30371									436399					26310					272887
4081	dihydroorotate	Nucleotide	Pyrimidine Metabolism, Orotate containing	601	LC/MS Polar	923	1910	157.025	648	155-54-4	C00337	HMDB03349	923143	1260873	1173265	1447500	875055	1755292	974230	1432996	1735132	1059870	639181	384729	576852	924617	410274	1040415	760191	807644	696829	410301	852738	760305	1196300	750005	887421	945577	961257	1547208	800230	1.96208e+06	723829	812036	764865	823751	1045128	396074	1413798
5797	dimethyl sulfone	Xenobiotics	Chemical	43424	LC/MS Pos Early	100004284	832	95.0161	6213	67-71-0	C11142	HMDB04983	571716	2122867	2247297	927934	2392601	3173383	1436848	1413709	2378859	867690	938304	142705	737040	1362733	1.97346e+06	457980	2176167	1161303	1115004	1051701	3481631	2141530	5722768	1232015	3464659	2245389	2628939	332739	297468	2893573	762206	1579655	1692453	1017686	3753020	860671	661661
456	dimethylarginine (ADMA + SDMA)	Amino Acid	Urea cycle; Arginine and Proline Metabolism	36808	LC/MS Pos Early	100001810	2850	203.15	123831	102783-24-4	C03626	HMDB01539	32874782	40390284	36903792	29206664	33776056	38792176	34287780	38433256	41006240	34822088	33397062	23108980	28572958	25131548	33865908	23186320	33930508	29055372	31642562	30264924	32334196	34343672	38165648	29862716	38299360	37320160	33579736	33631488	35104632	37145208	30063856	31630436	23259300	31278004	29742416	28095752	29008208
5	dimethylglycine	Amino Acid	Glycine, Serine and Threonine Metabolism	5086	LC/MS Pos Early	806	1104	104.071	673	1118-68-9	C01026	HMDB00092	49560204	54387268	37957332	45516016	43744552	27569776	29188598	55290144	26990058	63066272	34675156	44631680	48006836	42867808	43846380	93029064	39800248	50390432	35097648	77286832	39558580	89889800	42831108	33496488	45381888	41808424	48924388	45286124	47201484	110504160	31143994	50594868	42283048	39191180	43170928	47828760	66289080
1513	docosadienoate (22:2n6)	Lipid	Long Chain Polyunsaturated Fatty Acid (n3 and n6)	32415	LC/MS Neg	100001182	6034	335.296	5282807	7370-49-2	C16533	HMDB61714	390732	828871	1166692	482274	639126	417745	591357	937312	689964	795550	473958	921009	806647	764231	927273	634939	726466	559187	822101	768401	708547	714591	448895	536433	643109	947490	650663	530265	470751	599996	368670	593795	698365	754715	503546	685864	841634
1640	docosadioate (C22-DC)	Lipid	Fatty Acid, Dicarboxylate	39837	LC/MS Neg	100002952	5291.8	369.301	244872	505-56-6	C19625		325381	261081	326183	423893	327917	514597	324894	545736	332723	485371	412987	351540	812950	326092	313522	391747	376118	607378	988609	657423	482488	324349	374606	472347	234675	779597	499201	177741	376727	422398	374136	401115	557784	281951	491654	473392	680155
1499	docosahexaenoate (DHA; 22:6n3)	Lipid	Long Chain Polyunsaturated Fatty Acid (n3 and n6)	44675	LC/MS Neg	100000665	5525	327.233	445580	6217-54-5	C06429	HMDB02183	66640672	35628648	145053776	88339088	108988832	24908172	106382208	130813912	72208432	112498584	99885256	87670456	202390752	154625728	172104464	94303856	211356416	81859816	192021392	106993144	73958632	65336384	116051120	212091936	46309096	52072000	82713520	122674480	122735664	136747792	54336828	48939660	122675304	144765152	61221176	64350504	82733656
1828	docosahexaenoylcarnitine (C22:6)*	Lipid	Fatty Acid Metabolism (Acyl Carnitine, Polyunsaturated)	57523	LC/MS Pos Late	100015845	1349	472.342					215366		248296		291842			105215	301860	291750	764427	570423	341200	555332	745864	550446	450137	342015	1073587	269804				168927			187958	383030	144362	664214				1.63803e+06	211782	256068	632462
1873	docosahexaenoylcholine	Lipid	Fatty Acid Metabolism (Acyl Choline)	53263	LC/MS Pos Late	100009333	1378	414.337					666597	159124	503378	220855	769826		551708	421666	458733	339139	283328	559713	1047097	569459	254222	364101	1823442	340513	363196	215333	365197	294661	465139	1101802	367382	292703	461299	881729	686856	628674	352573	195370	1663353	999454	654464	407439	610145
1498	docosapentaenoate (DPA; 22:5n3)	Lipid	Long Chain Polyunsaturated Fatty Acid (n3 and n6)	32504	LC/MS Neg	100001181	5571	329.249	6441454	2234-74-4	C16513	HMDB06528	9873980	9479357	27678674	13940096	11727637	10253674	26861026	21927394	12457449	18087788	11721802	18649882	41509056	32852852	41302284	22336164	43951340	8996285	24564020	18164758	23758072	23060844	16576779	34773736	11762868	16606907	14856012	10532639	10671459	21556678	7836561	18941064	25703704	38180584	9323322	17584076	20052760
1512	docosapentaenoate (n6 DPA; 22:5n6)	Lipid	Long Chain Polyunsaturated Fatty Acid (n3 and n6)	37478	LC/MS Neg	100001580	5624.5	329.249	6441454	25182-74-5	C16513	HMDB01976	1625160	11043703	8471615	1.35882e+06	4849899	6064385	6647548	19877122	5024284	8.29441e+06	1394253				5216833	6320886	5125444	5259721	5246796	3092910	14486270	8459419	7240303	8276041	2774802	4391070	6986901	8744652	7924342	7.6399e+06	3392941	5.74791e+06	3393687	6.33117e+06	2903119	2816531	5.6053e+06
1500	docosatrienoate (22:3n3)	Lipid	Long Chain Polyunsaturated Fatty Acid (n3 and n6)	32417	LC/MS Neg	100001195	5823	333.28	5312556	59708-86-0	C16534	HMDB02823		478763	612716		319894		362904	493861	470856	641713	227554		372837	389158	561571	417710	470076	203002	391708	407955	545007	463283	196920	415079	450924	762075	316870	221214	320095	275714	300446	307509	357616	437053	237809	455284	550882
1510	docosatrienoate (22:3n6)*	Lipid	Long Chain Polyunsaturated Fatty Acid (n3 and n6)	57467	LC/MS Neg	100015762	5850	333.28						269302	318672		323213		696853	1193590	239151	624446			144995	86755.7	312149	308099	474842	169469		271782	725483	564074	652647	268624	302734	614198	606151	190987	16045.8	327201	48965.9	379433	310368	228544	287565	215449	334284
1625	dodecadienoate (12:2)*	Lipid	Fatty Acid, Dicarboxylate	62276	LC/MS Neg	100020478	5146	195.139					1191195	1818008	805774	891305	1058497	740173	827662	1106385	1930621	1.5864e+06	2631830	1163631	1052594	2726520	1.85613e+06	898256	874652	898305	1310197	2115331	1321768	1218758	1460920	652576	821061	1738340	1222000	720269	170364	324149	346148	1952753	1904919	1073501	1634949	939763	2129353
1622	dodecanedioate (C12)	Lipid	Fatty Acid, Dicarboxylate	32388	LC/MS Neg	100001102	2990	229.144	12736	693-23-2	C02678	HMDB00623	148110	184330	356616	283041	309218	170441	316602	286171	176634	1118934	192939	230933	405054	881509	492308	940892	402269	562554	724383	327295	179111	484067	832278	194173	136230	1009558	234545	107436	679179	195900	856023	509830	534352	371195	395470	530445	179938
1624	dodecenedioate (C12:1-DC)*	Lipid	Fatty Acid, Dicarboxylate	61864	LC/MS Neg	100019972	2700	227.129					64084	53250	78012	67396	74671	36216	64903	92326	40022	170753	85805	54470	172526	420134	199311	32050	160661	59388	236391	43786	45231	57782	96702	111383	40686	160027	110535		36412		67864	221018	147586	115579	85530	68510	38543
217	dopamine 3-O-sulfate	Amino Acid	Tyrosine Metabolism	48407	LC/MS Neg	100006361	1556.2	232.029	122136		C13690	HMDB06275	192210	183190	111730	127757	127209	165979	168662	3480845	179421	104037	136834	149110	140181	66297	126850	123675	170709	134555	262279	102619	120987	94388	50786	1751297	186686	179559	167014	142056	236180	171722	1123601	161654	304749	121886	67292	214957	122856
216	dopamine 4-sulfate	Amino Acid	Tyrosine Metabolism	48406	LC/MS Neg	100006360	1511	232.029	123932		C13691	HMDB04148	35703							1226910	54131								69761		73527					575519	38370	51464	44879		120180	40386	383574	43282	104058	37890		54134
1638	eicosanedioate (C20-DC)	Lipid	Fatty Acid, Dicarboxylate	39831	LC/MS Neg	100002951	5200.9	341.27	75502	2424-92-2			732903	249824	403793	434417	489705	577086	450486	391464	198381	604794	1246363	481895	1197884		466972		500378	885869	945744	717178	748000	219162	795312	368706	115288	1439445	502312	180310	318109		424344	277058	989784		673416	442425
1496	eicosapentaenoate (EPA; 20:5n3)	Lipid	Long Chain Polyunsaturated Fatty Acid (n3 and n6)	18467	LC/MS Neg	2050	5450	301.217	446284	10-2005-9;10417-94-4	C06428	HMDB01999	35437276	7440802	45672732	35173408	10371718	7589335	31125480	28727128	13585032	16188829	59539156	54259024	204755200	114501720	89968368	47262604	133429432	16527310	79432704	63821440	17552232	18839560	21076160	102841328	15780387	12640738	18807648	30882234	20530266	62762448	11261255	32311554	49280208	124868784	13812072	24474232	16006184
1875	eicosapentaenoylcholine	Lipid	Fatty Acid Metabolism (Acyl Choline)	53258	LC/MS Pos Late	100009336	1343	388.321					516101		261728					163671			332693	429109	1403272	474160		275409	2098323		274114	210570				1.00929e+06						434850			1155489	1350243		192458
1639	eicosenedioate (C20:1-DC)*	Lipid	Fatty Acid, Dicarboxylate	62923	LC/MS Neg	100021105	5095	339.254					179210	72078	62212	90302	117894	288691	187187	58150	94734	313015	503494	146794	155839	166532	49231	127266	113869	128393	86423	355777	384753	67998	311788	183347	63077	443191	245188	107655	54201	227884	330022	137076	184275		145261	152326	121457
1479	eicosenoate (20:1n9 or 1n11)	Lipid	Long Chain Monounsaturated Fatty Acid	33587	LC/MS Neg	100001335	5950	309.28	5282768		C16526	HMDB02231	22175582	31870190	53738680	35702832	27037370	19115392	37049896	67173992	34552536	48096968	26916336	52779460	86618768	83388000	63050788	48784980	66001944	33147740	51649496	78508968	40093344	63135300	27693650	17918260	26891520	61200816	50501144	23985168	6.92059e+06	28486076	18451946	47835484	50602544	76403672	34733460	50166808	81508160
3223	epiandrosterone sulfate	Lipid	Androgenic Steroids	33973	LC/MS Neg	100001287	4855	369.174	9929317	22229-22-7			4.17712e+06			2510775	40657			803614	50474	279346	7102989	71703		2522730		1215696		2628986	104221	60023	593055	90093	80860		249630	80618	1542473		6011468	7.53341e+06	1370369		285687	204884	80001		1145318
4717	ergothioneine	Xenobiotics	Food Component/Plant	37459	LC/MS Pos Early	100002154	850	230.096	3032311	58511-63-0	C05570	HMDB03045	48298	393672	2826405	2.02436e+06	5246748	1000701	2190328	1178751	573176	1198394		137377	3326193	873240	3873124	1798656	1.36913e+06	1215658	318831	922252	872313	910572	1103034	1755386	6086098	849433	2210268	40856	115841	1308022	183976	530085	1204432	903009	889079	1494953	1302889
1483	erucate (22:1n9)	Lipid	Long Chain Monounsaturated Fatty Acid	1552	LC/MS Neg	1087	6355.6	337.311	5281116	112-86-7	C08316	HMDB02068	3448266	3537115	12150925	4944635	4650627	3462474	3776621	13841509	4458204	5000900	3393971	5504686	21295168	12805308	3980852	6694612	6444185	8564559	12400202	12144564	4565096	5443073	3729177	5057814	2694669	6895891	6.37255e+06	2817858	957638	4522803	2304444	4991093	7633881	4815439	4552736	11507714	14458065
4719	erythritol	Xenobiotics	Food Component/Plant	20699	LC/MS Polar	100000846	1491	167.056	222285	149-32-6	C00503	HMDB02994	454860	604336	713377	505448	367274	492511	425020	488831	411428	494265	335082	267798	570992	248324	363189	41101164	367585	391104		320986	309812	349344	462020	529105	531554	555153	571344	620345	617720	382664	538841	395348	2770754	1107876	295839	64561252	461312
1370	erythronate*	Carbohydrate	Aminosugar Metabolism	42420	LC/MS Polar	100001320	2186	135.03	2781043	88759-55-1		HMDB00613	159508896	222092400	201532784	172965920	171671968	205618512	165974352	203440880	205901728	186694416	153950976	143628144	150719872	134712784	183826992	160262624	181696576	158459184	152433568	170777872	177984816	174579392	156785472	214508448	180093600	194000528	223919344	214679664	195894448	165422144	184810016	147903696	168536976	158578016	123326432	225965728	155989264
4909	ethyl alpha-glucopyranoside	Xenobiotics	Food Component/Plant	63152	LC/MS Pos Early	100015965	1248	226.129	428040	34625-23-5					1060444				178270	55004													132432		123514	146894								155123
5036	ethyl beta-glucopyranoside	Xenobiotics	Food Component/Plant	64131	LC/MS Neg	100020377	1519	207.087	121667				34256	48358	60196	161403			59094	161006	78457	40909			367078			56960		64432	53614	71809	88649	76516	197180	443393		554023	3408010			99077	261805	185902	117053	50465	34384	111219
368	ethylmalonate	Amino Acid	Leucine, Isoleucine and Valine Metabolism	15765	LC/MS Polar	2054	2785	131.035	11756	601-75-2		HMDB00622	3458676	6688875	7251456	6651214	12335840	5183876	26283558	13072442	12979588	4702385	4475567	6022436	6685576	13950717	15274784	8369514	21670628	9612068	12482109	4696589	7099716	8504282	5390384	4603503	6064929	6695665	4794712	18616678	13935976	3875130	4.08588e+06	10556200	10641144	7.10738e+06	5296017	8798627	5299065
3234	etiocholanolone glucuronide	Lipid	Androgenic Steroids	47112	LC/MS Neg	100005403	4915	465.249	270605	3602-09-03		HMDB04484	425998			56361							928612			310263		63028	36542	48786			322203						11725		161601	166716	24856		469665	23803
4940	eugenol sulfate	Xenobiotics	Food Component/Plant	48715	LC/MS Neg	100006171	3782	243.033	180632	95480-60-7						28903	34177	41248		74875		69920	170149								35504					2647728	37721	41441	51502				294867					338240	96769
1104	Fibrinopeptide A (2-15)	Peptide	Fibrinogen Cleavage Peptide	62809	LC/MS Neg	100020902	2120	653.266					3.33088e+06	2461193	2211260	1489463	278177	601115	957726	2137221	1670202	1264127	4090853	2296380	1623509	317564	1513920	3.3611e+06	1395659	3.3774e+06	1600954	1981916	1821572	1172025	1839203	971891	890743	1939546	2325204	1053274	2480658	1141498	1.96399e+06	982187	1569119	238782	2012720	2775927	1654763
1105	Fibrinopeptide A (3-15)	Peptide	Fibrinogen Cleavage Peptide	62808	LC/MS Neg	100020901	2419	595.753					453440	690765	521209	310758	109916	196688	194576	414573	412576	422779	626610	952384	432507	69748	570152	924245	302212	553592	439828	489674	253578	311450	454417	263064	208724	266683	801287	497975	455704	244688	500452	195672	278028	67852	510509	417734	570149
1107	Fibrinopeptide A (3-16)	Peptide	Fibrinogen Cleavage Peptide	62811	LC/MS Neg	100020903	2786	673.803					1334691	671355	805850	879108	286506	202306	538574	869789	459190	819459	1060870	606365	473541	26951	277065	800118	332445	1453302	713039	1111152	707214	373735	1382888	462050	343638	253236	217945	569815	369415	381955	1179121	758280	250248	37713	1343385	1036711	489218
1106	Fibrinopeptide A (4-15)	Peptide	Fibrinogen Cleavage Peptide	62810	LC/MS Neg	100020904	2570	552.237					129620	228404	196433	82587		73005	43766	178926	164958	133417	170485	270044	158689		153177	225940	84828	193860	215581	201684	104606	143988	106563	78352	97482	181056	194948	142001	164866	65337	165252	75930	109083		122874	244103	166892
1108	Fibrinopeptide A (5-16)*	Peptide	Fibrinogen Cleavage Peptide	62148	LC/MS Neg	100020274	2850	601.778					1546425	1101428	992294	1146379	393591	277791	674579	1126677	770886	1042710	1288296	1.00526e+06	745424	39237	517579	1154959	524955	1218162	1119512	1528625	1111456	723529	1357909	746793	655098	578312	277788	853342	734317	694588	1696360	1068531	547131	42794	1499694	1786377	701864
1109	Fibrinopeptide A (7-16)*	Peptide	Fibrinogen Cleavage Peptide	62149	LC/MS Neg	100020275	3258	508.745					486114	404058	266184	361027	167158	126727	259089	410428	392626	443493	345760	411286	237309		169213	475573	241432	331311	480435	502949	347929	257698	335873	279648	276642	254452	104867	366455	312357	299158	539837	393922	219006	15448	441324	582207	260280
1110	Fibrinopeptide A (8-16)	Peptide	Fibrinogen Cleavage Peptide	62812	LC/MS Neg	100020905	3944	903.469					186858	355758	216674	266493	195370	202816	207911	324748	364897	526181	134312	516263	234608		188387	357990	191031	203714	496658	508411	266560	364451	258283	290765	300874	195343	78861	467976	230797	177229	473196	327338	187419		289730	430818	226976
1103	ADSGEGDFXAEGGGVR*	Peptide	Fibrinogen Cleavage Peptide	33084	LC/MS Pos Early	100001322	3350	768.85	16133137	25422-31-5			150955	116465	84690	81571	43669	59499		103483		102262	140209	103237	49769			87048	41816	195779	82794	104068	78017	65258	125480	64918	56240		56108	60319	65345		94781	68629	47754		88331	92850	72966
1111	DSGEGDFXAEGGGVR*	Peptide	Fibrinogen Cleavage Peptide	31548	LC/MS Neg	100001323	2535	731.317					9627010	2954089	3086683	3971023	919655	634637	2468938	3939022	2033547	2412075	7034736	1921842	1743263	169338	1009083	3.44578e+06	1553524	7285895	2890243	4.05274e+06	4824271	1610339	5268074	1883733	1619849	1790284	971905	1524988	2372808	2170736	5360109	3658907	1482309	156451	5314588	5783689	1893988
1112	ADpSGEGDFXAEGGGVR*	Peptide	Fibrinogen Cleavage Peptide	57712	LC/MS Neg	100001324	2016	806.818		886023-52-5			527147	190428	183830	293626	116899	104071	489976	566457	448719	179440	379501	384609	88878	30578	172423	241961	354088	527431	260477	228162	439465	168344	377755	269523	97481	162740	72562	80412	225349	104494	252726	401453	211926	24092	462317	170109	136728
1124	Fibrinopeptide B (1-11)	Peptide	Fibrinogen Cleavage Peptide	62815	LC/MS Neg	100020912	2389	411.489					1494814	1783372	1132226	930487	1175472	1.41403e+06	560361	1793516	1850942	1669269	722586	2605198	837857	1468658	1143456	1880170	758319	1163856	806833	1338965	1261704	1.35101e+06	1328669	1188347	926958	2581485	2612672	1623757	2266877	645060	1496372	1.03977e+06	1093822	1772721	1151400	1680968	1809697
1125	Fibrinopeptide B (1-12)	Peptide	Fibrinogen Cleavage Peptide	62814	LC/MS Neg	100020910	2366	661.253					863984	583426	534804	476308	300582	457313	97360	780018	402988	767395	462547	315820	441053	319982	393663	680890	93141	653887	332136	652447	1084769	630340	1.20314e+06	744952	548004	805314	816963	568548	878611	484743	909458	754293	570417	491641	1.03047e+06	843478	642889
1126	Fibrinopeptide B (1-13)	Peptide	Fibrinogen Cleavage Peptide	62813	LC/MS Neg	100020908	2482	696.772					8123310	4208298	3339976	4330229	1415342	2354895	3054780	4522195	5127178	4.09239e+06	4959365	7.01966e+06	2744735	745313	2437867	4779950	4810948	6713306	5556445	4640427	4564909	2475903	3196227	2753648	3096778	2016611	738139	2954466	3586129	2281211	4768061	2827650	3498340	1.03849e+06	4453011	5551287	2029166
1123	Fibrinopeptide B (1-9)	Peptide	Fibrinogen Cleavage Peptide	62816	LC/MS Polar	100020913	4416	470.669					218491	377219	107804	342520	381999	344642	129587	411376	450971	146677	31448	228099	107589	580506	479057	346678	216355	107103	106642	109591	99118	144186	116805	223353	115979	1436278	494782	242379	379950	318930	83342	78988	189804	289758	57762	173097	460577
78	formiminoglutamate	Amino Acid	Histidine Metabolism	43493	LC/MS Pos Early	100002500	1880	175.071	439233	816-90-0	C00439	HMDB00854	837563	590952	482151	274955	711862	619079	351866	4946073	399881	400287	589358	146267	260613		604738	373004	272245	2644907	702040	360236	665145	796580	781395	668805	658632	472584	722537	201955	897864	1438939	339243	475482	594830	926750	702319	248305	475277
1288	fructose	Carbohydrate	Fructose, Mannose and Galactose Metabolism	48195	LC/MS Polar	878	2065	225.062	5984	57-48-7	C00095	HMDB00660	11759339	17203596	24069254	20487310	17752332	10796507	24538876	16276095	30284772	29949370	25242204	17119236	18467280	20832244	16449149	20423762	30251894	38829100	19100296	28989006	38002704	26332344	30425438	60983264	20488642	28968536	33355476	34020488	34476356	30583972	20886946	8665294	16971626	12743550	27633736	21261616	15586658
117	fructosyllysine	Amino Acid	Lysine Metabolism	46227	LC/MS Pos Early	100005373	2784	309.166	123708	21291-40-7			13678908	8811258	9864018	12075956	6762527	15806510	10679040	19135020	14103674	14935916	15961078	4433770	5.59032e+06	9132980	10858153	7.84705e+06	5668547	14381264	12789197	10465642	12805752	12104132	15386661	9815419	19382548	14275084	19817158	10499930	19539820	26196256	13511457	7070859	6.96236e+06	7544450	8690926	9612726	6.88647e+06
1388	fumarate	Energy	TCA Cycle	1643	LC/MS Polar	330	3084	115.004	444972	100-17-8	C00122	HMDB00134	2179805	2151499	1831659	3222237	2026435	2143025	1575579	3414998	3308919	3151095	4308433	1812063	2358254	4927014	2944599	2689459	2078840	2836868	2307051	3.31783e+06	1749300	2254086	2227382	1538998	1792409	3.0021e+06	3052634	2425537	2165471	2962245	1757378	2284657	2.78649e+06	3731762	2547372	1529850	4276181
1304	galactitol (dulcitol)	Carbohydrate	Fructose, Mannose and Galactose Metabolism	1117	LC/MS Polar	1003	2360	181.072	11850	608-66-2	C01697	HMDB00107	290919	712238	649480	447769	527140	1225898	610769	442502	818498	416338	417870	326142	327365	259044	501435	225283	361989	446983	339214	287587	427251	659709	579890	530586	484788	821098	254897	1.96927e+06	491896	526478	329441	358691	460150	251890	286615	926104	272364
1314	galactonate	Carbohydrate	Fructose, Mannose and Galactose Metabolism	27719	LC/MS Polar	100001026	3085	195.051	128869	299-28-5	C00880	HMDB00565		4507270	1852162	453763	1510696	7508832	1142608	1682516	3221682	1811555			1065015	193940	699540		1819184	3026826	1434436	833113	1064706	1049445	1684969	595184	2781266	1982275	1943902			637073	2089294	569415	888797	1135674		1170608	749987
4234	gamma-CEHC	Cofactors and Vitamins	Tocopherol Metabolism	44876	LC/MS Neg	100002094	3843	263.129	133098	178167-75-4		HMDB01931	853130	148642	316188	569686	110729	889000	128422	606672	810176	372871	1624330	527597	745334	1678676	277744	404819	370473	1575029	581131	1916351	213434	388818	163022	92742	625999	262306	268699	371038	1106745	816762	372379	770616	957877	488502	437266	202800	1273433
4235	gamma-CEHC glucuronide*	Cofactors and Vitamins	Tocopherol Metabolism	42381	LC/MS Neg	100004243	2500	439.161					57720					69145		30470	29418		99982	80833	80626	107699			50980	90850	29114	147914					27929				68111	37318		42377	44559		23029		59532
4245	gamma-CEHC sulfate	Cofactors and Vitamins	Tocopherol Metabolism	62280	LC/MS Neg	100020480	2850	343.086					26250					62075		74183	26902		68185	68767	66610	55031				292014	27817	50574		25605							23463	34227			22973	27664			100507
607	gamma-glutamyl-2-aminobutyrate	Peptide	Gamma-glutamyl Amino Acid	37092	LC/MS Pos Early	100001502	2380	233.113		16869-42-4			425602	307622	554423	620431	542645	529962	366110	755310	482167	312886	932003	356467	495692	525604	498653	908470	963735	1230395	979289	344925	701299	1161040	652660	767618	348539	509664	981755	218838	341815	1222398	138617	289276	727647	1527142	718893	465108	1299929
597	gamma-glutamyl-alpha-lysine	Peptide	Gamma-glutamyl Amino Acid	55015	LC/MS Pos Early	100010901	2784	276.155	65254				2529680	1270531	1911966	2079821	1231855	2666121	2196356	3528871	1308790	2351363	2448819	918126	1749751	1745806	1474383	1376381	1691911	2650213	2151718	2003283	2906977	1276213	2762911	2256476	2089830	1881242	2343816	1156651	2873890	3409962	1778130	1579298	1671212	1943967	1878565	964717	2112655
598	gamma-glutamyl-epsilon-lysine	Peptide	Gamma-glutamyl Amino Acid	33934	LC/MS Pos Early	100001262	2725	276.155	7015685	17105-15-6		HMDB03869	908866	614577	798635	689470	920485	1061290	647499	1378540	1114401	2239629	1096971	1223640	1226240	1056784	628936	516281	652381	1883433	686042	1045805	1884120	1340634	1779985	1530088	1854404	1802397	1180763	1115458	1206703	2401331	1491884	986723	1259616	1505650	721143	1118027	1.38766e+06
589	gamma-glutamylalanine	Peptide	Gamma-glutamyl Amino Acid	37063	LC/MS Pos Early	100001843	1986	219.098	440103	5875-41-2		HMDB29142	4.08456e+06	1523842	1517029	2.43099e+06	1788648	3422744	1802666	3935280	2409128	3033837	3128590	977404	1426123	2073921	2112125	1638529	1841032	2681453	1988476	2470269	3816165	1263378	3084025	2515802	2262688	1.99557e+06	2849593	3123941	2637965	3.79761e+06	2222999	2451283	2133922	1980827	2590476	1.21731e+06	2.54239e+06
606	gamma-glutamylcitrulline*	Peptide	Gamma-glutamyl Amino Acid	62104	LC/MS Pos Early	100020241	1644	305.146					1404062	1382643	1148072	1514685	778038	1233397	1269402	801670	1476587	962615	1296587	1.52552e+06	1523336	1142295	1065694	1297507	1.42002e+06	932967	488952	1.47143e+06	1341843	1054234	1821469	684106	1207030	825818	1473232	835540	1425162	1513386	721428	1340510	697538	2107922	1.8358e+06	984654	2174411
591	gamma-glutamylglutamate	Peptide	Gamma-glutamyl Amino Acid	36738	LC/MS Pos Early	331	1775	277.103	92865	1116-22-9	C05282	HMDB11737	633856	670235	362886	818954	385001	690575	349510	620751	437510	585245	333621	428686	386297	308454	783401	471092	469411	570799	331436	596488	392497	265652	484814	481242	310981	299620	592512	568487	1328544	508273	346217	606398	335677	552043	312030	234540	666400
592	gamma-glutamylglutamine	Peptide	Gamma-glutamyl Amino Acid	2730	LC/MS Pos Early	1140	1430	276.119	150914	10148-81-9	C05283	HMDB11738	31775024	28531164	31917900	37536064	28400000	42497616	41123148	29699976	28650532	27605130	28910756	18725992	31666016	31404680	30629984	30136900	36185912	29772408	24132708	24077628	42830648	22896636	42849568	34133768	33020708	29388504	36542324	28287120	39182664	34709204	25454804	32914418	32054230	41272848	33512054	19145710	38066472
593	gamma-glutamylglycine	Peptide	Gamma-glutamyl Amino Acid	33949	LC/MS Pos Early	100001294	1535	205.082	165527	1948-29-4		HMDB11667	2303350	2514704	2361419	2425074	1145742	2603029	2.06795e+06	1987392	3.24473e+06	2231187	2372729	1747378	5.96517e+06	3.37108e+06	1.6712e+06	3148006	3346137	2350317	3258165	3.08183e+06	2186029	2047816	3.72329e+06	1768626	1776107	2061778	3637816	3.14371e+06	2764507	2932214	3374453	5196827	4379969	6029797	3687620	2753009	4182578
594	gamma-glutamylhistidine	Peptide	Gamma-glutamyl Amino Acid	18245	LC/MS Pos Early	1235	2740	285.119	7017195	37460-15-4			1060409	816288	903722	933129	775052	1303386	1154224	1559080	773676	1.01731e+06	1018858	554363	828825	756799	778970	592668	1015734	1114641	684778	860676	1308325	899456	1466661	1034032	1080705	686457	1247126	714140	1400696	1230650	1054211	1.04013e+06	839458	947269	1103827	734262	985956
595	gamma-glutamylisoleucine*	Peptide	Gamma-glutamyl Amino Acid	34456	LC/MS Pos Early	100001485	2940	261.144	14253342			HMDB11170	303249	267754	370260	291869	281582	368093	416705	873418	278324	184949	307304	217714	231315	311959	338928	388311	564421	1104218	506352	377214	458199	503865	364401	216663	196596	335024	379369	224405	632560	549949	277863	320582	461875	494758	384369	287211	595322
596	gamma-glutamylleucine	Peptide	Gamma-glutamyl Amino Acid	18369	LC/MS Pos Early	1268	2991	261.144	151023	2566-39-4		HMDB11171	1022245	684339	1037904	752341	1109793	1102477	932873	2534857	986640	870075	1.32349e+06	834262	673005	855355	1130825	1223665	1417553	2954513	1453595	1028446	1646263	1339412	1218257	849938	692338	794246	1002588	585668	2049039	1493511	764583	770796	1481680	1391145	1365755	628801	1776425
599	gamma-glutamylmethionine	Peptide	Gamma-glutamyl Amino Acid	44872	LC/MS Pos Early	100001313	2640	279.101	7009567	17663-87-5		HMDB29155	1283970	805060	676074	890889	630073	1140405	707994	1934004	1115444	771049	1.02619e+06	654401	691189	927953	857521	606127	745879	1334708	1153689	1.02158e+06	1611034	707595	1206450	660960	1059427	776051	1103174	838320	1214893	1735774	724916	826881	835553	1079779	1001523	484962	1032949
600	gamma-glutamylphenylalanine	Peptide	Gamma-glutamyl Amino Acid	33422	LC/MS Pos Early	100000491	2992	295.129	111299	7432-24-8		HMDB00594	461979	253272	252059	318662	260507	406134	378512	631433	340730	274866	373145	374300	252561	261825	342874	265115	287865	553108	305400	291328	580775	289877	518396	286748	322923	283170	477210	230875	671214	631728	312752	377271	476968	398704	345899	266887	422872
601	gamma-glutamylthreonine	Peptide	Gamma-glutamyl Amino Acid	33364	LC/MS Pos Early	100001314	1750	249.108	76078708	5652-48-2		HMDB29159	3395550	1703260	2974624	2854664	853166	4035990	2702554	3333991	1835486	1671898	2891953	625370	2907415	2728473	1243466	1238606	2407102	3997852	2521827	2882041	2745312	1034004	3849193	1019603	2078116	1418208	1775600	1185822	8147288	2122193	1860174	1266489	1877697	1676690	1777514	1130220	1525119
602	gamma-glutamyltryptophan	Peptide	Gamma-glutamyl Amino Acid	33947	LC/MS Pos Early	100001295	2975	334.14	3989307	66471-20-3		HMDB29160	90605	66237		109711	61315	87261	71982	181121	62994			55574	55667	62505				134446			112903	63617	114003	67898			118078		172157	109004		123385		92216			105933
603	gamma-glutamyltyrosine	Peptide	Gamma-glutamyl Amino Acid	2734	LC/MS Pos Early	1102	2518	311.124	94340	7432-23-7		HMDB11741	928605	514944	476305	611015	570180	815948	662941	1037984	571525	469200	793226		412073	349900	537717	302723	372579	1269131	472720	583900	918174	336607	572267	479900	580697	553292	425250		946932	613568	566480	434305	460645	327070	516705	346433	293858
604	gamma-glutamylvaline	Peptide	Gamma-glutamyl Amino Acid	43829	LC/MS Pos Early	100001126	2700	247.129	7015683	2746-34-1		HMDB11172	1.96632e+06	1277764	2539686	1490247	1545242	2477581	1264149	3371350	817436	1553108	2321860	1387113	1092545	1287636	1675030	1566727	2832141	4730544	1848347	1809298	2257337	2194015	1949488	1841973	1562877	1517414	1850406	1234869	2222203	2318134	1003368	1421575	2512484	2.06579e+06	2377319	1337811	2865729
4248	gamma-tocopherol/beta-tocopherol	Cofactors and Vitamins	Tocopherol Metabolism	52473	LC/MS Pos Late	100008998	2384	416.364					5840900	3.41494e+06	7370665	12168016	2697935	6357873	10567479	12476561	6966932	6552715	8461757	6261828	19214000	13613359	4512209	7210836	17421744	17572458	23034798	16384800	7897881	10304976	8904543	9403515	4923810	26665418	6628301	4776460	5.12076e+06	11730510	5.18867e+06	14100429	14956022	8736957	9088346	50092972	18152040
4698	genistein sulfate*	Xenobiotics	Food Component/Plant	62061	LC/MS Neg	100020207	3616	349.002					97210		94522									33721							35008						5158186						521316
212	gentisate	Amino Acid	Tyrosine Metabolism	18280	LC/MS Neg	100000447	1459.8	153.019	3469	490-79-9	C00628	HMDB00152				260071					428898	63396			46247		62183						143524	58769	92413	146530	442236		96202				94120				25340	49002
6011	GlcNAc sulfate conjugate of C21H34O2 steroid	Partially Characterized Molecules	Partially Characterized Molecules	63699	LC/MS Neg	100021726	4336.7	299.639					69580	84029	72343		48623	34546	26913	333291	199843	41697	174488	153366	79377	137344	66187	192321	30600	242092	169771	75600	49055	296200	131463		179785	62935	120966	135642	70743	263732	37293		64587	272266	190004	79455	180158
1084	glu-gly-asn-val	Peptide	Polypeptide	62917	LC/MS Neg	100021107	1000	416.179					79371	380481	149835	115444	131139	695172	95246	265655	518147	450503	54081	684330	267262	496967	533940	456911	324886	75371	221650	237283	122933	366689	74396	262713	361032	2196695	1025275	611217	846364	171326	159637	82150	547742	787102	98373	324202	439837
4630	gluconate	Xenobiotics	Food Component/Plant	587	LC/MS Polar	338	2922	195.051	10690	527-07-1	C00257	HMDB00625	23394610	16651965	21352532	19509424	13591274	18765434	15601890	14492297	13322754	19440996	14763005	7.06082e+06	6197160	5993962	12395137	5960927	11619797	14992616	5808748	8706869	12558618	13146447	19486336	21972680	18277720	19245724	17235904	12045271	33630092	12254313	25064780	12482124	8175436	7.677e+06	9935545	8942733	8673816
1168	glucose	Carbohydrate	Glycolysis, Gluconeogenesis, and Pyruvate Metabolism	48152	LC/MS Polar	572	2342	225.062	5793	50-99-7	C00031	HMDB00122	937926400	855680640	856357632	991093760	760221440	758314688	1075009792	1049376384	862289152	971144576	857775360	742202816	704399296	827380544	839656576	905297280	927723840	1116992128	743777984	877858304	950735872	950388992	983680384	783363520	901101760	952221120	888078784	832230144	1051282240	998015232	976751488	915382208	833516800	704399616	767931776	885789120	702900736
1346	glucuronate	Carbohydrate	Aminosugar Metabolism	15443	LC/MS Polar	100000257	3233.3	193.035	444791	207300-70-7	C00191	HMDB00127	10020701	17681156	28440374	11689241	7453067	15176774	20266478	33699784	18344414	8463946	21658288	34495724	47639712	33191528	22219512	19678228	38915404	26836776	57354152	19913660	12920352	27834912	9375971	14428162	10900273	8.0436e+06	19995648	19510244	26071962	30480560	10132277	19755540	23126566	36489856	8734080	14787420	22855476
5947	glucuronide of C10H18O2 (1)*	Partially Characterized Molecules	Partially Characterized Molecules	61881	LC/MS Neg	100019990	2728	345.156															87466			40363	36046				634307								53149
5953	glucuronide of C10H18O2 (7)*	Partially Characterized Molecules	Partially Characterized Molecules	61887	LC/MS Neg	100020014	3790	345.156							90138					296200			254863	82268	306194	324163	253012	44819	186344	33674	3312912	91565						48230	283789			40133	64062		241003	203786		40479	127607
5954	glucuronide of C10H18O2 (8)*	Partially Characterized Molecules	Partially Characterized Molecules	61888	LC/MS Neg	100020015	3865	345.156												58885			41292								799667								94286
5930	glucuronide of C8H14O2 (3)*	Partially Characterized Molecules	Partially Characterized Molecules	61905	LC/MS Neg	100020029	3791	317.124						35486						167458	158757			25366						224906	433162			45381					480555	344299		383968		610864		925084			415897
4830	glucuronide of piperine metabolite C17H21NO3 (4)*	Xenobiotics	Food Component/Plant	62291	LC/MS Neg	100020492	3992	462.177								540510	65468		34711	120374					56445	49463					36713	33336			114859	23037		24332	82830			172632	52188			20601		159049	295945
42	glutamate	Amino Acid	Glutamate Metabolism	57	LC/MS Pos Early	561	1500	148.06	611	56-86-0	C00025	HMDB00148	112693008	212821200	97493600	255332016	153066912	274552736	142829504	182772688	150005696	239656048	146608752	245769744	128650016	160639968	255592544	140494144	180851344	175982992	128044184	282698688	104687768	187588912	73545344	138588128	158663888	176636192	196162656	287616640	394835360	153510768	172173232	155716912	138304768	313791008	71212480	178511424	200124992
51	glutamate, gamma-methyl ester	Amino Acid	Glutamate Metabolism	33487	LC/MS Pos Early	100001103	2170	162.076	68662	1499-55-4;1499-55-4		HMDB61715	328444	270034	372151	349096	315567	399652	527886	426267	256537	495853	255673	383902	354045	310490	245275	299171	489376	357916	453527	346026	431026	367800	443320	417165	374712	443639	382923	484458	525423	519580	330639	498651	634832	443900	238076	321946	429636
43	glutamine	Amino Acid	Glutamate Metabolism	53	LC/MS Pos Early	563	1291	147.076	5961	56-85-9	C00064	HMDB00641	1186502400	1042964928	1226813056	1331073152	1011828800	1431058176	1411045120	1239247744	1097199104	1180442496	1245555072	681266944	1170299648	1144193664	1168360704	1067998016	1413533312	1216292096	1156696576	1146479232	1581892992	1227770880	1607662720	1254216064	1351490560	1167047168	1245369600	1084251136	1455005824	1441744128	1198695808	1357087232	1207931264	1441709184	1248454528	1080021632	1198980480
5975	glutamine conjugate of C6H10O2 (1)*	Partially Characterized Molecules	Partially Characterized Molecules	63657	LC/MS Pos Early	100020261	2262	243.134					540549	64667	279955	953038	802712	544349	275682	307615	125942	1118543	550392	164869	1484622	2801040	515768	317072	3416858	328808	572985	360206	277460	206789	352953	88714	94278	499922	114614	165457	233413	71759	125563	364624	1.45411e+06	598231	905068	3.11641e+06	419468
5976	glutamine conjugate of C6H10O2 (2)*	Partially Characterized Molecules	Partially Characterized Molecules	63660	LC/MS Pos Early	100020262	2383	243.134					1553254	467723	546435	3276316	3726028	663607	498759	1.04063e+06	558868	879076	3285353	1287037	5470313	10826449	2120577	1553987	9993609	1031050	3.39629e+06	2521896	538378	923522	865967	189877	117267	1500981	418440	179636	1766800		215918	893042	5276770	2912807	4513332	5976406	1747074
5977	glutamine conjugate of C7H12O2*	Partially Characterized Molecules	Partially Characterized Molecules	63658	LC/MS Pos Early	100020259	2780	257.15					98807	115717	455414	1295677	1800638	305021	583792	732786	225231	476875	167251	121502	2630939	4806524	1719799	1.04338e+06	9219580	824864	2388011	664862	377545	499580	612300	58289	103785	1059720	328665	34573				448813	3204104	1326432	2160438	6653834	1010008
5981	glutamine conjugate of C8H12O4 (1)*	Partially Characterized Molecules	Partially Characterized Molecules	62140	LC/MS Neg	100020265	940	299.125					35430	27041		94971					20079	30179	117486	41718	191672	106634		37009	123383		38998	148839	15188	36144				50262			26173			83813	169786	38389	52442	51561	129712
1595	glutarate (C5-DC)	Lipid	Fatty Acid, Dicarboxylate	396	LC/MS Polar	339	2900	131.035	743	110-94-1	C00489	HMDB00661	325647	1009421	356487	506997	3.27067e+06	2594982	324691	2668800	1011615	378066	571771	1118252	543815	693837	529014	1882363	1135050	1009301	3347039	538406	600442	1.60277e+06	1581853	517290	606724	648876	2551768	476496	484489	1019745	236406	1162682	411408	490799	564385	416723	733927
123	glutarylcarnitine (C5-DC)	Amino Acid	Lysine Metabolism	44664	LC/MS Pos Early	100001593	2393	276.144	71464488	102636-82-8		HMDB13130	1846363	984845	1619217	877021	1370144	1190205	1303388	1596905	1549984	1238947	1099050	56288	696472	761501	1164465	698148	1142936	1.32105e+06	930375	1017323	2661667	1814634	1.383e+06	1091114	2084539	2605607	1696603	704030	2901765	1741333	489209	779764	1131108	542273	769015	1019245	832063
1188	glycerate	Carbohydrate	Glycolysis, Gluconeogenesis, and Pyruvate Metabolism	1572	LC/MS Polar	1052	2070.4	105.019	752	600-19-1	C00258	HMDB00139	101425472	126698944	130775336	90215048	102920880	140594768	44893968	73031800	113224936	129618224	127925664	113561464	130979008	108636048	131066992	50326152	117652312	50977192	142508560	148973872	119532960	43135184	95313832	147648496	83301368	81894320	109600608	100441240	109756096	53621560	109089776	82765440	111995048	108889248	84558896	87406232	98089816
2737	glycerol	Lipid	Glycerolipid Metabolism	15122	LC/MS Neg	1254	758	91.0401	753	56-81-5	C00116	HMDB00131	3714722	4620511	2613909	2672911	2738807	2140772	5222159	10092112	5051261	3689715	7886820	6.16664e+06	4025573	8461282	10911877	5776611	5062496	7958999	8685086	6156261	4230964	5812948	6117177	2023206	2762596	10541842	5125983	3.94375e+06	2188825	2228048	1855633	7411208	6444831	8579582	5133025	6.13831e+06	5597769
2738	glycerol 3-phosphate	Lipid	Glycerolipid Metabolism	43847	LC/MS Pos Early	100000258	580	173.021	754	29849-82-9	C00093	HMDB00126	331735	163948	171745	302876	154388	168317	210880	274201	209378	133256	359439	143387	182283	101125	249300	300219	224486	239406	209192	124667	192455	133807	208358	193435	115880	124743	209343	231516	193006	359929	226204	161815	272267	244828	168914	370434	227048
2149	glycerophosphoethanolamine	Lipid	Phospholipid Metabolism	37455	LC/MS Pos Early	100001620	659	216.063	123874	33049-08-0	C01233	HMDB00114	1373256	1.63344e+06	1516444	1199854	2528534	1635676	1405088	1260958	1228343	1.74795e+06	1120197	2.0439e+06	1.99419e+06	1429878	2347809	1752284	1636133	990267	1233072	1449482	1249586	979482	1567387	2317930	1276194	1292092	2156151	1346344	1486513	1859591	1334928	950875	2053006	2245286	1467147	2182631	2.07797e+06
2743	glycerophosphoglycerol	Lipid	Glycerolipid Metabolism	48857	LC/MS Polar	100001619	2430	245.043	439964		C03274		64040	160983	118180	1.30369e+06	209887	196953	119983	147502	140338	122287	64525	232920	1291408	124786	2300035	184780	103546	165025	132899	145506	126025	116993	139833	173814	132311	193470	227790	171570	161147	91432	175097	70983	110791	188882	95542	225471	126627
2151	glycerophosphoinositol*	Lipid	Phospholipid Metabolism	52307	LC/MS Neg	100001621	630	333.059	167572	16824-65-0			234241	247518	425055	274734	288545	269030	660596	492184	156839	295707	211596	158290	497252	158147	86171	598153	162841	206741	108189	224094	341029	165353	380186	498932	64864	61454	118374	322584	277749	698929	389257	306241	127732	51772	209571	74010	200221
2145	glycerophosphorylcholine (GPC)	Lipid	Phospholipid Metabolism	15990	LC/MS Pos Early	100000269	672	258.11	71920	28319-77-9	C00670	HMDB00086	32325220	25534848	33636064	21308564	31607786	31238520	35886400	20061012	20605192	30434676	20134950	18805084	33029098	24589238	20817500	27295474	30342684	19616166	17602556	18186920	36380972	16738201	33618520	46493320	25515920	25063730	34779784	28402164	36194080	40053344	34165644	19689908	49061920	38287556	27206634	27834336	28364920
1	glycine	Amino Acid	Glycine, Serine and Threonine Metabolism	58	LC/MS Pos Early	340	1375	76.0393	750	56-40-6	C00037	HMDB00123	118412656	152116688	128119744	124760824	79338640	136057296	90946248	89955248	155254480	98616000	98419704	90262024	311702944	184927104	85404752	191156304	123057704	108034264	198039248	157202048	87063248	124045264	156193472	96079904	86243960	109931440	176965008	155558880	134620816	120166568	203545888	227981936	161937696	249339664	156080032	143182896	195766864
5993	glycine conjugate of C10H12O2*	Partially Characterized Molecules	Partially Characterized Molecules	62145	LC/MS Neg	100020253	4005	220.098					45666	35018	36888	79026		46802		40146		30044	56736		172418	119171		34592	42859	56331		186190		39900				42445	25835	27638	44475	32007	27567	128813	88138	48562	29834	23047	152860
5994	glycine conjugate of C10H14O2 (1)*	Partially Characterized Molecules	Partially Characterized Molecules	62146	LC/MS Neg	100020254	4335	222.114					259167	140472	129561	564798	61985	270505	103935	315611	81901	227464	343133	146022	1301580	892605	77929	235208	328387	317931	97778	942844	119766	323792	177471	62826		324558	178945	93489	235925	212390	258098	452605	566604	221734	220363	334490	987709
3349	glyco-beta-muricholate	Lipid	Primary Bile Acid Metabolism	62066	LC/MS Neg	100020214	4762	464.302					324375	596725	297508	118413	151805	1117184	660136	22546	260068	54483	63938	126816	866193	95672	54289		261754	78601	455307	424147	279504	493676	396684	571827	108803	434795	79159	435004	147221	145998	854484	597001	846046	1462145	720439	1656074	225579
3341	glycochenodeoxycholate	Lipid	Primary Bile Acid Metabolism	32346	LC/MS Neg	1628	5236.1	448.307	12544	16564-43-5	C05466	HMDB00637	4.16021e+06	27635336	1.39992e+06	307127	4174853	21217290	790845	6012749	3.92311e+06	1010435	1284908	6396452	2817145	220915	3800063	1105084	686318	1645286	21011324	2.89601e+06	707812	1968114	763349	3148785	945682	2597286	1026416	4357932	2178999	29055430	16266355	8588287	3.26903e+06	1114714	441139	12635972	1067068
3354	glycochenodeoxycholate 3-sulfate	Lipid	Primary Bile Acid Metabolism	52974	LC/MS Neg	100006641	4820	263.628					470622	2220908	537931	85494	502417	595419	119574	539992	1.8673e+06	179920	227733	780580	874991	101772	693263	893983	130645	375925	1415459	496405	55438	334819	195181	333824	80337	561229	235535	1651276	217860	1917402	147407	1043862	188104	472682	308240	1674964	195158
3352	glycochenodeoxycholate glucuronide (1)	Lipid	Primary Bile Acid Metabolism	52983	LC/MS Neg	100009264	4806	311.666					179061	849575	256165	123609		653112	1109366		121890	45854	94856	533618	544062	79724		123046	1484121	42656	361431	121670	144235	290228	73884	182663	283367	50654	702293	77223	82732	503776	354198	54387	796357	475910	276925	88735	1182412
3334	glycocholate	Lipid	Primary Bile Acid Metabolism	18476	LC/MS Neg	342	5163	464.302	10140	475-31-0;863-57-0	C01921	HMDB00138	1.48499e+06	10653280	501001	118285	1552841	4867935	194038	2.98865e+06	1647567	195536	288417	2220004	2377378	99377	4434256	261189	177338	587399	5619081	1684728	124103	884558	228650	1.2787e+06	144919	1261518	276124	1706899	439426	12302478	4495652	4130613	784702	1969889	659912	14149220	457861
3355	glycocholate glucuronide (1)	Lipid	Primary Bile Acid Metabolism	52977	LC/MS Neg	100009259	4533	640.334						32149		142813									160283	241070			57178					103972	26806					22033			185420		65248	316433	111460	66691	91458
3413	glycocholenate sulfate*	Lipid	Secondary Bile Acid Metabolism	32599	LC/MS Neg	100001989	4750	254.623					1771247	5819153	1913954	1885963	2891566	1107190	1147810	1460396	2924400	1290932	1781520	1599133	2354862	1.91716e+06	2574924	3040668	890854	1464416	2214428	1617376	367673	2.08067e+06	3447413	854261	1830796	1393819	6622012	5074467	374273	5874757	1.94073e+06	1172679	616268	1715027	2296121	1188078	7261285
3366	glycodeoxycholate	Lipid	Secondary Bile Acid Metabolism	18477	LC/MS Neg	100000436	5281	448.307	3035026	360-65-6	C05464	HMDB00631	2679801	9704816	507816	2.4548e+06	1.07721e+06	8507272	452842		688607	777608	436719	2153223	1.73869e+06	452477	808500		271623		9806279	569193	681685	3.66507e+06	576694	1.79696e+06	526542	828468	1475286	639615	1363273	5.97636e+06	34290736	927422	2918607	6887051	1668542	7.25813e+06	2149297
3418	glycodeoxycholate 3-sulfate	Lipid	Secondary Bile Acid Metabolism	52975	LC/MS Neg	100006642	4875	263.628					498445	2162173	719795	1526712	249966	660923	292968		937598	280291	118951	1461767	874709	284641	286674	63653	222941		2329663	130628	161504	1387347	320876	523174	264640	311895	482213	249660	239792	1306731	1185040	84136	573118	1731329	1485024	1116624	693029
3404	glycohyocholate	Lipid	Secondary Bile Acid Metabolism	42574	LC/MS Neg	100004083	5020	464.302					165108	387361	186328	23742	167171	269206	157465	42074	302408	25591	99745	248286	466556		70392	194943	110288		286711	709173	85465	290667	49947	431213	19852	803268	39638	396145	132477	423480	74989	1703380	375427	643405		2274954	114585
3377	glycolithocholate	Lipid	Secondary Bile Acid Metabolism	31912	LC/MS Neg	100001064	5357.1	432.312	115245	474-74-8	C15557	HMDB00698		70761	66817	56367	51172	114904			66613	51266				36110	60850				180328		38248	52294	114982		188566	43974	59662	35861		46316	2137656		59280		119725
3378	glycolithocholate sulfate*	Lipid	Secondary Bile Acid Metabolism	32620	LC/MS Neg	100001657	5011	255.631	72222	15324-64-8	C11301	HMDB02639	1058075	8305090	1551285	2506637	1167039	1790937	766014	83129	1790454	1.50322e+06	729693	438233	1342702	1340124	1875311	156005	1032652	79362	4783027	523057	345276	3975615	2.88511e+06	285872	718352	755486	1579413	1189722	996650	1.64855e+06	6417535	214077	1267221	3608259	4715789	2.75965e+06	583669
2968	glycosyl ceramide (d16:1/24:1, d18:1/22:1)*	Lipid	Hexosylceramides (HCER)	57457	LC/MS Pos Late	100015730	3373	782.65						321716	499050	158380	262244	195198	291965	102769	190931	281087			285324	189933	150881		283668	139512	147213	45407.9	217952	402473	230807	131057	145798	463284	307123	291189				252077		391789	134633	354246	207362
2966	glycosyl ceramide (d18:1/20:0, d16:1/22:0)*	Lipid	Hexosylceramides (HCER)	57595	LC/MS Pos Late	100015882	3414	756.635					491722	2019537	2029160	931395	1374786	1167478	1431987	877765	1.01501e+06	1912223	499601	1216283	3409937	1481656	1367546	1.63308e+06	1883471	979416	1.46026e+06	1.53703e+06	1204496	2574568	1528236	1035625	785249	2203608	1063333	1454581	694218	680090	719041	1746064	2635786	2935330	1319238	2361398	1623884
2969	glycosyl ceramide (d18:1/23:1, d17:1/24:1)*	Lipid	Hexosylceramides (HCER)	57448	LC/MS Pos Late	100015751	3667	796.666						222552	422269		210003		332783			165347					94612						183415	391727	188347	218217		445786								262511		273142
2970	glycosyl ceramide (d18:2/24:1, d18:1/24:2)*	Lipid	Hexosylceramides (HCER)	57453	LC/MS Pos Late	100015745	3380	808.666					485816	1692076	1740344	792746	1237438	913292	1568032	620972	689211	1737695	365278	583426	1238571	754767	761064	691058	928143	602618	371118	576042	908339	1420321	1125641	1328774	904359	1722310	1154954	1326750	1011501	664145	1154856	845462	1.02649e+06	945858	910367	783554	642166
2952	glycosyl-N-(2-hydroxynervonoyl)-sphingosine (d18:1/24:1(2OH))*	Lipid	Hexosylceramides (HCER)	57444	LC/MS Pos Late	100015752	3839	826.677					1421072	1264019	1041956		783899	959510	806865	641896		1019719	423399	336866	1101597		612467	751339		1051487		379708		710244	1172595	673102	351822	935736	2208997	1526315	212246	288170	1400867	1021517	542198		629018	228577	980019
2956	glycosyl-N-behenoyl-sphingadienine (d18:2/22:0)*	Lipid	Hexosylceramides (HCER)	57421	LC/MS Pos Late	100015625	3420	782.65						1191874	1320200	578164	1164443	917756	1113092	794686	671186	1.4315e+06	673531	1088017	1922978	1131922	1034246	1214843	1.4452e+06	801521	1115926	1.31406e+06	1051561	1672747	950511	956759	743458	1704523	802959	1017363		477986	445667	1.45585e+06	1959511	1456027	1061373	1.07411e+06	1.18039e+06
2945	glycosyl-N-palmitoyl-sphingosine (d18:1/16:0)	Lipid	Hexosylceramides (HCER)	53013	LC/MS Pos Late	100009272	2623	700.572					2780424	9428194	11169905	4406028	11999532	7482477	8.13618e+06	4682286	6072390	11171256	5003946	10178815	12942040	7297827	11928992	7078311	9752485	4456519	7394542	8148995	5772204	7937698	7.63566e+06	8079564	5572721	12463323	5426389	7395783	3908619	3838724	4916298	7125903	9957108	8780974	8661363	11135590	5583286
2946	glycosyl-N-stearoyl-sphingosine (d18:1/18:0)	Lipid	Hexosylceramides (HCER)	52234	LC/MS Pos Late	100001882	3053	728.604					227802	1099376	1373675	615899	1471121	624055	1450081	543703	559060	1310123	357509	649102	1.72711e+06	739412	1059824	958826	1436238	546289	681272	832967	980123	1368659	1132005	693890	551385	1443630	721048	740543	590411	376629	440240	656082	1200362	1.61642e+06	807196	1534937	801662
2957	glycosyl-N-tricosanoyl-sphingadienine (d18:2/23:0)*	Lipid	Hexosylceramides (HCER)	57445	LC/MS Pos Late	100015748	3724	796.666						314245	940198		902076	401322	604120	214231	248110	776702	150963	292592	1123810	655549	892352	332411	1405427		337645	334724	535140	797737	436985	529731	262466	928526							1089100	628795	392906	814861	522670
3392	glycoursodeoxycholate	Lipid	Secondary Bile Acid Metabolism	39379	LC/MS Neg	100002911	5033	448.307	12310288	64480-66-6		HMDB00708	678371	253500	231398	99265	176864	6275239	152850		260264	44430	54822	392544	162040	50453	142994	75970	59725		858884	134621	48228	83862	114258	625138	113737	445358	294453	77219	126577	1457334	1509583	540872	556139	156247	77002	248796	834064
3395	glycoursodeoxycholic acid sulfate (1)	Lipid	Secondary Bile Acid Metabolism	63731	LC/MS Neg	100020819	4309	263.628					91600	87829	163755			468290	85128		468214			243193	169121		43743	295766			434470				61354	141672		83432	516688	161962		700674	84186	115004		111418	103961		1761328
781	glycylvaline	Peptide	Dipeptide	18357	LC/MS Pos Early	100000487	2734	175.108	97417	1963-21-9		HMDB28854	170207	1216979	333505	294317	1096132	2312315	189165	532255	1520955	912910	118643	2656177	485922	16618386	2436920	1026884	727254	178270	506055	384050	202826	629541	207408	644095	693451	7402091	3854641	1862873	1488088	359315	257328	177701	974374	10488272	161220	598631	1.4436e+06
4360	guaiacol sulfate	Xenobiotics	Benzoate Metabolism	46111	LC/MS Neg	100004208	2344	203.002	22473			HMDB60013	855767	71720	326546	1471441	677949	206834	905086	695096	221175	1385245	36135		427852	145712	526092	118464	234819	225438	419796	254313	413335	282534	818238	1631104	1453654	246903	856262	187422	3872607	333887	1262236	691840	435588	222474	193286	460443	113583
485	guanidinoacetate	Amino Acid	Creatine Metabolism	43802	LC/MS Polar	344	2884	116.047	763	352-97-6	C00581	HMDB00128	345928	302125	284318	514251	226245	208887	404163	355936	222644	212954	408915	399063	663475	639166	305113	544763	501167	429968	419454	421236	364029	174062	530311	87951	220290	361045	346667	230165	154019	602075	398792	302311	443324	425070	407712	569814	436705
522	guanidinosuccinate	Amino Acid	Guanidino and Acetamido Metabolism	32446	LC/MS Polar	100001212	3550	174.052	97856	6133-30-8	C03139	HMDB03157	374636		348288	232141	505617	132101	224754	96366	124347		273756		148604		192461	167446	149334	77286		83918	70758	458080	115053	508667	250166	172917	361099	171588	255320	209821	91074	45174	187107	189406	124876	118792	157690
4059	guanine	Nucleotide	Purine Metabolism, Guanine containing	32352	LC/MS Pos Early	172	2032	152.057	764	73-40-5	C00242	HMDB00132	407606	184098	224705	96701	54695		105062	144807	74393	64443	203150	75945	140026	58549	81806	102870	83948	649087	53563	35249	752332	223668	289014	78539	93444	75446	141788	106729	151964	320646	191768	214548	538888	39366	184021	95746	36258
4058	guanosine	Nucleotide	Purine Metabolism, Guanine containing	1573	LC/MS Pos Early	1099	1728	284.099	6802	118-00-3	C00387	HMDB00133	1573709	7.70341e+06	10997897	1.02134e+06	230537	443137	3.49917e+06	12412975	1371099	941266	7610663	1532897	3186769	403696	2.04349e+06	9867755	832997	18043500	2971684	4454592	18841826	9581096	8.2944e+06	167137	2541668	631382	8342460	3195300	10871801	9219130	5591422	8837924	5539344	581746	6362706	637663	1.03295e+06
4223	gulonate*	Cofactors and Vitamins	Ascorbate and Aldarate Metabolism	46957	LC/MS Polar	100001586	2750	195.051	152304	20246-53-1	C00257	HMDB03290	8547991	7318333	7.61861e+06	6354897	5045437	8541747	10923695	11604405	7792428	6565228	7033479	6744949	6132472	6296785	6631686	4463373	11705327	8509449	8300272	6377724	10085109	7096921	6065525	8403431	5663978	6734212	7.63051e+06	6743755	10968576	9136764	6949451	4695799	11257802	6907741	5.40036e+06	5318179	5934183
4272	heme	Cofactors and Vitamins	Hemoglobin and Porphyrin Metabolism	41754	LC/MS Pos Late	100001386	1124	616.176	26945	14875-96-8	C00032	HMDB03178	1.01994e+06	385788	317489		1130850			284709				509939	669539		1664008	157672	317012							2284924					231825	129352		90798				832486
1497	heneicosapentaenoate (21:5n3)	Lipid	Long Chain Polyunsaturated Fatty Acid (n3 and n6)	57658	LC/MS Neg	100015797	5514	315.233	11998573	24257-10-1			199494		940940	202444	56742		100708	116224	90229	45830	485698	461934	1792529	1649659	1421881	244384	1176030		2058459	446424			64086	904351	304071	61066	119799	218713	73609	509694			739625	2048167	58437	145656	118297
1426	heptanoate (7:0)	Lipid	Medium Chain Fatty Acid	1644	LC/MS Neg	925	3670	129.092	8094	111-14-8	C17714	HMDB00666	188173	84550	99668	194733	166934	131879	88198	107390	106949	222121	129533	132771	372694	170218	168272	130724	216502	190671	171332	146881	158859	180167	183060	188881	104467	137194	141197	96686	155945	108318	144808	96125	158192	356407	270793	215835	237271
1610	heptenedioate (C7:1-DC)*	Lipid	Fatty Acid, Dicarboxylate	61866	LC/MS Polar	100019981	2816	157.051					295293	645502	1516639	797858	1603332	325481	1700593	646046	857184	667176	392119	578191	3021279	3997289	2639552	1.72854e+06	4654835	918152	2946956	2772212	904755	1690858	976587	758114	646807	1648609	1269982	338786	230268	371447	225496	1400961	3955224	2.69073e+06	1.65826e+06	5.91655e+06	2355593
1502	hexadecadienoate (16:2n6)	Lipid	Long Chain Polyunsaturated Fatty Acid (n3 and n6)	57652	LC/MS Neg	100009394	5398	251.202	13932172	28290-73-5		HMDB00477	2093259	2477417	3.37248e+06	2060497	1159993	1513635	2958492	5450608	2687266	2785793	3057439	4217147	6082098	7176003	7855971	2.31539e+06	4041772	2075136	5184540	4.15229e+06	2536218	4036663	2.33677e+06	1259814	3.70878e+06	5591442	2785755	2198207	1.01625e+06	2353659	796351	3717718	3683354	7.799e+06	1928758	2608274	3.51526e+06
1631	hexadecanedioate (C16)	Lipid	Fatty Acid, Dicarboxylate	35678	LC/MS Neg	100001614	4615	285.207	10459	505-54-4	C19615	HMDB00672	153140	558244	410500	248899	353620	384693	435609	422090	392941	398468	473083	1037888	471959	589181	702345	537198	1342084	958024	854184	347088	348699	416341	387943	162974	367249	990353	508829	154629	441562	221444	159192	594388	578577	480084	508079	634058	335795
1632	hexadecenedioate (C16:1-DC)*	Lipid	Fatty Acid, Dicarboxylate	61862	LC/MS Neg	100019975	4380	283.192					156981	246769	205304	184525	206989	237258	301294	287366	135620	206639	351329	312853	261251	224370	259627	216679	438329	472757	334798	312769	206415	162734	212772	90951	174857	913237	178632	91333	143847	158268	233177	266071	221739	112718	174820	187754	207407
1775	hexanoylcarnitine (C6)	Lipid	Fatty Acid Metabolism (Acyl Carnitine, Medium Chain)	32328	LC/MS Pos Early	100000781	3358	260.186	6426853	6920-35-0		HMDB00705	1.96252e+06	2162629	2087553	1071306	2343090	1230196	1496826	4377279	3456520	3.83198e+06	8.08785e+06	5216831	3968059	14935891	7.57082e+06	4259648	1243728	9376239	13229848	6980496	7477232	4221452	3002627	1475424	1254351	2715251	2707337	1521679	7303723	1534286	441197	2605415	5031071	5842433	4.1172e+06	4227567	6549639
1715	hexanoylglutamine	Lipid	Fatty Acid Metabolism (Acyl Glutamine)	54907	LC/MS Neg	100001733	2780	243.135					137267	86069	206505	129309	221856	86078	169260	340477	64345	198634	315245	139320	540162	462343	279759	195251	737545	248610	417029	317404	231436	156814	93514	49171		178595	79205	35200	509670		27072	339079	382291	176209	206409	310758	257392
1737	hexanoylglycine (C6)	Lipid	Fatty Acid Metabolism (Acyl Glycine)	35436	LC/MS Neg	100001527	2900	172.098	99463	24003-67-6		HMDB00701	77806	102627	126813			46655	100531	100025	74022	47356	49382	134645	108802	56071	56556	154155	81090	63066	134366	80941	70770	218050	36306	31503	32618		111297	66707	434505	41086	30797	1016983	84094	146272	22034	35813	117405
4323	hippurate	Xenobiotics	Benzoate Metabolism	15753	LC/MS Neg	100000014	2106.9	178.051	464	495-69-2	C01586	HMDB00714	1345821	922874	4958983	63232536	7.71133e+06	3447201	10229599	5548775	8800644	53260948	992223	994676	9730007	4446083	15736917	3253952	10149391	7037733	6119390	2734302	13951532	9414663	16137079	22965068	9956214	4604140	24773800	78371888	7691293	12118529	6615144	5445170	9171704	7.98246e+06	4495105	11384006	9177146
67	histidine	Amino Acid	Histidine Metabolism	59	LC/MS Neg	355	755.9	154.062	6274	5934-29-2	C00135	HMDB00177	10031818	14626339	14291718	8261010	7.89643e+06	22804920	8301179	24988476	15981705	17934224	14344958	10784119	13475004	12706788	12272759	13442908	7737895	10583566	11484963	12955787	19004456	16012662	10834707	20275624	19314324	15530065	12545009	17073868	11519453	20839184	21361784	18867524	13474074	15244622	19966876	15347130	16139957
451	homoarginine	Amino Acid	Urea cycle; Arginine and Proline Metabolism	22137	LC/MS Pos Early	100000961	2882	189.135	9085	156-86-5	C01924	HMDB00670	15798331	5062684	7568113	10444452	5003488	9282999	17243936	18095440	13649866	12893849	14636366	2779538	4664132	10270753	7228951	5952419	7088646	12230657	5.89435e+06	12576208	15681841	8174273	13744428	10238481	16422358	8798055	9397984	4636048	10490459	24130546	8047339	5310643	5201000	6.58643e+06	10262279	5906336	17975124
452	homocitrulline	Amino Acid	Urea cycle; Arginine and Proline Metabolism	22138	LC/MS Polar	100000963	3006.8	188.104	65072	1190-49-4	C02427	HMDB00679	324308	320354	222816	218768	298724	459060	340303	203990	434545	105419	133683		68629	66537	88635	85111	139610	163934	80457	76139	207768	943076	164802	395700	808442	206806	254648	395803	367039	331629	137115	293935	168620	181960	63887	90037	121650
4757	homostachydrine*	Xenobiotics	Food Component/Plant	33009	LC/MS Pos Early	100001550	1750	158.118	441447	1195-94-4	C08283	HMDB33433	144277	2662953	3.70419e+06	1086620	23377048	5209318	846566	2696879	1842547	1.81514e+06		127097	1204760	260420	3838053	140533	4581917	510515	987209	216338	1326735	5052939	3581669	8691918	1417935	4170805	4.17899e+06	300547		1262572	4213431	2410706	1325794	354246	1980462	2460113	283554
1023	HWESASXX*	Peptide	Polypeptide	57711	LC/MS Neg	100001327	3722	940.453							29841	102787		46409			73014	67343	53068	57674	45823	56267	38302	50642	35221	84174	48973	67924		60811	50957	64171	42188	30352		87828			49088				128328	41629	41692
74	hydantoin-5-propionate	Amino Acid	Histidine Metabolism	40473	LC/MS Polar	100002514	2080	171.041	782	5624-26-0	C05565	HMDB01212	516684	248269	543395	211687	675782	351825	1398175	948271	259379	433862	511412	79256	188113		325502	360814	871898	687811	421995	137652	952692	1470621	541399	1425880	721847	650698	718019	89274	682800	1246773	473254	498378	884921	450144	705922	221459	505778
5637	hydroquinone sulfate	Xenobiotics	Drug - Topical Agents	35322	LC/MS Neg	100001604	1395	188.986	161220	123-31-9	C00530	HMDB02434	18324	28753		72622	60839	76822	55396	23104	91071	67687					29171	26896	47825	23643	19005		47347		75787	142670	126018	48742	279816			32309	30993	75301	18896			23724
1642	hydroxy-CMPF*	Lipid	Fatty Acid, Dicarboxylate	62277	LC/MS Neg	100019794	1516	255.087					5695517	55305	9598381	18667932	8571691	351952	5829391	310186	1679230	2279552	32985686	17241612	60207764	61186904	80368672	3.66829e+06	74027872	239612	21011480	42262504	1792435	387099	6842546	25806998	36506336	2522644	793849	4945972	9019101	3357778	1773491	506986	76526400	29891858	11811361	4542950	3220721
113	hydroxy-N6,N6,N6-trimethyllysine*	Amino Acid	Lysine Metabolism	62959	LC/MS Pos Early	100021123	2759	205.155					591244	556577	1820141	982855	695432	570530	704632	591415	521499	691552	453744	240210	891831	485066	513707	652325	509869	539537	360485	461164	480403	578460	747939	720364	646037	1266213	559907	422880	762698	722346	524641	472887	380407	509813	384800	406887	623514
41	hydroxyasparagine	Amino Acid	Alanine and Aspartate Metabolism	62060	LC/MS Pos Early	100020205	1149	149.056	97663		C03124	HMDB32332	951546	729383	687310	619361	596635	695284	1013419	1078257	691475	617778	882948	324583	481440	657642	531492	514285	904120	905403	499512	541769	973244	717684	836303	546535	651700	685656	657351	707610	1236518	896600	545523	617875	693269	653028	540312	554809	630699
2992	hydroxypalmitoyl sphingomyelin (d18:1/16:0(OH))	Lipid	Sphingomyelins	62851	LC/MS Pos Late	100021000	2056	719.57					1843211	2235896	2996764	1814339	1623239	1508101	1990283	1180858	1.97001e+06	1623795	2118274	2424778	2360779	2.05957e+06	1120989	2032527	1634420	1343220	1524972	1.8383e+06	1.97008e+06	1.90346e+06	1492630	1443354	1579801	2837511	1767609	1.99332e+06	1735389	1478132	1444575	1.79592e+06	2752677	1855031	1354599	1760199	1607047
3403	hyocholate	Lipid	Secondary Bile Acid Metabolism	34093	LC/MS Neg	100001279	5046	407.28	92805	547-75-1	C17649	HMDB00760	40042	55604	322701	37100	123454	480605	172730	313551	224330	92144	60278	131702	370463	61615	53945	242291	325862	368130	27986	1258626	92013	79183		117952	41779	124586	179632	211473		294567	85392	416322	73179		81013	76470	303834
428	hypotaurine	Amino Acid	Methionine, Cysteine, SAM and Taurine Metabolism	590	LC/MS Pos Early	358	724	110.027	107812	300-84-5	C00519	HMDB00965	2388249	1884494	5170281	4524242	5017004	7343327	2070679	1713371	2696431	4471123	2059930	6444276	6018917	5669960	5844308	7614185	4160729	1444304	3361690	4406280	5324520	2458158	4589674	3323678	5.45592e+06	9728664	3576831	2401088	3202596	4249146	1508668	1071066	4546913	4586581	3458724	4956486	7166499
3997	hypoxanthine	Nucleotide	Purine Metabolism, (Hypo)Xanthine/Inosine containing	3127	LC/MS Neg	171	1291.2	135.031	790	68-94-0	C00262	HMDB00157	3910888	5212844	5480124	3430408	5908370	5282749	2158950	3899407	4380673	3576221	2344581	5676424	4884543	3078389	9802595	4884410	2380879	4341176	3.43216e+06	2386371	2835527	4232472	4727015	4431884	3588568	7256102	6331596	3852857	5721441	4606695	3291300	2313903	3395682	5467428	2814404	4884432	4689225
4277	I-urobilinogen	Cofactors and Vitamins	Hemoglobin and Porphyrin Metabolism	32426	LC/MS Neg	100001226	4190	591.319	26818	14684-37-8	C05790	HMDB04157		57268						238265				136188	66833	357629			172320	262176	50496	241131		83106			45993	58363	57519	364307				50725					108808
79	imidazole lactate	Amino Acid	Histidine Metabolism	15716	LC/MS Pos Early	100000263	2040	157.061	793	14403-45-3	C05568	HMDB02320	3655882	2071664	4196023	2945796	1732662	1710333	4.07064e+06	8670898	1935936	2043593	3086356	3271799	4570220	3310482	1310189	3686847	3501278	4580325	1891591	1740409	3652335	3787454	4141871	2800430	3651188	2926124	4301806	1780080	2977348	7.32668e+06	1791595	4666805	3.93701e+06	3.85428e+06	3486138	3.98196e+06	4540416
77	imidazole propionate	Amino Acid	Histidine Metabolism	40730	LC/MS Pos Early	100003434	2263	141.066	70630	1074-59-5		HMDB02271	279089	126970	244274	328851	467155	839828	2149710	718960	173481	1771913	248068	4807120	434977	205051	230307	905298	2218129	251352	538859	1683853	249984	216083	258999	636982	583372	527758	690675	2114614	1578465	306146	128932	690225	396129	164982	124482	233879	477935
290	indole-3-carboxylate	Amino Acid	Tryptophan Metabolism	38116	LC/MS Neg	100002185	1710	160.04	69867	771-50-6	C19837	HMDB03320	25569			31218		31892	31011			28873	31290				29326						35864	41572	66578	35233	27717	39637	31071				38858		28767	33188	38392
282	indoleacetate	Amino Acid	Tryptophan Metabolism	27513	LC/MS Neg	100001034	2200	174.056	802	6505-45-9	C00954	HMDB00197	1052228	551408	995716	1794309	859516	1626533	700905	1081115	614690	820349	2136243	464153	971910	2694892	786604	379461	922712	1458710	1525322	1066006	1229450	1195662	1066165	1.08911e+06	1599403	478942	476614	765213	1841329	1202889	1107919	1250361	2459040	1.52857e+06	923727	1345601	1810978
293	indoleacetoylcarnitine*	Amino Acid	Tryptophan Metabolism	62279	LC/MS Pos Early	100020479	3114	319.165					103300		239825	97668	127499	1013378	127265		72774	202635	357892		111364	140087	225242	46654		111102	57009	238748	583938	84886	219776	807990	448200	139770			740672	119578	169480		207449	101159	192959	171757	123125
281	indolelactate	Amino Acid	Tryptophan Metabolism	18349	LC/MS Neg	100000463	2286	204.067	92904	832-97-3	C02043	HMDB00671	5267039	1756639	5022614	5195970	4286042	4011336	6209315	4760800	1802376	3245412	5777263	2348188	6589616	9286402	3139388	7097663	5343729	7179509	1974127	4949901	3838603	3686916	4871969	3737814	4239659	3455977	2148125	1121899	6615910	4925316	4403112	2980673	7209051	2826042	5381519	6403492	4327018
285	indolepropionate	Amino Acid	Tryptophan Metabolism	32405	LC/MS Neg	100001083	2795	188.072	3744	830-96-6		HMDB02302	371271	1171486	1172577	1410430	604009	319894	588924	1080592	1151145	7831011	2645162	2019206	75760	1299300	1588703		830753		561746		1056237	2430710	1921538	1661069	4083537	1317016	4374046	493742	286524	857496	715822	623506	297109	1234234	77253		188488
3996	inosine	Nucleotide	Purine Metabolism, (Hypo)Xanthine/Inosine containing	1123	LC/MS Neg	361	1602.1	267.074	6021	58-63-9	C00294	HMDB00195	976624	2918118	8401490	469639	182418	666428	3975419	6508966	419020	1274391	5380128	2131159	3687090	446406	2448256	4768321	710504	12296593	2.03161e+06	3.99403e+06	13388021	7.07848e+06	5849214	431944	912922	471612	5828512	1301934	7418212	8560966	4056810	6918646	2558477	485264	3.11416e+06	1212475	706987
384	isobutyrylcarnitine (C4)	Amino Acid	Leucine, Isoleucine and Valine Metabolism	33441	LC/MS Pos Early	100001055	2810	232.154	168379	25518-49-4		HMDB00736	6354617	2313806	6063159	3.20104e+06	4088429	3379307	1343711	3.13535e+06	2643337	6531381	6021568	1834487	4481614	4793656	4456259	4511378	1210901	8475258	3666580	8454617	6570496	7573433	7684852	14185348	10783482	1182196	9216934	2400804	9280723	28778570	5103091	1394464	10248179	4215084	12145665	2927898	4757845
385	isobutyrylglycine (C4)	Amino Acid	Leucine, Isoleucine and Valine Metabolism	35437	LC/MS Neg	100001590	1420	144.067	10855600	15926-18-8		HMDB00730		145129	147876			75951	106445	128773	165446		84003		133855	84187	202731	166879	140561	224540	122642	159976	120727	250880		266904	184353		266997	62488	157672	250453	141068	236899	142714		69446		149672
1383	isocitric lactone	Energy	TCA Cycle	54724	LC/MS Polar	100009239	2970	173.009	98259	4702-32-3										415775					84416											457234					170340		476016	633290	713441	465080	276120		442154
4946	isoeugenol sulfate	Xenobiotics	Food Component/Plant	48997	LC/MS Neg	100006089	3893	243.033								58727	245675		51419						44505		31046									44118												52094
350	isoleucine	Amino Acid	Leucine, Isoleucine and Valine Metabolism	1125	LC/MS Pos Early	376	2800	132.102	6306	73-32-5	C00407	HMDB00172	692310208	633703552	636800064	587783488	780690432	681003392	569071936	1271052032	754990464	499362880	611105280	560865536	570419904	664433216	767911360	965506368	848365248	1479141888	1217761280	802906560	821844800	957695424	674455424	431042304	515431008	588985280	618367872	506797440	1025433984	899352064	695394496	589936512	832565184	922274880	750047232	673607232	1070640832
805	isoleucylglycine	Peptide	Dipeptide	40008	LC/MS Neg	100003169	1992	187.109	342532	868-28-0		HMDB28907	299624	406275	595824	333371	439902	654717	563616	371545	566041	476783	348673	372247	785184	843108	402147	765517	718211	574060	664343	656074	592841	438691	745485	542782	525478	794007	442700	471727	328211	276312	304593	518341	362143	366124	760549	369378	659308
3387	isoursodeoxycholate	Lipid	Secondary Bile Acid Metabolism	57577	LC/MS Neg	100002488	4809	391.285	127601	78919-26-3	C17662	HMDB00686	2205109	40949	383922	469427	75288	1459332	303947	151804	199779	678213	264538	84029	142003	421878		257416	127603	174158		211942	215907		283967	1007850	197690	363988	3193545	162480	133566	468885	998472	568491	279612	75177			524050
318	isovalerate (C5)	Amino Acid	Leucine, Isoleucine and Valine Metabolism	44656	LC/MS Neg	100000708	1564	101.061	10430	503-74-2	C08262	HMDB00718	596948	825902	2175343	910077	2075485	1393485	834533	1096438	794189	2473515	1315399	501181	793309	581847	632227	928698	1690914	1484854	1455196	1253863	1803334	1028022	1.01541e+06	959618	979621	447024	774562	412877	809666	1217896	1605817	477740	938448	982725	1605422	565411	1204245
321	isovalerylcarnitine (C5)	Amino Acid	Leucine, Isoleucine and Valine Metabolism	34407	LC/MS Pos Early	100001393	3085	246.17	6426851	31023-24-2		HMDB00688	1712878	743456	2016114	1597788	2981493	1.99367e+06	1687512	5104849	2209037	2004090	7002295	1740527	1232153	1579835	2383961	2890816	1098176	8299913	2912300	2398526	2757964	2555033	3264014	4098280	3515500	1659605	2639912	796490	3312681	5955499	2436091	799272	2285123	2545177	3674175	1120359	3893855
320	isovalerylglycine	Amino Acid	Leucine, Isoleucine and Valine Metabolism	35107	LC/MS Neg	100001452	1950	158.082	546304	16284-60-9		HMDB00678		64789	50157				61291	58976	45499		72531	57985	73672					124297	97127	146504	76269	169895		90043	108158		186916	60929	138169	200743	132399	114078	129048	75021	46873		69620
259	kynurenate	Amino Acid	Tryptophan Metabolism	1417	LC/MS Neg	98	2224	188.035	3845	492-27-3	C01717	HMDB00715	317095	76121	250140	98198	275841	232511	296524	247387	145495	202473	161908	118517	184248	210360	186822	93399	185139	154725	135449	213763	249167	248296	292496	274135	144972	165879	178757	58672	505022	345552	200336	285051	214263	153013	205846	212727	140204
255	kynurenine	Amino Acid	Tryptophan Metabolism	15140	LC/MS Pos Early	100000265	2739	209.092	161166	2922-83-0	C00328	HMDB00684	17552272	11670576	11424539	10942822	21083188	18864312	13144859	9227313	9556067	13104678	12434908	10416628	7070489	10190499	14378650	6.05803e+06	9141987	9526714	6437148	9692830	20092080	8214155	18795604	12940021	10696108	9118920	12429945	10316446	19202300	11023365	13967903	8453053	9839338	5321627	14797988	8403352	8384418
1185	lactate	Carbohydrate	Glycolysis, Gluconeogenesis, and Pyruvate Metabolism	527	LC/MS Polar	482	1469	89.0244	612	79-33-4	C00186	HMDB00190	1881910400	1761951360	955509184	1401263616	2293508608	1850781056	794638912	1418297600	1809117696	1680078592	2299636480	2019538048	1282381824	1615465472	3341462528	1641155456	1205949952	1252219776	1162359936	1360585216	956080512	967717952	1070252288	1780670720	1294619648	2466531584	1763304192	1923205376	1240793600	1516776192	1435973888	960684352	1386520320	1979787776	1296313344	1357977728	2193639424
1246	lactose	Carbohydrate	Disaccharides and Oligosaccharides	567	LC/MS Polar	393	3500	387.114	84571	5965-66-2	C00243	HMDB00186	97572	102199		74177		379935	110424	140465		48736	54643	212299	40320		70019	63111		251153	73191		43615	123671	101577			71327			189075	120507	69417	66489			79628	49804
2978	lactosyl-N-behenoyl-sphingosine (d18:1/22:0)*	Lipid	Lactosylceramides (LCER)	57422	LC/MS Pos Late	100015623	3842	946.719						176078	345333		409072	149956	278426			282496			402047	424964	345965	499704	489655	374999	502677	343587		542274	341556	552135		414324	462350					502724		458585		332222	451522
2979	lactosyl-N-nervonoyl-sphingosine (d18:1/24:1)*	Lipid	Lactosylceramides (LCER)	57370	LC/MS Pos Late	100015620	3778	972.735					1793530	2398402	3502788	2288691	2515133	1.63613e+06	2912572	1379304	2216514	2965311	2253612	1312162	3.19436e+06	1872959	1948641	2182452	2811186	1297440	2298754	2385271	1971868	2414105	3626628	3.60317e+06	1497211	3380606	4132379	2507085	1281868	2930294	2340863	3009667	2534274	1.71148e+06	2493079	2448528	2.65862e+06
2975	lactosyl-N-palmitoyl-sphingosine (d18:1/16:0)	Lipid	Lactosylceramides (LCER)	53010	LC/MS Pos Late	100009030	2527	862.625		4201-62-1			6935149	7521341	6984374	6210022	6527728	5010988	6076864	3329487	6843000	6111263	6793391	6185111	6.25993e+06	6200915	6094138	6056974	5796499	4.11904e+06	5932114	5974509	5373690	4840783	8410358	7042509	6.60243e+06	9852894	7473368	6863818	5609472	5038686	7.36208e+06	4615969	6176973	4374081	6824498	6782115	5838049
5526	lamotrigine	Xenobiotics	Drug - Neurological	54762	LC/MS Pos Early	100009390	3379	256.015	3878		D00354	HMDB14695,HMDB05043	362150400				49613				163696	188476	376858304		39553									48947							294112256	253543664
424	lanthionine	Amino Acid	Methionine, Cysteine, SAM and Taurine Metabolism	42002	LC/MS Pos Early	100003892	1730	209.059	98504	3183-08-02			506105	85780	153089	57713	78929	255557		226363	124291		194177			81843	51506		109757		557987			648880	52222	167795	115519	87835	114012		144151		1341692		246900		59406	62726	44817
1438	laurate (12:0)	Lipid	Medium Chain Fatty Acid	1645	LC/MS Neg	181	5300	199.17	3893	143-07-7	C02679	HMDB00638	7345454	25068728	37562816	20648958	18439640	12204064	49513992	41529408	34682584	75195536	7794812	26062104	60189352	53334920	73982784	254272160	44613024	47586444	81338480	54811288	35100316	76016712	110101408	13881489	21453018	168639344	29940376	11095959	4955072	22642826	4296651	38095680	58818276	97577848	49303460	136491104	37251828
1790	laurylcarnitine (C12)	Lipid	Fatty Acid Metabolism (Acyl Carnitine, Medium Chain)	34534	LC/MS Pos Late	100001392	1235	344.279	10427569	25518-54-1		HMDB02250	991295	2405344	1634375	731629	3274111	563928	4483027	4865896	4.1568e+06	1910407	5002510	3027831	1829465	9482700	6367299	6008893	4.00337e+06	5470337	10055252	1846378	6963456	5029488	4490281	1390013	1153031	5369238	4686472	1074525	196591	2551644	134009	4331229	3396844	5921439	4536850	4751220	6950150
303	leucine	Amino Acid	Leucine, Isoleucine and Valine Metabolism	60	LC/MS Pos Early	397	2864	132.102	6106	61-90-5			636980416	579155200	626275904	473993376	831418624	672782080	538025280	1327859712	730851392	581073792	772710016	596520512	544907264	607754240	721884416	912628864	803169088	1489741824	1068739200	728270144	806012736	1005746624	680219392	513477184	556944832	643912960	623561216	455504512	836583680	936513920	577669632	518169856	741343616	907935744	888434944	574838784	1020794560
819	leucylalanine	Peptide	Dipeptide	40010	LC/MS Pos Early	100003179	2801	203.139	259321	7298-84-2		HMDB28922	517200	3.92884e+06	2.38714e+06	2921508	1185057	4687906	1.47383e+06	729950	4204018	8293917	755720	1.38769e+06	2581444	1457887	435912	4757165	1772761	658469	1.29745e+06	3996489	2.42456e+06	5947367	4.40682e+06	5813057	4.56661e+06	8.21377e+06	4000265	8611134	5.59949e+06	1.38078e+06	4910310	3.95284e+06	3308402	257596	2438074	4719118	4600754
824	leucylglycine	Peptide	Dipeptide	40045	LC/MS Pos Early	100003185	2778	189.123	79070	686-50-0		HMDB28929	96644	159475	186240	406751	102347	566061	188751	87695	438537	384582	117602	220541	363996	654682	158412	345361	221587	284805	212912	245509	235936	304200	391351	404001	256752	600095	430811	268028	431558	226029	267349	192664	249011	119548	436386	230021	272989
5527	levetiracetam	Xenobiotics	Drug - Neurological	57641	LC/MS Pos Early	100015873	1925	171.113	5284583	102767-28-2	D00709,C07841				129543472	148272272		331619616	221576688			286294560			161827296	156895792			155927680			317859520
5184	lidocaine	Xenobiotics	Drug - Analgesics, Anesthetics	35661	LC/MS Pos Early	100001538	3250	235.18	3676	137-58-6	D00358	HMDB14426	712406	10658551	71133384	145687	1396480	269634			306539776		3015533	11506530		29994070	452841440	100729			101890640			48349280	106807816		57350032	238752784	57641540	19082844				2206703		140650848			9600378
2996	lignoceroyl sphingomyelin (d18:1/24:0)	Lipid	Sphingomyelins	57330	LC/MS Pos Late	100006298	3437	815.7		60037-60-7			117103272	192739904	202847536	105469704	197895712	123683368	180900544	168590672	143027968	194440096	257570048	265362848	266354192	152445984	136075360	254051856	195317664	176596240	201513120	223822976	137760224	188665936	147159792	222092688	96713336	162778288	154389408	97565192	136088480	137511712	121055696	176490816	323997248	242011408	175690160	158700896	198020672
1798	lignoceroylcarnitine (C24)*	Lipid	Fatty Acid Metabolism (Acyl Carnitine, Long Chain Saturated)	57515	LC/MS Pos Late	100015834	1603	512.467						478274	797304		293620			248519	146095		479757	605418	1249488	430579		508752	243075		770206	1265546	247495					147711						366012	645828	1524079	332894	436739	692033
1503	linoleate (18:2n6)	Lipid	Long Chain Polyunsaturated Fatty Acid (n3 and n6)	1105	LC/MS Neg	180	5535	279.233	5280450	60-33-3	C01595	HMDB00673	512645216	888425728	717619392	589752256	543596800	715591616	926338816	1436106112	969522688	1142860288	945862976	1658979968	1196224640	1230785408	1350589824	843116864	1110083712	826609472	1032996864	1434922368	763325568	1052806336	627558144	427174240	639786880	1177395840	829042560	686958720	564810944	652284544	397730816	1030439936	1027062080	1184621056	649263488	900723776	1109036672
1505	linolenate (18:3n3 or 3n6)	Lipid	Long Chain Polyunsaturated Fatty Acid (n3 and n6)	34035	LC/MS Neg	100001337	5450	277.217	5280934		C06426	HMDB03073	87277248	83915456	87602112	145549648	44356944	76757232	130364064	337021280	106393600	159807712	123746080	181152304	271688256	307837856	224855776	124492992	201566128	182205232	119833200	240872368	108092232	227748464	87578344	36474888	71410296	246881632	134540288	75575768	47353312	90221960	39759908	315264032	178081648	310605856	115213984	168293680	281409120
1818	linolenoylcarnitine (C18:3)*	Lipid	Fatty Acid Metabolism (Acyl Carnitine, Polyunsaturated)	57511	LC/MS Pos Late	100015831	1310	422.327					504976	372904		587538			325397	911687	562160	603556	609385	833548	1009121	1770667	476393	718372	386925	1295124	675404	755872	318167	620848	288406			470757	553770	370260		1015577	240739	1594638		1643445	490080	318546	2332238
2093	linoleoyl ethanolamide	Lipid	Endocannabinoid	52608	LC/MS Neg	100006726	6150	322.275	5283446	68171-52-8		HMDB12252	101472	143948	103112	113177	69942	138219	129537	238538	110316	133033	111447	203098	139834	86511	92499	121534	124311	168419	146368	161637	166642	139996	107176	67609	122756	124741	105224	124143	118583	174209	53216	63672	101958	166414	104687	82595	167164
2837	linoleoyl-arachidonoyl-glycerol (18:2/20:4) [1]*	Lipid	Diacylglycerol	54955	LC/MS Pos Late	100010922	2590	658.54					410943	2898174	323089		765119	839618	277605	1950155	437329	786767	678507	1309327	1.81827e+06	435862	736842	1282351	655631	1962914	1.62048e+06	1118036		299056	326272	450107	262198	353340	574273	1007495	1899109	554920	643280	425192	1178799	712054	478855	1798729	1012032
2838	linoleoyl-arachidonoyl-glycerol (18:2/20:4) [2]*	Lipid	Diacylglycerol	54956	LC/MS Pos Late	100010923	2650	658.54					592850	3.90919e+06	922538	660224	922033	1148273	464958	2832653	823520	1064705	1404645	1893927	12414235	3.28234e+06	1573920	1664498	1903961	3091582	9251271	2591960		877225	447960	1360755	610800	678957	1213133	1729305	2342570	1610782	662423	755391	3.33219e+06	3.58423e+06	797487	3.98925e+06	1440453
2842	linoleoyl-docosahexaenoyl-glycerol (18:2/22:6) [2]*	Lipid	Diacylglycerol	54950	LC/MS Pos Late	100010929	2500	682.54					1129520		1263389	576090	762095		296251	1723509	456552		1255744	2492035	4357167	1723066	1339030	2617748	1570218	1039769	3901489	788899		146001	474741	569522	382319		612600	2642702	2228928	716425	647388		1271620	3299564		1118097	1020576
2830	linoleoyl-linolenoyl-glycerol (18:2/18:3) [2]*	Lipid	Diacylglycerol	54964	LC/MS Pos Late	100010927	2478	632.525					855911	1305836	373798	538069		1629608	214774	1151017	242639	735761	227089	305882	784796	310162	110397	385216	288516	862955	390055	367610	211016	188233	208794	218345	286105	333097	437461	809469	2577319	639874	1241372	687782	507454	195497	151090	260647	814135
2827	linoleoyl-linoleoyl-glycerol (18:2/18:2) [1]*	Lipid	Diacylglycerol	54968	LC/MS Pos Late	100010941	2720	634.54					1251614	2082921		560193		2028214		2340723	884023	1439871	1336430	1819081	711292	780819		921745	630673	962709	2328896	1188185	479979	241908		206470	713733	859375		1598054	6019887	1600745	2036134		1752900	581585		982750	600942
2828	linoleoyl-linoleoyl-glycerol (18:2/18:2) [2]*	Lipid	Diacylglycerol	54969	LC/MS Pos Late	100010942	2790	634.54					2133460	1792759		1470586		1989551	792570	2013849	524675	969149	342886	867588	1647377	1683437	344030	1364550	637412	1408210	806822	617625	458822				295539			1737200	3642598	940434	1917980		758438	417866		402578	1523721
1817	linoleoylcarnitine (C18:2)*	Lipid	Fatty Acid Metabolism (Acyl Carnitine, Polyunsaturated)	46223	LC/MS Pos Late	100003151	1430	424.342	6450015	36816-10-1		HMDB06469	2.09328e+06	2956411	1510122	1297558	2.64912e+06	2723389	1362293	2742463	3.82081e+06	2433926	3387465	7144541	2.8849e+06	5557879	2501608	2441874	1619630	2576469	3455095	3062748	1336242	1731144	1218592	1283931	1627796	1.98038e+06	2206437	2.51196e+06	2265685	2505011	1454025	3711939	2377877	6187533	2344100	1274691	5751539
1870	linoleoylcholine*	Lipid	Fatty Acid Metabolism (Acyl Choline)	57463	LC/MS Pos Late	100015760	1388	366.337					2469221	1496130	1338036	859247	1316129	739671	2673350	1819085	2.02036e+06	1248264	955310	1866021	2156124	734909	131848	1.90395e+06	3263800	2099720	1023018	1111644	2311532	1198139	1370822	1934511	1034428	1330068	2.03948e+06	2659440	2480584	2809123	1935881	1382284	3713620	1565391	2659242	1665641	4432774
3375	lithocholate sulfate (1)	Lipid	Secondary Bile Acid Metabolism	62526	LC/MS Neg	100020823	4811	227.12					42910	163124	194349	404750	100777	64714	85489		331839	424581	90481		73895	317553	115410		51225	86647	310295	43079	46371	370533	978988		164106	41565	195679	91403		55442	763353			107099	1444440	31891	33872
3376	lithocholic acid sulfate (2)	Lipid	Secondary Bile Acid Metabolism	62527	LC/MS Neg	100020824	5028	227.12						26976	15119					184488					97732	21194			34414	262273				47198	36904				53614	23842		27576	47465			28178	62812
101	lysine	Amino Acid	Lysine Metabolism	1301	LC/MS Pos Early	407	2850	147.113	5962	56-87-1	C00047	HMDB00182	517159200	288444832	420356704	400838336	349661440	516262336	413590272	621907328	344848864	495072160	519810976	256996624	388092864	410147360	334122400	372177344	336604416	472109568	469133664	468730336	495554304	330351680	497911744	507640960	447904480	439006400	493186080	306337376	471737888	658555968	434089440	351707424	352992416	426145376	415447872	322282080	419059296
1390	malate	Energy	TCA Cycle	1303	LC/MS Neg	409	615.6	133.014	525	6915-15-7	C00149	HMDB00156	9891886	4491846	6470647	7207346	10719063	3937909	6156944	19945988	10116784	9317326	16169194	8370462	6940743	13318995	15163854	11293919	6397396	10921883	8226918	11017759	6718734	6781913	8916685	7450010	5624833	10075188	11444134	8781311	5.33345e+06	7958490	6193896	6688608	9427962	11975261	9457419	6721195	14675781
1607	maleate	Lipid	Fatty Acid, Dicarboxylate	20676	LC/MS Polar	100000707	2640	115.004	444266	110-16-7	C01384	HMDB00176	933755	925432	964063	1032750	1059334	790318	857557	2292739	1507907	1126103	1316878	996111	947988	1059879	1468598	770449	870382	1550585	2285715	1175955	856722	1281098	781166	615008	857644	1060624	751004	681668	1886781	544935	435313	786550	1690061	3881222	961978	1.04577e+06	1000663
1408	malonate	Lipid	Fatty Acid Synthesis	15872	LC/MS Polar	818	3447	103.004	867	141-82-2;26522-22-85-0	C00383	HMDB00691	10995428	9075781	15015802	9998157	15999837	6554175	6872797	32338716	13801714	11584164	26722328	6662152	14190523	26038808	21925512	21273484	10586002	29068072	15973938	22507132	11850905	15803813	13758767	8677745	8.03822e+06	19857806	16089935	8.19178e+06	10293923	8.31861e+06	8.20192e+06	9953112	20924206	16731156	29047208	15605000	29679534
1407	malonylcarnitine	Lipid	Fatty Acid Synthesis	37059	LC/MS Pos Early	100001526	2086	248.113	22833583	853728-01-5		HMDB02095	176681	229834	162875		215977	160423	134848	133948	212563	154289	317669	352264	163857	282984	398611	276209	126822	152159	137027	176028	147101	176184	172902	125907	210547	200318	122207	195500	615581	223803	143388	87040	219998	230773	168233	274241	244655
1241	maltose	Carbohydrate	Glycogen Metabolism	15586	LC/MS Polar	913	3329.4	387.114	10991489	6363-53-7	C00208	HMDB00163	808403	281138	495393	117429	456074	382891	405394	354640	642689	189156	285684	807266	180111	111527	357183	228564	163167	194514	253808	125899	460233	195736	424150	114586	260478	832573	267771	222884	962985	201526	422925	111437		313318	424620	322607	669636
1293	mannitol/sorbitol	Carbohydrate	Fructose, Mannose and Galactose Metabolism	46142	LC/MS Polar	100001740	2320	181.072	5780		C00794	HMDB00247	4799371	11280540	10808917	3537517	2882172	3386441	4692650	5746034	9319844	2.94827e+06	2.87715e+06	4546528	3.4921e+06	3252920	2512208	2502365	2.75998e+06	3210057	2.62713e+06	2618121	3.47609e+06	3834384	3470872	6828829	2860421	9983102	4238102	86213744	3147519	3.63186e+06	3169199	2691484	4.8563e+06	2.46801e+06	2.51081e+06	15694523	2241841
4781	mannonate*	Xenobiotics	Food Component/Plant	62864	LC/MS Polar	100003695	2736	195.051	3246006	642-99-9			12037866	6446595	4542789	6.83957e+06	5361771	6314807	11537636	15638366	6771572	6445513	11106915	9950765	3461426	5443748	6417027	6169123	16277184	13754235	6042349	5290368	11021407	5894891	8065545	7.02272e+06	4911843	5164586	6602386	4057935	9417724	7.48394e+06	5164826	2194773	10918175	6197075	6694423	4189815	6619418
1294	mannose	Carbohydrate	Fructose, Mannose and Galactose Metabolism	48153	LC/MS Polar	803	2200	225.062	18950	3458-28-4	C00159	HMDB00169	22222858	11996949	11518180	16377637	7340207	10878623	17844848	27499454	15630601	10343209	20923504	26050344	4316808	16298906	3.9482e+06	17250020	20127060	23692606	16666420	10195408	19337732	10404884	15652734	7615917	10060898	13033601	10227890	12289074	11435590	17235160	11621827	15612527	17671032	11981444	17874068	13293009	13200051
1448	margarate (17:0)	Lipid	Long Chain Saturated Fatty Acid	1121	LC/MS Neg	891	5731	269.249	10465	506-12-7		HMDB02259	16982648	19792200	38548000	21737560	30230432	18504962	48530128	48596756	26890654	37915212	19031028	25912920	57182104	50216864	70387696	43067216	75617760	33685800	58559708	43781128	37107656	46514660	30093386	25122882	26321076	61623280	41536192	20457254	16511276	25974964	13944151	28558956	45849244	59428844	29905340	75013296	47754376
1794	margaroylcarnitine (C17)*	Lipid	Fatty Acid Metabolism (Acyl Carnitine, Long Chain Saturated)	57512	LC/MS Pos Late	100004054	1424	414.358		106182-29-0		HMDB06210			169991		202140		193157	155575	103975				178705	217740	171581	243481	202111	84137			113182		103752			170999						182130	176112	571946	102037	244752	199895
1515	mead acid (20:3n9)	Lipid	Long Chain Polyunsaturated Fatty Acid (n3 and n6)	35174	LC/MS Neg	100001472	5650	305.249	5312531	20590-32-3		HMDB10378	4.97802e+06	4.4863e+06	4.13694e+06	1.99492e+06	2.72924e+06	3.71581e+06	10881544	18183492	4221033	5.67058e+06	1.13773e+06	1395830	1.9504e+06	1.64674e+06	2.05937e+06	3.9713e+06	3.77315e+06	4.6113e+06	859012	1.44116e+06	8.25125e+06	5897773	10400342	8416822	2.70633e+06	3.71241e+06	7.54142e+06	7.12585e+06	3.09281e+06	12309042	3.26285e+06	6141061	2.36626e+06	2.23397e+06	2513318	2.62735e+06	3.01218e+06
5998	metabolonic lactone sulfate	Partially Characterized Molecules	Partially Characterized Molecules	63153	LC/MS Neg	100021331	4802	427.216					306454	198214	50493	117509	89819	93953		702683	110459	90006	307492	241239		60873	119843	142166		1.04236e+06	80371	82531		51702	73335		58895	45066	384754		61973	301629	104601			75495	96856		240739
392	methionine	Amino Acid	Methionine, Cysteine, SAM and Taurine Metabolism	1302	LC/MS Pos Early	415	2526	150.058	6137	63-68-3	C00073	HMDB00696	237876320	171376752	150377600	168823520	154924544	200565136	137185072	280039200	205393680	164918928	188386416	137114976	149541024	165651424	167843664	142347008	128319952	229727808	205366352	191061296	234066416	175626464	202992624	146983648	206965728	170300304	201321264	156066144	177297056	288788192	177179584	156683344	144831744	171472000	178359136	137468192	167448000
397	methionine sulfone	Amino Acid	Methionine, Cysteine, SAM and Taurine Metabolism	44878	LC/MS Pos Early	100004635	1250	182.048	69961	820-10-0			5011201	1796058	2048825	780327	892232	1459460	2758926	1500650	1663745	835214	1206408	1478334	3408983	537512	905073	1402195	5378190	1081792	2574100	811751	1597493	2563077	1059794	1279841	1098343	1759088	652153	2665839	7.06342e+06	674137	1602602	5949718	3975992	4270912	1263358	2485793	1552066
398	methionine sulfoxide	Amino Acid	Methionine, Cysteine, SAM and Taurine Metabolism	18374	LC/MS Pos Early	100000039	1272	166.053	158980	3226-65-1	C02989	HMDB02005	4161047	4010931	2378025	2036980	2694741	5384067	1.98238e+06	14434475	5466073	2.07745e+06	2634201	6809642	2804263	2961436	3403199	1991714	2423325	4427050	5949366	3069319	3285454	2417867	3.37509e+06	2378291	3111299	4720707	2626533	4754585	13339185	2870716	5139909	2310456	4067635	3.43677e+06	2681201	2774377	3033107
4910	methyl glucopyranoside (alpha + beta)	Xenobiotics	Food Component/Plant	46144	LC/MS Pos Early	100005864	832	212.113						118395	207041	392766	341313	214308	180899	242399	347267	462865		131425	602442	143017	779544	454558	184247	334462	288718	180715	348360	236415	392577	1420428	496910	947975	2272690	237793	189696	250162	434646	1006995	212263	657711	218232	1108953	580762
4785	methyl indole-3-acetate	Xenobiotics	Food Component/Plant	1584	LC/MS Pos Early	1104	3380	190.086	74706	1912-33-0		HMDB29738	125096					201688	85186	135936		229247			130146	222474			220369	94147	158163	91104	116871		92635	135270	223336				177408	122695		104780	223023	74093		101702	110373
5028	methyl vanillate sulfate	Xenobiotics	Food Component/Plant	63857	LC/MS Neg	100020622	2933	261.007							33981	46398		83104	23870	94073	22631	533519		81807	38434						36446	226406				85611	60348				177312	47771			30104
4399	methyl-4-hydroxybenzoate sulfate	Xenobiotics	Benzoate Metabolism	48429	LC/MS Neg	100006116	2873	230.997					12327030	29402566	54232904	26935410	5425799	75396408	59079988	38075	32665160	65399836	34454408	38600044	79334304	36089984	25754996	1699441	2634153	44801	34877512	85859776	193782	131633	166446	37698064	27624816	56302	64604	11179634	415853	301212	11339310	250786	40938928	25308448	7948715	54643212	90068
1710	methylmalonate (MMA)	Lipid	Fatty Acid Metabolism (also BCAA Metabolism)	1496	LC/MS Polar	418	3078.4	117.019	487	516-05-2	C02170	HMDB00202	1980413	1682388	1522193	2072307	1.3182e+06	1163538	5102536	942432	1186815	1032120	1660783	721986	1138111	1004187	2122083	786959	2253407	1067056	573777	1242235	4621626	1606260	2869482	1665476	1275028	1839239	942845	853875	4226291	1408084	2643165	833293	3222087	955067	2264505	1143333	795897
369	methylsuccinate	Amino Acid	Leucine, Isoleucine and Valine Metabolism	15745	LC/MS Polar	2051	2800	131.035	10349	498-21-5		HMDB01844	560922	602429	766458	906458	1040879	574699	1214365	945968	808891	989375	1020342	783585	1677432	1807837	1046196	892960	1563029	536488	1078227	1326449	770782	1124244	674321	525356	907944	505660	859355	1329141	732697	656932	642314	1202102	726676	801962	933991	1.01397e+06	503660
5603	midazolam	Xenobiotics	Drug - Psychoactive	64122	LC/MS Pos Late	100020946	899	326.086	4192	59467-70-8	C07524,D00550	HMDB14821										44534728										20556288								13086889	4324536		3585090
2112	myo-inositol	Lipid	Inositol Metabolism	1124	LC/MS Polar	363	3506.3	225.062	892	87-89-8	C00137	HMDB00211	7439547	12822615	13103303	10887957	11882321	12579891	10270517	12213449	9616862	10154636	6938864	17290192	12687622	11549326	15082255	9015480	9207036	8699276	10648809	8705929	8554780	12522846	10011806	13925216	10919940	13606756	13402751	9664811	7177810	10506490	14922821	11446165	9540161	11809373	9145883	17142016	9688871
1443	myristate (14:0)	Lipid	Long Chain Saturated Fatty Acid	1365	LC/MS Neg	519	5440	227.202	11005	544-63-8	C06424	HMDB00806	43754248	100967296	176281856	78224008	110443264	67356160	223687184	284942784	139524016	212834864	57358492	142296128	241126064	268018416	498675584	322811168	310472192	195194512	369667328	172759472	163578720	320557440	237199024	56436528	162737904	557217344	189091312	82613656	32538340	105859632	23502016	162296096	219470512	402191040	189173136	463742144	226086112
1462	myristoleate (14:1n5)	Lipid	Long Chain Monounsaturated Fatty Acid	32418	LC/MS Neg	100001198	5346.9	225.186	5281119	544-64-9	C08322	HMDB02000	5179273	19094108	28418104	9197425	13447117	5724252	42290700	42153496	26308308	23197892	8945395	19986276	27996242	45012744	60369964	31866224	43774088	17137886	35278016	22912290	36010656	49662436	35801648	4191148	34801816	82195888	28488614	15136285	1284463	18036314	1367216	40031876	27558926	59909500	23576804	44343688	32200528
1810	myristoleoylcarnitine (C14:1)*	Lipid	Fatty Acid Metabolism (Acyl Carnitine, Monounsaturated)	48182	LC/MS Pos Late	100006051	1316	370.295	90659872	889848-55-9			3.07545e+06	4.11841e+06	1902954	1399832	3608076	1013559	6.29819e+06	10479566	7.62654e+06	2354075	12800453	6.51608e+06	3754174	13580631	7.58095e+06	6165687	6801218	8150590	17747386	3436563	7519957	7686441	3908630	1334947	1289523	6821268	8874316	3320169	315781	5521790	540345	8434547	3504358	8152791	4779555	3591030	16623870
2986	myristoyl dihydrosphingomyelin (d18:0/14:0)*	Lipid	Dihydrosphingomyelins	57365	LC/MS Pos Late	100009038	2060	677.559				HMDB12085	2162900	2086831	4267403	2124059	2540763	2298928	3396229	2659248	2354168	2521100	880755	766055	4940914	1337903	3463167	4104305	3629207	2345416	2709808	1528367	2616657	2701365	3954900	3050376	1541295	3.67467e+06	2436171	969940	4070473	2729237	894493	2193855	3036799	6.30708e+06	3420596	7412544	2930553
1791	myristoylcarnitine (C14)	Lipid	Fatty Acid Metabolism (Acyl Carnitine, Long Chain Saturated)	33952	LC/MS Pos Late	100001270	1350	372.311	6426854	18822-89-4		HMDB05066	306358	1.00891e+06	1122313	471827	1503072	459611	2175284	2455053	1712905	963899	781665	1389196	1591995	3505276	3049464	3290923	2794395	2706495	5219032	729670	1788990	2108227	1585943	799354	633983	1937394	1983509	531852		1377222		2515762	1.80268e+06	4226610	1303158	2696766	3464909
134	N,N,N-trimethyl-5-aminovalerate	Amino Acid	Lysine Metabolism	57687	LC/MS Pos Early	100015962	2186	160.133	14274897				5592962	245602128	103033784	49550968	181751536	154927328	45844952	93508528	243835792	39756896	1691467	2567181	60552040	12282830	21442496	7280808	83776648	34024524	10636786	9173163	59771132	196478624	80520984	129534664	136980896	171434256	122787880	85389248	3925620	91997632	140735840	123767904	45272856	11600295	22369944	177761904	4468423
477	N,N,N-trimethyl-alanylproline betaine (TMAP)	Amino Acid	Urea cycle; Arginine and Proline Metabolism	62947	LC/MS Pos Early	100020217	2470	229.155					24477512	10538868	20339916	14163144	11087039	10618186	18522288	34516508	15978177	12809708	24149280	32870116	19960956	19517414	9560457	17912750	23010024	34583864	10297797	16126711	31776684	25017726	25786300	13452895	17328580	16807744	21469178	10864965	21672256	35849236	8463346	16597691	27359308	15652901	23708498	16404419	22907060
133	N,N-dimethyl-5-aminovalerate	Amino Acid	Lysine Metabolism	62819	LC/MS Pos Early	100020842	2290	146.118					116904		169408	3.606e+06		102927	185692		40445	97910				829376			166965				528203		336258	90362	440526		432392	301269	163901	507413	407060		2413444		543455
32	N,N-dimethylalanine	Amino Acid	Alanine and Aspartate Metabolism	63151	LC/MS Pos Early	100020371	1370	118.086	5488191	2812-31-9			6975747	5347942	39380092	6087304	49140824	7038924	154435600	4514443	5481605	27433416	5129652		31898244	1525138	11222828	7871926	72327136	3164730	5288464	7007634	7038674	14399517	26687232	18466236	36843576	14386891	12030942	7535001	8614251	7402312	9404901	6680838	6561120	4382370	10666898	9701985	4395602
4788	N-(2-furoyl)glycine	Xenobiotics	Food Component/Plant	31536	LC/MS Pos Early	100001086	1600	170.045	21863	5657-19-2;5657-19-2		HMDB00439	236350			48281		102268			23737														36426	51836			254562		345135		2325271
73	N-acetyl-1-methylhistidine*	Amino Acid	Histidine Metabolism	43255	LC/MS Pos Early	100004299	2100	212.103	53859791				94785	179965	346324	77975	268266	225749	277014	155338	122547	100116		49338	76844	47571	133947	73103	165679				442720	353736	166125	342249	89268	167425	239705	123897	116554	377460	185743	169265	227894	120614		78465	150592
135	N-acetyl-2-aminoadipate	Amino Acid	Lysine Metabolism	63920	LC/MS Pos Early	100021760	1374	204.087	443992		C12986		286028	708495	274894	173896	372524	454181	396417	386139	240086	164187	254994	320517	208385	177424	291558	145970	251167	327991	172242	213814	169913	399538	145739	385696	245964	171599	125623	603459	397635	212853	165634	191385	256941	222781	111322	182147	186034
1692	N-acetyl-2-aminooctanoate*	Lipid	Fatty Acid, Amino	62059	LC/MS Neg	100020204	3943	200.129	95555			HMDB59745	134572	165293	201628	204496	681743	289765	123177	110649	139690	145995	265432	195306	1179654	299366	2290107	297598	584696	112066	354826	490686	482622	142153	218699	276408	100359	272200	253287	95318	78513	129516	135294	176885	917723	859786	802289	843595	763390
72	N-acetyl-3-methylhistidine*	Amino Acid	Histidine Metabolism	43256	LC/MS Pos Early	100002204	2056	212.103	193270	37841-04-6					590456	82453			405144	66104	74797								21489				68043		77301	713256		25466	176578			240097							195714
53	N-acetyl-aspartyl-glutamate (NAAG)	Amino Acid	Glutamate Metabolism	35665	LC/MS Pos Early	100001612	1035	305.098	5255	3106-85-2	C12270	HMDB01067	125149	227313	323016	244751	747331	1862682	281431	206586	326311	499738	162128	96148	204600	117341	387297	131989	215379	198438	242818	549286	138868	259212	209833	446311	659928	194810	346915	203849	319425	127153	240214	233350	176458	189805	174483	405784	206752
4115	N-acetyl-beta-alanine	Nucleotide	Pyrimidine Metabolism, Uracil containing	37432	LC/MS Neg	100002102	773	130.051	76406	3025-95-4	C01073		190605	185097	135043	209584	387615	175115	173441	155713	304306	162999	212080	308490	205194	210754	390823	167251	321944	98072	254358	224299	101149	181850	163315	245233	217605	169127	293189	166497	186730	153796	132007	206730	191038	175826	207272	339264	261106
131	N-acetyl-cadaverine	Amino Acid	Lysine Metabolism	43530	LC/MS Pos Early	100002249	2385	145.133	189087	32343-73-0		HMDB02284	140385	348127		355659	614525	115154		250330	37253	44956	109150		115039	442224	364829	94542		68225			63415	104147	177904	248792	71773	204821	406099	70558	101135	70407	114580	180776		64591		228168	133600
502	N-acetyl-isoputreanine	Amino Acid	Polyamine Metabolism	62309	LC/MS Pos Early	100020487	2305	203.139	131802901				4845462	4288103	3832790	3399626	2662589	2958763	4.0597e+06	3185324	3021716	3558941	2558886	2381693	2608710	1074862	1852817	2.00284e+06	2.05432e+06	948947	708716	1238207	2232918	2486258	3223170	4625661	3.27282e+06	4929580	3501917	3.30059e+06	3.89789e+06	3176112	3123606	4710949	929164	1054420	1127605	1672982	2.95457e+06
30	N-acetylalanine	Amino Acid	Alanine and Aspartate Metabolism	1585	LC/MS Polar	1110	1564.8	130.051	88064	97-69-8	C02847	HMDB00766	12994002	11501070	11282422	9990458	11628726	11327395	11395270	13155164	11905207	9157177	10545840	8596683	8446989	9240025	10846772	8109459	10398279	9801464	9523406	8431584	10134354	10231562	10661992	9396604	9180530	10026879	11658660	10247814	9985201	10806337	7798584	10050913	8555663	9350749	8576389	10334539	9653519
4642	N-acetylalliin	Xenobiotics	Food Component/Plant	45404	LC/MS Pos Early	100005367	1348	220.064								262573	2141161				488763				1007713	168367							211767			961852						437822		232224	41054			329724
457	N-acetylarginine	Amino Acid	Urea cycle; Arginine and Proline Metabolism	33953	LC/MS Pos Early	100001266	2245	217.13	67427	155-84-0	C02562	HMDB04620	2412922	943549	1931541	1435079	1477925	2985891	1967562	1016648	1028805	1574237	1669802	490150	1647491	922847	2059562	595103	1552154	739782	710472	1480771	2631174	1764773	2.03461e+06	2519957	1610934	722148	1520848	889362	1248159	2688768	1965249	859697	2065810	1270656	1105948	870624	1065650
40	N-acetylasparagine	Amino Acid	Alanine and Aspartate Metabolism	33942	LC/MS Polar	100001257	2250	173.057	99715	4033-40-3		HMDB06028	282125	238221	383035	253610	372856	887460	382467	290940	221636	228848	250186	220763	416011	203872	529637	132951	241713	167389	234761	277642	493828	262991	190701	689716	235004	220036	254531	231835	187271	189233	444393	210935	589916	277434	212261	303057	242877
36	N-acetylaspartate (NAA)	Amino Acid	Alanine and Aspartate Metabolism	22185	LC/MS Neg	100000787	620.5	174.041	65065	997-55-7;997-55-7	C01042	HMDB00812	623373	909543	767851	926221	836911	984024	822739	1042844	868715	861583	589064	543469	594625	714706	767127	602323	586204	762002	716122	799182	660602	899693	820331	726929	786970	767783	1011995	1088303	700465	854796	726524	808455	501472	720340	554283	660004	691468
82	N-acetylcarnosine	Amino Acid	Histidine Metabolism	43488	LC/MS Polar	100004046	2287	267.11	9903482	56353-15-2		HMDB12881	418301	331406	276847	404563	185524	146501	394541	1138063	308763	258506	675999	169748	375825	756672	199263	275320	361877	1586710	389423	327490	529427	301369	571528	191837	108664	202854	342546	478155	823973	970115	253243	370964	526126	246591	435569	199132	410282
462	N-acetylcitrulline	Amino Acid	Urea cycle; Arginine and Proline Metabolism	48434	LC/MS Neg	100001577	940	216.099	656979	33965-42-3	C15532	HMDB00856	48884	36258	44473		23834	109649	38021	54592	22210			18422			45096		37674			20337	127281	59392	23031	55824			35977		29264	67668	146002	33374	105576	42048	37784	29628
1372	N-acetylglucosamine/N-acetylgalactosamine	Carbohydrate	Aminosugar Metabolism	46539	LC/MS Pos Early	100006435	715	222.097					1555071	1549838	1463019	1298167	1609604	1746051	1402596	1977326	1551858	1655231	1421917	1.88795e+06	1771553	1.70961e+06	1768571	1254090	1575283	1.61294e+06	1658221	1590025	1670046	1357356	1626997	1453612	1516733	1947013	1428823	1.69498e+06	1772674	1310323	1517793	1933769	1308183	2072555	1580040	1708924	1885463
1369	N-acetylglucosaminylasparagine	Carbohydrate	Aminosugar Metabolism	48149	LC/MS Pos Early	1215	1212	336.14	123826	2776-93-4	C04540	HMDB00489	153716	112177	103008	116992	171238	114351	108341	120207	142525	116416	139271	96843	111226	80294	186659	128178	124174	116347	94561	109820	83040	100269	145073	136846	124238	172939	124680	152898	151003	148021	91238	103649	56662	113288	104042	111354	112290
45	N-acetylglutamate	Amino Acid	Glutamate Metabolism	15720	LC/MS Polar	100000282	3106	188.056	70914	5817-08-03	C00624	HMDB01138	413404	698390	463031	608530	587367	975881	483796	1321432	873339	420915	577609	754511	879100	703114	850332	619123	859297	1305768	1927980	811012	537581	623404	598680	569032	447659	436786	782107	589068	717198	507482	448548	626237	1152871	724227	547674	772558	813320
46	N-acetylglutamine	Amino Acid	Glutamate Metabolism	33943	LC/MS Polar	100001253	2140	187.072	182230	2490-97-3	C02716	HMDB06029	627867	932996	1094500	725749	735257	1322866	749178	642619	791975	586079	1136328	494407	760728	637024	1388462	411663	876802	525457	691280	771121	1628860	826889	721885	1015763	574278	964849	1076481	889326	758436	645346	981700	672681	979899	833438	538380	858487	481255
2	N-acetylglycine	Amino Acid	Glycine, Serine and Threonine Metabolism	27710	LC/MS Pos Early	100001006	826	118.05	10972	543-24-8		HMDB00532	4247298	26264508	22262480	3106096	4545588	6025968	9333493	5738310	12762845	5899600	13235271	43336432	25529432	9297772	12930672	30613896	12099349	6.74567e+06	13904105	21725818	8348102	26017676	7.99611e+06	10039573	6051506	10766391	10486063	9479837	10797607	5536755	5370695	32008220	18297784	26962910	10246966	8996545	20320678
70	N-acetylhistidine	Amino Acid	Histidine Metabolism	33946	LC/MS Neg	100001293	900	196.073	75619	39145-52-3	C02997	HMDB32055	91595	140915	136184	94803	115197	230056	154036	185822	124083	88282	52840	42841	80392	83129	89987	39768	113319	80283	106070	64748	129692	126297	84470	174710	170826	50939	134589	197729	148859	151822	113763	192106	84884	120268	68090	82071	96845
352	N-acetylisoleucine	Amino Acid	Leucine, Isoleucine and Valine Metabolism	33967	LC/MS Neg	100001276	2325	172.098	306109	3077-46-1		HMDB61684	128132	137425	109256	73097	134053	135361	103123	171708	136295	97002	132611	105388	103104	102360	97035	116195	144254	160043	193186	140152	132125	168109	78858	112771	73043	111439	132216	132636	142200	144042	117879	75375	114430	139175	110678	121431	133277
257	N-acetylkynurenine (2)	Amino Acid	Tryptophan Metabolism	48757	LC/MS Pos Early	100006378	2364	251.103					57927				72223	91461	47946	88253	78021					38617	43275			32878	64807		190009	138204	37449	93016			49329		94960	148611	72815		153127	113525		50285	59433
304	N-acetylleucine	Amino Acid	Leucine, Isoleucine and Valine Metabolism	1587	LC/MS Neg	1082	2400	172.098	70912	1188-21-2	C02710	HMDB11756	110752	115117	93417	70354	127854	148625	61156	148815	119131	59174	178639	88841	71129	96029	116772	100603	121139	142443	170726	129741	130060	138933	50231	98284	70090	105595	120687	97705	104238	134629	101763	47007	111638	102512	100036	90009	124386
393	N-acetylmethionine	Amino Acid	Methionine, Cysteine, SAM and Taurine Metabolism	1589	LC/MS Neg	1083	1787	190.054	448580	65-82-7	C02712	HMDB11745	563243	610973	938503	429115	1.23091e+06	750758	1053732	251645	1145848	1110594	1083802	1110791	403874	512601	857674	386664	536059	1170696	612810	418064	413596	1020100	749910	493302	557563	898724	552698	479055	494405	342638	823158	1137758	397212	869734	555725	992393	520545
1358	N-acetylneuraminate	Carbohydrate	Aminosugar Metabolism	32377	LC/MS Pos Early	1162	660	310.113	439197	131-48-6	C00270	HMDB00230	633137	1185727	1162038	677561	1184732	1428270	942515	824881	971057	950258	693377	1183910	1083748	759902	1203683	715374	881660	745455	980409	945857	713740	879366	890557	1.0428e+06	847117	1282119	885514	960570	1386345	542890	578981	837206	766435	1163103	601436	1579098	894873
137	N-acetylphenylalanine	Amino Acid	Phenylalanine Metabolism	33950	LC/MS Neg	100001256	2597	206.082	74839	2018-61-3	C03519	HMDB00512	99593	147141	85908	88121	102165	167659	91978	157046	197449	79462	120484	192525	95234	139181	132735	74883	93940	93517	208519	110258	164278	141903	80725	137678	101677	95283	171294	93558	111043	151458	123985	130382	180478	188604	89264	118156	164751
463	N-acetylproline	Amino Acid	Urea cycle; Arginine and Proline Metabolism	34387	LC/MS Pos Early	100001334	1695	158.081	322640	1074-79-9			321523	506274	1.02078e+06	396045	292973	448626	93771	858111	613713	109039	582843	259128	1092001	110498	301912	1163230	286635	857148	853312	322334		942743	333975	323810	316861	257247	1122548	905089	272669	972016	345950	1287508	289361	775798	294245	539317	644233
496	N-acetylputrescine	Amino Acid	Polyamine Metabolism	37496	LC/MS Pos Early	192	2230	131.118	122356	18233-70-0	C02714	HMDB02064	2166931	1273424	1250113	1288706	1573410	1.87994e+06	1373285	1217801	1621661	1242377	2490536	1031181	775233	1.34781e+06	1590472	863091	1.58568e+06	732105	1361382	967618	1215519	1022699	1299944	1549023	1130667	1.48831e+06	1754818	1682536	2.66511e+06	1235065	1524312	1227831	737916	947636	616770	1.35356e+06	1319746
10	N-acetylserine	Amino Acid	Glycine, Serine and Threonine Metabolism	37076	LC/MS Polar	100001851	2000	146.046	65249	97-14-3		HMDB02931	10830275	16284419	13776991	10267015	13810861	13956599	12201575	12350314	14042128	10456087	12384787	16876566	10037327	10222700	17934348	7.25188e+06	15742229	10983624	17272996	12265112	9390891	14686004	11101562	11667677	10717195	12858877	12840033	13197719	13969984	12629971	11635378	10490741	8467356	13453529	10983780	14733903	10236503
431	N-acetyltaurine	Amino Acid	Methionine, Cysteine, SAM and Taurine Metabolism	48187	LC/MS Neg	100005466	800	166.018	159864				671981	662239	479998	437497	896678	869089	457963	548192	1155989	698732	620063	572711	515569	417494	985955	560731	753726	381585	860949	671833	489212	552483	685521	654463	741545	979934	841570	1.51513e+06	1073735	619911	421729	493114	443457	535561	586365	766211	609498
17	N-acetylthreonine	Amino Acid	Glycine, Serine and Threonine Metabolism	33939	LC/MS Polar	100001274	1700	160.061	152204	17093-74-2		HMDB62557	9687324	10517741	10455634	9176902	7808779	9582051	9292375	10196140	9859903	7630387	9311339	6599050	6584328	7030874	7671515	4580461	8525959	8361570	8535779	7536829	8998297	9115481	9728396	8061352	8523405	9452399	7889393	9051005	11337977	10146804	6895654	5843765	5789779	7023730	5595049	8807798	6216721
244	N-acetyltryptophan	Amino Acid	Tryptophan Metabolism	33959	LC/MS Neg	100001254	2630	245.093	700653	1218-34-4	C03137	HMDB13713	71890	92577	54827	83140	52503	101047	56010	64801	147793	45412	50143	58566	42466	78834	50315		48353	44410	115323	52339	68484	74693	60415	84713	75650	44002	76324	58781	93087	91416	55228	82273	76332	92511	44446	61424	73200
159	N-acetyltyrosine	Amino Acid	Tyrosine Metabolism	32390	LC/MS Neg	100001104	1680	222.077	68310	537-55-3		HMDB00866	89382	89420	45579	49005	90188	157915	55406	78510	126380	47735	80502	51384	57907	54893	73778			73111	138263	70498	91540	56388	56150	91671	59640	54673	63555	68262		98607	89492	93492	68624	65606		72187	79163
376	N-acetylvaline	Amino Acid	Leucine, Isoleucine and Valine Metabolism	1591	LC/MS Neg	1084	1704	158.082	66789	96-81-1		HMDB11757	137645	149551	137735	150022	160964	160344	126179	174648	158104	113007	197428	105022	127452	126643	186753	101554	170339	163411	179357	147589	148762	188221	140986	161995	154748	133508	196163	143630	153605	161324	124303	128887	114187	138566	138901	145106	168618
467	N-alpha-acetylornithine	Amino Acid	Urea cycle; Arginine and Proline Metabolism	32984	LC/MS Pos Early	100000285	2000	175.108	439232	6205-08-09	C00437	HMDB03357	61798	40231	35559	39452	57183	57896	51316	82160	91226	64333	32013	28375	61225	51629	56577	35480	55799	59361	62577	29887	47453	68634	54440	56342	49362	70241	101646	126054	77013	65115	91831	104072	58159	51675	59071	57196
2922	N-behenoyl-sphingadienine (d18:2/22:0)*	Lipid	Ceramides	57372	LC/MS Pos Late	100015624	3911	620.598					1238436	2079889	1749951	774737	1445937	2187038	2293787	2506189	1905298	2736544	1454086	1482443	1142588	664130	1083282	1223930	2120717	1.49191e+06	1644496	1240668	2635603	2723472	1209327	1155040	1268640	2507917	2.03314e+06	2300989	781329	1874895	991671	2843221	2449349	1079454	732498	1710490	1390915
34	N-carbamoylalanine	Amino Acid	Alanine and Aspartate Metabolism	52340	LC/MS Pos Early	100006369	950	133.061	426409	77340-50-2			568113	30197	74716		52932	61371	99111	52893				22974	47344		35385	55945	54569	71110			76282	50926	84876	153806	54990	108032	90578	76204	83508	110210	168306	119951	71338	53490	43400	73703
4080	N-carbamoylaspartate	Nucleotide	Pyrimidine Metabolism, Orotate containing	1594	LC/MS Polar	1108	3800	175.036	93072	923-37-5	C00438	HMDB00828	364246	344962	352230	293795	469351	361155	252621	461317	445817	220192	134321	81221	216653	164510	549098	297669	188685	277845	111947	76063	243258	34704	431217	195501	123931	139042	238023	293712	253680	104684	134557	97658	94007	255106	114300	80658	244164
466	N-delta-acetylornithine	Amino Acid	Urea cycle; Arginine and Proline Metabolism	43249	LC/MS Polar	100004523	2719.9	173.093	9920500				1199197	845021	598372	1426953	603673	324318	2277426	2195578	19375334	688450	345308	382279	918200	138186	631904	1180809	542430	702874	680591	308924	439042	1.78773e+06	1322365	799281	1287145	1191828	3478444	808767	1.73619e+06	1255010	926900	3344560	507224	952294	685530	1193360	1.75664e+06
5185	N-ethylglycinexylidide	Xenobiotics	Drug - Analgesics, Anesthetics	33080	LC/MS Pos Early	100001539	3209	207.149	24415	7728-40-7	C16561	HMDB60656	144201	124675	120789						2779767			143190		127840	868945				570784			417370	286192		351229	806575	313397					281777		150983
261	N-formylanthranilic acid	Amino Acid	Tryptophan Metabolism	43549	LC/MS Neg	100004561	2150	164.035	101399	3342-77-6	C05653	HMDB04089	116998		71074	93057	106188	160591		738383		44733	59649	79498		47558	69676				55157		39743	72808	105011	77490	136738	64510	36264	173769	168674		62518		51486	44953		77200	40243
395	N-formylmethionine	Amino Acid	Methionine, Cysteine, SAM and Taurine Metabolism	2829	LC/MS Neg	194	1543.8	176.039	439750	4289-98-9	C03145	HMDB01015	913979	1101055	840021	839631	981713	949007	826702	1126286	1042948	694674	936688	765239	715374	865425	904666	704914	860723	1000184	1053520	711656	870812	1012835	836810	780672	834358	840717	1262460	943497	944541	943614	798737	1017096	813648	775354	664035	726522	1008765
220	N-formylphenylalanine	Amino Acid	Tyrosine Metabolism	48433	LC/MS Neg	100006056	2360	192.067	759256	13200-85-6				139605	50246	49396	23056	60274	81536	114982	75034	63468	79910	111523	55469	77669	111566		60653	88312	50990	64543	113180	145406	75426	116745	140573	86241	179264	107653	80292	203862	50174	59754			50609		74291
1758	N-linoleoylglycine	Lipid	Fatty Acid Metabolism (Acyl Glycine)	32462	LC/MS Neg	1506	5510	336.254	6433346	2764-03-06			45338	145172	69700	120931		119584	62113	91260	133466	85033	87783	92394	136738	108381		123237		54833	147338	114477	72880	133112	102713		35556	64032	95688	108166	88041	74430	99461	154802	49185	82592		113640	119660
470	N-methylhydroxyproline	Amino Acid	Urea cycle; Arginine and Proline Metabolism	62068	LC/MS Pos Early	100020215	1145	146.081	9860390						204103	1025935	288845		382642	446609		1656915			92106		197385	291682	221055	488295		770242	589385	829480	954298			1199387	7.00081e+06			2123868	664692	951690	161105	324550	404203	298720	207000
5104	N-methylpipecolate	Xenobiotics	Bacterial/Fungal	47101	LC/MS Pos Early	100005383	1932	144.102	11286529	41447-17-0			532173	454492	1201208	120637	232798	96568	469898			135576			97150		124317	338581			117354		105942	400649	458954	113853	210789	74008	422583	311725	159037	82978	717326			42090	136743		346855
476	N-methylproline	Amino Acid	Urea cycle; Arginine and Proline Metabolism	37431	LC/MS Pos Early	100001956	1335	130.086	557	475-11-6			974824	1051368	5040273	25424478	2667788	2242811	3562203	7442179	1321563	45623824	679895	1628143	6936368	1518256	2007543	6510003	2642687	2940954	467932	26186536	10789106	9349541	23021304	1974948	2087321	26075534	212516496	889854	674157	87822632	39632248	19998528	6662183	810687	3.36419e+06	5.69952e+06	1855651
2107	N-oleoylserine	Lipid	Endocannabinoid	57664	LC/MS Neg	100015641	5600	368.281					277742	262887	182976	240189	197414	232034	151393	433939	430585	260229	290749	134438	201576	188147	171544	196219	196806	335512	663872	356437	298727	297584	292908	262463	132586	237853	448897	695068	207155	816353	419248	455015	165709	287922	201143	282892	506861
2083	N-oleoyltaurine	Lipid	Endocannabinoid	39732	LC/MS Neg	100003119	5610	388.253	6437033	52514-04-2			136348	112644	75034	133713	125967	71598	88052	271928	155095	101836	198027	92835	111661	115547	114448	159329	148201	114428	280907	163323	122150	104968	132350		63203	122577	147598	129537		102454		154008	233215	167455	174747	96352	293257
2932	N-palmitoyl-heptadecasphingosine (d17:1/16:0)*	Lipid	Ceramides	57430	LC/MS Pos Late	100015731	2645	524.504						224119	645488	188608	193179	188183	477477		202419	225019			468216	133127	192698	355681	488079		227931	144192	375935	391659	199089	216019		826211	296512	151882	242411			323105	594158	365784	159845	964861	238817
2920	N-palmitoyl-sphingadienine (d18:2/16:0)*	Lipid	Ceramides	57416	LC/MS Pos Late	100015609	2490	536.504					378921	578212	965481	375583	628643	404285	992302	424478	362528	620156	438936	793648	972090	500461	408854	785148	656114	321291	544420	444252	873131	596267	506185	438343	511868	1036522	761301	394213	443056	219855	368696	786122	926222	588910	350486	686680	670214
2902	N-palmitoyl-sphinganine (d18:0/16:0)	Lipid	Dihydroceramides	52604	LC/MS Pos Late	100009028	3090	540.535	5283572	5966-29-0		HMDB11760	226344	335556	823514	450725	601417	746392	532970	577876	274359	435869	196356	950058	1398696	486674	1026217	557162	910040	702719	986282	554685	430327	257628	468592	409584	286030	744606	298203	180250	811437	309579	219692	190106	1106146	723214	561889	1916105	501297
2910	N-palmitoyl-sphingosine (d18:1/16:0)	Lipid	Ceramides	44877	LC/MS Pos Late	1518	2893	538.519	5283564	24696-26-2		HMDB04949	3172099	6240304	9597075	3661994	6351374	4804069	8041968	3949476	4263602	6.90917e+06	3711075	7210364	8406313	4220494	5.74903e+06	6.46951e+06	7962210	3442551	5639652	4037329	6922880	6513810	4749917	5121541	4021649	10771358	5472723	4496785	4430913	3672983	3509372	5684029	9116512	5684895	3561312	10536410	4188371
1754	N-palmitoylglycine	Lipid	Fatty Acid Metabolism (Acyl Glycine)	42092	LC/MS Neg	100003686	5580	312.254	151008	2441-41-0		HMDB13034	172566	426964	331773	312483	271701	265504	279352	329818	446025	287374	205242	295162	529992	494212	259985	475771	455251	231550	521844	341074	289080	383386	401834	186990	230213	311990	389430	310139	211007	291288	206623	311543	382178	600574	295305	440609	450831
2109	N-palmitoylserine	Lipid	Endocannabinoid	57659	LC/MS Neg	100015640	5557	342.265	6453686	58725-46-5;474943-14-1			310551	469192	357998	359597	345704	390195	327609	722819	731197	590132	282344	263444	299659	336404	385231	439300	428529	877856	1.02163e+06	556751	520817	512671	563809	569543	269164	357574	931581	1103885	808081	1239976	678866	575336	263006	376323	334355	627435	686114
2085	N-palmitoyltaurine	Lipid	Endocannabinoid	39835	LC/MS Neg	100003239	5560	362.237		83982-06-3				70279	73005		118691	95092	79202	141843	118161	149052				91284		174786	121302		160402	93950	127045		110752			116478	126891	98993	54063	76450			225292	131299	126927	167167	149610
2921	N-stearoyl-sphingadienine (d18:2/18:0)*	Lipid	Ceramides	57417	LC/MS Pos Late	100015632	2846	564.535						263887	448141		305392		887719	350009		492366			172517		144342	330597	566273	136199			793594	359515	260980	273243	296610	719111	226455	140275	150536			341188	412506	166376		453944
2914	N-stearoyl-sphingosine (d18:1/18:0)*	Lipid	Ceramides	54979	LC/MS Pos Late	1547	3392	566.551	5283565	104404-17-3		HMDB04950	473728	2113779	2786714	1113684	1874807	756627	4632837	1494143	1286700	2128440	370301	1792864	1806529	722909	1538347	2027464	3555426	937696	1.04146e+06	577257	2803701	2131156	1571356	1525207	1.94929e+06	4139376	1.7723e+06	1.87169e+06	1373640	1016045	334140	1653491	2452575	1558341	745663	2838937	1098382
2108	N-stearoylserine*	Lipid	Endocannabinoid	61822	LC/MS Neg	100019957	5777	370.296					209718	266592	281291	184184	144826	225220	172345	407631	355317	248246	223845	73798	203532	107396	76085	172900	168402	336108	561430	410830	427442	248571	285772	249711	100240	219002	394988	779314	588558	743245	460304	302610	94344	181915	145649	339500	355243
2084	N-stearoyltaurine	Lipid	Endocannabinoid	39730	LC/MS Neg	100003240	5782	390.268	168274	63155-80-6			60981	85708	113435	45977	125255	74944	82416	123975	98239	85577	72947	71722	100438	68509	92183	183143	114859	81348	170782	119625	104951	81074	101040	70308	41708	99581	94272	71127	55503	45787		40516	194394	165023	115690	249174	141185
4193	N1-Methyl-2-pyridone-5-carboxamide	Cofactors and Vitamins	Nicotinate and Nicotinamide Metabolism	40469	LC/MS Pos Early	100001468	1250	153.066	69698	701-44-0	C05842	HMDB04193	10167747	5406056	4.74145e+06	1.87245e+06	3577263	7.48103e+06	1.95723e+06	3327537	3946478	5046963	5.87538e+06	4.53776e+06	517134	1.90209e+06	3.29329e+06	1.00083e+06	1.04951e+06	666239	2221534	2.48395e+06	2.44982e+06	2.17928e+06	1.80215e+06	3791305	1.98593e+06	705186	3.06575e+06	3.69221e+06	6739849	4.93679e+06	2.29948e+06	2217857	2508202	919037	1.93268e+06	2.91339e+06	2.01344e+06
4194	N1-Methyl-4-pyridone-3-carboxamide	Cofactors and Vitamins	Nicotinate and Nicotinamide Metabolism	57584	LC/MS Pos Early	100001469	1260	153.066	440810	769-49-3	C05843	HMDB04194	2677643	2179491	1.65074e+06	524872	2243734	2.68922e+06	316702	1.82109e+06	3144399	1.70317e+06	3.56e+06	1.62096e+06		819857	2.25046e+06	289383	645716	290105	1.70534e+06	1.52336e+06	1.81091e+06	1.46974e+06	1.51172e+06	3067546	2.17333e+06	559476	2.11573e+06	952775	2.66977e+06	1.99072e+06	1.44613e+06	726460	1412569	715640	929740	1.18959e+06	1.23995e+06
4029	1-methyladenosine	Nucleotide	Purine Metabolism, Adenine containing	15650	LC/MS Pos Early	1242	2120	282.12	27476	15763-06-1	C02494	HMDB03331	2885703	2436775	2068083	1142050	2321939	2107522	2613262	2492672	1741832	1914374	1858766	1825598	843884	1016385	1047328	1512887	2866945	1511449	1102723	1564245	2404013	2.00861e+06	2256416	1948439	1986402	2498335	1989004	2167196	2560602	2280272	2011328	2351631	1360746	1246991	1302066	2059506	1381832
4003	N1-methylinosine	Nucleotide	Purine Metabolism, (Hypo)Xanthine/Inosine containing	48351	LC/MS Pos Early	100001409	1430	283.104	65095	20245-33-4		HMDB02721	299939	445325	282778	267413	398091	336451	410872	533681	637660	409917	410674	500078	301058	463334	469501	286998	482746	395146	402290	272349	476690	362750	364978	405145	353276	513221	305256	423492	393630	543923	173675	323507	363353	501679	372474	342835	498572
4068	N2,N2-dimethylguanosine	Nucleotide	Purine Metabolism, Guanine containing	35137	LC/MS Pos Early	100001412	2210	312.13	92919	2140-67-2		HMDB04824	496653	509113	467809	422885	501480	618974	678551	698755	652318	550815	577790	532668	474366	586688	657462	444554	757822	547008	469103	600195	543668	534759	470976	470536	555733	658035	588739	540099	588076	580914	329645	501198	397731	562247	501169	485990	527232
106	N2-acetyl,N6,N6-dimethyllysine	Amino Acid	Lysine Metabolism	63254	LC/MS Pos Early	100020545	2172	217.155					949913	743965	2254220	303654	348324	684709	420784	649276	417889	1184442	970279	362520	1330993	237637	535402	737136	294154	390694	207002	919071	697620	1217608	362863	1080962	1141435	1022957	1032552	1435717	483131	967017	592080	779909	773785	646135	379442	633884	1100773
105	N2-acetyl,N6-methyllysine	Amino Acid	Lysine Metabolism	62954	LC/MS Pos Early	100020546	2168	203.139					272244	107509	2036488	111345	432492	442424	174340	222308	92442	623658	329140	105072	826995	113322	508487	510150	184535	190530	151599	484133	623282	242452	157124	685482	676345	380582	609899	345073	118595	342812	361458	178515	763073	240091	142788	244535	662056
102	N2-acetyllysine	Amino Acid	Lysine Metabolism	36751	LC/MS Polar	100001721	3372.6	187.109	92907	1946-82-3	C12989	HMDB00446	86202	89385	244047	93465	152918	199016	166842	89387	61658	112861	97717	63946	242704	77753	140007	75787	127554		93042		227530	151657	90697	273152			149728	147317	89550	133987	117142		160310	81983	58536	65916	71249
4129	N4-acetylcytidine	Nucleotide	Pyrimidine Metabolism, Cytidine containing	35130	LC/MS Pos Early	100001413	1580	286.103	107461	3768-18-1		HMDB05923	148662	250928	288580	202099	271807	152834	96335	517649	564729	290956	194537	203572	214414	302051	446104	110265	195719	320655	375096	141793	151078	309388	330708	325036	309225	465513	287793	1.84118e+06	406822	311609	481369	515850	197551	228616	183228	354733	299994
112	N6,N6,N6-trimethyllysine	Amino Acid	Lysine Metabolism	1498	LC/MS Pos Early	189	2825	189.16	440120	23284-33-5	C03793	HMDB01325	11905067	10581807	39117876	17048736	9965806	9490211	12972358	15048881	9588544	8654659	9918908	6627137	12131430	7547615	8.36053e+06	7333483	8548260	11893242	10837058	8945452	10676711	12613108	14758697	17414762	15328708	30975256	10859077	7263785	13179716	36645528	9484636	7.33719e+06	9349484	12958934	8643729	7188524	11852420
111	N6,N6-dimethyllysine	Amino Acid	Lysine Metabolism	62862	LC/MS Pos Early	100020417	2831	175.144	193344	2259-86-1	C05545	HMDB13287	17375870	14349911	22870064	9272162	10898764	13823363	11324867	14358976	11921059	22588622	14935790	8939811	14731798	6784960	11506963	12020551	8875745	10247462	9154423	15474051	9244925	10712555	12497898	16679127	20993342	21244896	20438680	18979686	9078739	15092964	11323620	12674692	7136465	9267484	7.22035e+06	13151248	16556007
103	N6-acetyllysine	Amino Acid	Lysine Metabolism	36752	LC/MS Neg	100001734	1059	187.109	92832	692-04-6	C02727	HMDB00206	174631	177159	140140	109173	144666	162176	139859	182760	184498	172175	140178	117284	138128	100760	141134	93420	150447	154595	191684	157076	129195	164543	149015	178515	153079	138751	161514	137999	167257	158845	174995	143265	138949	159645	93205	120437	133107
4040	N6-carbamoylthreonyladenosine	Nucleotide	Purine Metabolism, Adenine containing	35157	LC/MS Neg	100001415	2164	411.127	161466	24719-82-2		HMDB41623	46690	45615	33784	43576	42255	34640	46223	42259	45019	28963	44935	26543	31589	38396	40058	24911	43228	37073	30822	35809	41053	42087	43328	26476	39229	43788	45750	43926	54500	42085	35706	37325	34798	35451	35203	38241	43184
1374	N6-carboxymethyllysine	Carbohydrate	Advanced Glycation End-product	36713	LC/MS Pos Early	100001768	2500	205.118	123800	5746-04-03			1425677	286169	332697	158965	837740	821650	1168385	272894	337490	322625	168678	1289049	362489	243927	183599	173820	523611	574399	403433	667463	190265	228175	334575	123900	610456	251197	413606	598709	1135910	213861	549424	329067	481956	382595	602378	331306	128877
110	N6-methyllysine	Amino Acid	Lysine Metabolism	62860	LC/MS Pos Early	100003415	2831	161.129	164795	1188-07-4	C02728	HMDB02038	47256900	24510828	104465480	17005920	24362320	22594396	21358004	46231760	21293732	97456760	50242120	13683201	55988088	10182060	19386584	74361592	21679404	42904296	19487788	59492188	20145214	21758768	27277966	26094044	109546776	74424496	74707992	66830504	16056031	34295560	25010466	37773780	21197508	25913558	21500376	43890084	80712832
4050	N6-succinyladenosine	Nucleotide	Purine Metabolism, Adenine containing	48130	LC/MS Neg	100001664	940	382.1	165243	4542-23-8		HMDB00912	22577	33835	39341	30566	53486	41489	33076	36201	36856	36577	20395	28810	28359	18279	45593	26989	33247	22781	22205	30868		36785	30541	42549	54908	52168	36304	39268	47966	23304	28964	26140		23616		36348	23499
4173	nicotinamide	Cofactors and Vitamins	Nicotinate and Nicotinamide Metabolism	594	LC/MS Pos Early	432	1942	123.055	936	98-92-0	C00153	HMDB01406	1253419	1.61026e+06	981880	684266	3010893	1760306	848994	1627739	794676	1457165	657576	3209051	1382218	1843390	4843407	1340777	786448	835471	1157872	1066942	1225350	1066057	1319487	1.83163e+06	1634440	301491	1028359	1093350	1064777	1701575	946581	1147942	789270	2.72575e+06	1088572	2704826	1483426
4176	nicotinamide riboside	Cofactors and Vitamins	Nicotinate and Nicotinamide Metabolism	33013	LC/MS Pos Early	100001310	2040	255.098	439924	1341-23-7	C03150	HMDB00855	72943	84714	44103					62837			48482	26042	62849			50238	68784	53261		48694		101362				80233		71244	58773	94531		139564	45599			69956	26106
1501	nisinate (24:6n3)	Lipid	Long Chain Polyunsaturated Fatty Acid (n3 and n6)	57810	LC/MS Neg	100015785	5657	355.264	11792612	68378-49-4		HMDB02007	311568		903552	212389		249210	549355	939738	201771	557468											964903	377896	684898	1531056	450682		555904	547043	521729	739691	222583			463132	201746
1452	nonadecanoate (19:0)	Lipid	Long Chain Saturated Fatty Acid	1356	LC/MS Neg	892	6068	297.28	12591	646-30-0	C16535	HMDB00772	2203732	3111472	4279873	2503903	2950436	2441746	3242593	3964642	2892607	3.36203e+06	2247951	2656485	5989484	4066398	5169627	4486100	5679457	3.92611e+06	6959982	4300928	3042816	4602727	2754834	2990508	2744025	4884108	3.9049e+06	3278994	2563244	3319902	2407071	3221953	4276353	5534844	3.55223e+06	7054748	4994827
1786	nonanoylcarnitine (C9)	Lipid	Fatty Acid Metabolism (Acyl Carnitine, Medium Chain)	61775	LC/MS Pos Late	100006620	1010	302.233				HMDB13288	146296	142512		105484	325657		152404	321788	231454	189789	301892	109538	221096	1670117	942843	387964	174327	374248	513026	230897	1036437	284530	320290	176439	107432	455361	324821	124661	124452	149005		355148	375221	314342	510638	708548	544643
22	O-acetylhomoserine	Amino Acid	Glycine, Serine and Threonine Metabolism	31539	LC/MS Polar	100001129	1850	160.061	439389	7540-67-2	C01077		72644	144772	82030	161684	215035	88197	158697	62021	295353	107433	46718	144854	85021	95534	155823		100323	247930	81786	118019	198628	72099	108847	207627	155623	103077	472118	121354	149240	153228	108156	2563467	57728	96040	139881	82872	115945
4414	o-cresol sulfate	Xenobiotics	Benzoate Metabolism	36845	LC/MS Neg	100001806	2796	187.007	11615528							42198	134988	46989	149683		57325	54839		43683	41442	69750	69528	50539	25591	30140	275401	74387				39846		41351	37814			31819			28740	24983		28575	51785
5735	O-sulfo-L-tyrosine	Xenobiotics	Chemical	45413	LC/MS Neg	100005384	990	260.023	514186				501621	439245	630009	566952	461244	519329	585833	694139	533594	416503	541791	280976	457927	377872	334432	364467	576316	633349	258309	618770	394156	603650	431923	363361	502467	570954	513467	389966	581708	680207	418837	540377	300471	399348	340888	393667	418839
1636	octadecadienedioate (C18:2-DC)*	Lipid	Fatty Acid, Dicarboxylate	61860	LC/MS Neg	100019982	4676	309.207					309597	653862	522963	944097	230486	1.32815e+06	394534	1001333	268498	445641	1068467	1.53112e+06	1005104	959523	339945	414073	1740380	1678657	4614746	3074926	371823	198939	334494	247499	560965	658379	434835	237581	843205	400486	1226194	525754	1272169	210001	658990	3442884	770167
1634	octadecanedioate (C18)	Lipid	Fatty Acid, Dicarboxylate	36754	LC/MS Neg	100001615	5043	313.238	70095	871-70-5		HMDB00782	424773	621293	693462	535898	589286	595647	691883	616573	480959	724996	944555	889986	796995	987059	937988	924775	1798175	983914	1487376	1088851	611020	515466	564540	394043	508112	1.36036e+06	645217	307906	423031	352416	285386	671341	1290861	484562	895321	1262640	676485
1840	octadecanedioylcarnitine (C18-DC)*	Lipid	Fatty Acid Metabolism (Acyl Carnitine, Dicarboxylate)	61867	LC/MS Pos Late	100005998	1227	458.348		123233-50-1					302434		106443		218772	125134	71700		297138	446607	343238	477466	226498	280243	608661	365423	458166	317853			169132		109262	271309	148953			145885		83593	222986	163257	280382	335690	297460
1635	octadecenedioate (C18:1-DC)	Lipid	Fatty Acid, Dicarboxylate	61861	LC/MS Neg	100019978	4875	311.223					1644938	3.7632e+06	3.58048e+06	2405571	1983459	6015406	2469811	5025365	2288618	2478475	7.38396e+06	9387984	4260471	4239279	3260330	3290498	9423834	8.33958e+06	8838365	6.6468e+06	2659920	1595551	2408813	1871468	2277693	5176877	3648783	748674	1399299	2294212	2769464	3.90266e+06	6.77876e+06	1359817	3.29946e+06	4.19306e+06	2930366
1841	octadecenedioylcarnitine (C18:1-DC)*	Lipid	Fatty Acid Metabolism (Acyl Carnitine, Dicarboxylate)	61865	LC/MS Pos Late	100005996	1180	456.332		251981-06-3				455417	401911	190875	160254	463483	310866	873711	382475	239089	740458	1412398	505661	884477		247047	828891	1388197	1868108	636245	125534	170638				462362	523256			352717	195164	596991	402966	154163	368419		513071
1782	octanoylcarnitine (C8)	Lipid	Fatty Acid Metabolism (Acyl Carnitine, Medium Chain)	33936	LC/MS Pos Late	100001247	950	288.217	123701	3671-77-0	C02838	HMDB00791	8575738	5.65089e+06	5506722	3601010	10058913	2172318	4126995	8190889	9390713	8639354	32384720	7103440	6410792	57220876	22142208	12268880	3198165	10530995	18786152	14457041	35354380	8795373	12174563	3.63334e+06	2608507	12013565	8962062	2889371	7188798	3299331	558333	11022029	15095526	9093301	19115036	13635318	20074204
1469	oleate/vaccenate (18:1)	Lipid	Long Chain Monounsaturated Fatty Acid	52285	LC/MS Neg	100008930	5655	281.249					1431974912	1827077376	1945492864	1375546880	1460481792	1224177536	2313065472	3203887872	2067362688	2544478208	2078185984	2803770112	2968057600	2931887872	3334427392	2250598144	3018784000	1748029952	3075043072	2970911488	1945675648	2921147648	1803614976	772507008	1482724608	2870942976	2491436544	1516745216	372983712	1367212416	703257216	2435248384	2416098048	3234652416	1812486400	2562014720	2976736768
2070	oleoyl ethanolamide	Lipid	Endocannabinoid	38102	LC/MS Neg	1137	6450	324.291	5283454	11-58-0;111-58-0		HMDB02088	705683	623254	639727	723918	626672	543380	563228	1134358	761434	820749	672110	992070	815185	643601	414956	783826	841990	519394	948245	683994	683116	802741	663775	425780	654348	966769	797652	717829	251955	760211	354941	658949	722804	456620	651902	705390	1291145
2835	oleoyl-arachidonoyl-glycerol (18:1/20:4) [1]*	Lipid	Diacylglycerol	54960	LC/MS Pos Late	100010936	2907	660.556					547208	3907681	723122	162072	1093464	1211787	846434	3299011	926998	1303506	651480	977669	2362864	779903	1358663	1966400	1229431	2411331	3176775	1390107	535128	861301	921377	840961	506116	754276	1385893	1352861	873431	1047950	839128	801952	1487301	1349063	616705	3407674	1355906
2836	oleoyl-arachidonoyl-glycerol (18:1/20:4) [2]*	Lipid	Diacylglycerol	54961	LC/MS Pos Late	100010937	2990	660.556					523071	3447357	703995	140936	1077676	897166	735285	3584468	713231	860204	725389	1082779	3276572	928615	1395329	2396663	1231053	2570989	3450085	1466086	269442	1043276	853531	878759	362409	761680	1324622	1368171	760385	883627	634367	872265	1544213	1624328	687076	3822640	1378200
2825	oleoyl-linolenoyl-glycerol (18:1/18:3) [2]*	Lipid	Diacylglycerol	54970	LC/MS Pos Late	100010944	2819	634.54					1015924			438607		363212	234734	2.01059e+06		496956			666252	494185		383720	359955	827340	442538	235724								670167		686203	648380		742290			352676	714169
2822	oleoyl-linoleoyl-glycerol (18:1/18:2) [1]	Lipid	Diacylglycerol	46798	LC/MS Pos Late	100002989	3115	636.556		106292-55-1		HMDB07219	3589217	5182262	1683911	1320019	1486225	4725811	1539157	7017073	1745257	3698094	2378428	2450019	2167703	2025081	1341457	2619568	1938749	2575868	4349626	2.3101e+06	1.5111e+06	1398145	1327113	926870	789425	2996581	1778440	3602798	4603900	2414520	3430156	2093321	3168011	1760089	900647	1982378	2350391
2823	oleoyl-linoleoyl-glycerol (18:1/18:2) [2]	Lipid	Diacylglycerol	46799	LC/MS Pos Late	100002990	3223	636.556		104346-53-4		HMDB07219	5563546	6.98124e+06	2424165	1.8395e+06	2214217	5930985	2332848	9347869	2415218	3967689	2413690	3157132	3902237	2827177	1884677	4411158	2207446	3299243	5436958	2533372	1696217	1865974	2.0422e+06	1201499	1035930	3.86507e+06	2.84964e+06	4849873	6556204	3094466	5323743	2815131	4036407	2263376	1176970	2595464	3658229
2819	oleoyl-oleoyl-glycerol (18:1/18:1) [1]*	Lipid	Diacylglycerol	54945	LC/MS Pos Late	100010918	3571	638.572					802908	1527780				940189		2181709	428051							481475			1222565		438132	233785	661423			635469							755803	300099		412900
2820	oleoyl-oleoyl-glycerol (18:1/18:1) [2]*	Lipid	Diacylglycerol	54946	LC/MS Pos Late	100010919	3695	638.572					1353760	1421810	670069	354377	397158	1.35894e+06	771495	2703313	408885	1073002	523578	308388	552532	532665	493225	684281	528790	693001	1491134	526204	475175	484722	563644	320530		1046335	707898	603971		775438	1040998	699735	938451	561012	235747	1263866	786921
1812	oleoylcarnitine (C18:1)	Lipid	Fatty Acid Metabolism (Acyl Carnitine, Monounsaturated)	35160	LC/MS Pos Late	100001501	1423	426.358	6441392	38677-66-6		HMDB05065	5412553	5076647	4494422	2460915	6278754	2878615	3973208	6583532	5.50738e+06	3873522	5166503	8375164	7127394	10984389	5.62062e+06	5632117	4367953	3953671	8732330	5675362	3876426	3917399	3403146	1808199	2114250	4917166	5159691	3.86752e+06	854463	3719385	1648321	9536321	5.30349e+06	15917220	5021659	3.28463e+06	11356862
1866	oleoylcholine	Lipid	Fatty Acid Metabolism (Acyl Choline)	53260	LC/MS Pos Late	100009331	1449	368.352					1462929	642725	522270	332738	589097	239622	1161933	832187	878562	342826	303704	472396	674426	386109		719508	1053473	492125	478991	499794	1273944	622157	758640	844149	468238	575005	874213	1337768	547092	1381068	843082	642851	1254564	944530	915679	567083	1.39379e+06
445	ornithine	Amino Acid	Urea cycle; Arginine and Proline Metabolism	1493	LC/MS Pos Early	444	2800	133.097	6262	3184-13-2	C00077	HMDB03374	168151248	148978096	168210960	189533664	159868656	230240432	135146160	218142240	187400864	228810448	127765952	179497424	245982064	166623408	154260400	213944560	145802928	208391328	271660064	230488880	161374016	101903200	208338960	141584192	183572576	284313440	163667696	147723792	185802784	227515376	201871184	248975936	224212256	262991824	225302784	232299664	264601184
4082	orotate	Nucleotide	Pyrimidine Metabolism, Orotate containing	1505	LC/MS Polar	445	1638.1	155.01	967	50887-69-9	C00295	HMDB00226	1467884	1633775	1665186	1994947	1.87047e+06	1258154	1644146	1603847	2495568	1.93161e+06	1254219	1525643	1669974	3046330	2436092	1744293	1868018	1776715	3512370	1674409	2057277	1307912	1823450	1202691	1584800	1588889	2.02043e+06	1.94089e+06	1751281	2122031	1529471	1341753	2478291	1914540	938684	1489617	2342566
4084	orotidine	Nucleotide	Pyrimidine Metabolism, Orotate containing	35172	LC/MS Polar	100001416	2250	287.052	92751	314-50-1		HMDB00788	1115004	1221789	1347887	1061766	1484173	1197583	1207600	1089611	926601	912952	914374	1033501	1170754	1262856	2286757	980229	1516617	1286050	1055086	881096	941072	769076	1011678	902920	821486	1319412	1001325	1031634	1156009	1061621	799814	601284	861515	1014436	1027673	1100378	1005577
4222	oxalate (ethanedioate)	Cofactors and Vitamins	Ascorbate and Aldarate Metabolism	20694	LC/MS Neg	100000841	603	88.988	971	144-62-7	C00209	HMDB02329	19094424	20120062	22581490	13184202	14310270	27529132	4951957	9719116	17846592	21603590	25201612	16183486	21597762	16259518	17825460	6354824	21820772	6149384	19472214	20000730	22348748	3018250	13991224	24341952	14488686	10548324	22859366	18173272	23807840	7739873	23474578	19544604	20741584	16316396	15838532	21907122	23536346
218	p-cresol glucuronide*	Amino Acid	Tyrosine Metabolism	48841	LC/MS Neg	100006191	2420	283.082	154035	17680-99-8		HMDB11686	1388255		212278	374854	383923	46214	282205	39295		256761	350540		372866	264161	367280	72580	604424	123742	22895	41212	267791	463189	915835	43111	963404	79365	178929	179144	174784	266643	3065255	218367	210524	582802	357871	254169	139767
4407	p-cresol sulfate	Xenobiotics	Benzoate Metabolism	36103	LC/MS Neg	100001315	2890	187.007	4615423	3233-57-7		HMDB11635	271034912	7763049	177240560	244832544	248796560	57176152	142245520	45274328	17439664	118097840	180448672	19467156	175475488	197593776	239786896	79206560	169427200	102367200	35560968	49924408	143864704	159095568	342981824	55718540	234399136	74196736	93555472	81308600	110399992	100656232	339356000	70379488	176402384	149875840	196285504	209770784	103905600
1446	palmitate (16:0)	Lipid	Long Chain Saturated Fatty Acid	1336	LC/MS Neg	424	5618	255.233	985	57-10-3	C00249	HMDB00220	770508736	1315338496	1519105408	933345664	1335226624	1031002624	1846022144	2183877120	1531263232	1943021696	1059254720	2088678784	1955514496	2040975232	2578151424	1753088000	2365564928	1488738048	2186620160	1767121536	1579810432	1914731520	1523730688	1021456192	1210376576	2281852928	1679675648	1095847296	795429568	1196093568	576607680	1365155456	1814942208	2135882240	1341328000	2234793984	1836418560
1465	palmitoleate (16:1n7)	Lipid	Long Chain Monounsaturated Fatty Acid	33447	LC/MS Neg	452	5475	253.217	445638	373-49-9	C08362	HMDB03229	65492432	191645120	280127840	85685760	148028768	58925088	349709312	380846656	282105888	311151840	130631632	393616320	375477632	295843040	679907072	236549136	445743616	129403152	127894744	237392912	266124496	480449888	277629856	57360716	307903008	603229440	353214816	156853600	30957924	165686960	26134112	312252928	167934064	572410624	175911200	258295952	236516688
1811	palmitoleoylcarnitine (C16:1)*	Lipid	Fatty Acid Metabolism (Acyl Carnitine, Monounsaturated)	53223	LC/MS Pos Late	100009406	1357	398.327	71464547				696977	1245179	961142	420068	1354688	356219	1.56889e+06	1961127	1682453	834573	1.94563e+06	2252608	1526390	2883358	1962791	1821243	1727418	1254643	3074801	849808	1383299	1796495	910590	452513	602344	1750078	2310598	926122		1297507	233988	3297392	962142	3161683	1178141	957169	3327349
2987	palmitoyl dihydrosphingomyelin (d18:0/16:0)*	Lipid	Dihydrosphingomyelins	52434	LC/MS Pos Late	100008954	2290	705.591	9939965				25188258	28116758	58373880	33699640	48441588	31946146	38067492	28533900	26196666	35270980	28761436	50127456	84529792	40424432	54438656	38370928	48722528	28890744	37294024	38565768	29079404	32263408	41156212	38672648	28076624	42281564	39561396	18415014	40252236	32001360	23326088	30262356	64633704	64552476	53463656	58130888	39435048
2073	palmitoyl ethanolamide	Lipid	Endocannabinoid	38165	LC/MS Neg	1489	6300	298.275	4671	544-31-0	C16512	HMDB02100	837001	949464	1267799	650947	808141	649386	681645	1079357	718050	881417	498846	909597	739884	691860	755876	830287	913200	703981	694192	508617	1361193	752886	940288	699311	1.04163e+06	822012	751216	638147	543292	861879	465342	536452	638716	748463	523071	859688	808040
2991	palmitoyl sphingomyelin (d18:1/16:0)	Lipid	Sphingomyelins	37506	LC/MS Pos Late	100002107	2168	703.575	9939941	6254-89-3			271163520	376475328	499076896	287001536	403804000	305353920	383287936	281470944	335497664	344268608	316027488	432318528	526277088	333578208	312150880	432890112	379693088	304252416	345414560	327745888	361611456	373088384	332894016	307160800	289632896	444329696	367158944	282649984	314742304	289724448	267891120	362760640	509042720	415397312	353023136	457461920	398686432
2802	palmitoyl-linoleoyl-glycerol (16:0/18:2) [1]*	Lipid	Diacylglycerol	52633	LC/MS Pos Late	100009052	3080	610.54	9543695			HMDB07103	125000	416182				481957		634494	141472	379784		270970	160475	191314	164511	246885	203943	322350	381606							346128			915850	121250			300587	105142		335317
2803	palmitoyl-linoleoyl-glycerol (16:0/18:2) [2]*	Lipid	Diacylglycerol	52634	LC/MS Pos Late	100009055	3197	610.54					277436	813207	187060		348224	753664		1082958	181999	293848	120603	305038	403571	380512	330713	413099	245707	334070	686918	231130			151623			416153			1.33276e+06		151405	137155	346691	313141		451708	235853
3022	palmitoyl-sphingosine-phosphoethanolamine (d18:1/16:0)	Lipid	Ceramide PEs	62984	LC/MS Pos Late	100021162	2207	661.528					422900	759580	832950	469001	682940	585017	658633	372451	614382	720155	519742	996341	1148075	540833	486207	882356	760782	471930	676201	539756	638890	630130	587257	437908	383344	837412	645514	366572	457779	590441	435964	614294	1.01061e+06	679280	563805	902861	603787
1793	palmitoylcarnitine (C16)	Lipid	Fatty Acid Metabolism (Acyl Carnitine, Long Chain Saturated)	44681	LC/MS Pos Late	100000776	1425	400.342	461	6865-14-1	C02990	HMDB00222	1183539	2463671	3.74841e+06	1106744	4375492	1831090	4.06815e+06	4129586	2878870	2471685	1267333	5792616	4.00007e+06	5782160	4303463	4223452	4104810	2.96278e+06	4232149	1958217	2627666	2165081	2582131	1807218	1909847	3.51174e+06	2673747	1365821	1115681	1843923	518326	3.2244e+06	3.79124e+06	9289859	3.24712e+06	3956235	4280883
1865	palmitoylcholine	Lipid	Fatty Acid Metabolism (Acyl Choline)	52944	LC/MS Pos Late	100009233	1482	342.337	151731				1975724	1264508	1097618	518629	1492363	470950	1932038	1.50803e+06	1593653	834893	572036	1571979	1500482	816107	250856	1.58967e+06	2567137	1272671	839308	756339	2276250	1159882	1443290	1898489	1024246	1175837	1501428	1811386	1439706	1998714	1.02193e+06	890480	3080770	2179916	2196823	1111092	2732789
4202	pantoate	Cofactors and Vitamins	Pantothenate and CoA Metabolism	63061	LC/MS Neg	100002613	1143	147.066	439251	470-29-1	C00522		48438	203063	44831	93164	60713		83708	142299	139255	244731	73102	174807	136973	125514	90172	85702	245558	218170	202129	353512		129625		106856	89567	106276	79602	134720	327702	90164	48514	193273	179053	318141	101469	148005	139178
5452	pantoprazole	Xenobiotics	Drug - Gastrointestinal	38609	LC/MS Pos Late	100002808	800	366.072	4679	102625-70-7	C11806	HMDB05017																													92740880
4203	pantothenate (Vitamin B5)	Cofactors and Vitamins	Pantothenate and CoA Metabolism	1508	LC/MS Neg	1024	1498.7	218.103	6613	137-08-6	C00864	HMDB00210	9272234	8882688	4755175	2341459	6333693	7576320	3423609	5103788	10176761	3535803	7900744	9930059	4256386	7113161	9417842	3.14847e+06	5.49842e+06	2334369	8.20524e+06	4763709	2812691	8533487	3593002	3.64708e+06	4254772	5477541	5393617	7994116	7507283	3285177	5969225	4993660	5345779	4122471	4962235	8962099	3.25764e+06
1445	pentadecanoate (15:0)	Lipid	Long Chain Saturated Fatty Acid	1361	LC/MS Neg	980	5521	241.217	13849	1002-84-2;10002-84-2	C16537	HMDB00826	20248174	20162140	38408464	21253938	29014564	22432956	40471072	43929872	32179114	34357852	20360406	22481024	42684468	41941224	74045096	42078144	57915312	39794112	53312312	30497494	34140696	50032408	36006200	23791994	32958718	73784624	40627320	23705108	17611010	28405068	16631115	30312852	39899176	63657752	36499908	73976544	43287444
5999	pentose acid*	Partially Characterized Molecules	Partially Characterized Molecules	63264	LC/MS Polar	100021467	2180	165.041							257812	1042611	390493	522518	466387	545458	599486	466492			826073		971862	238396		616655	903538	136431	587688	145507	532824	1258315	821006	347527	1235535			535798	1672356	351720	557460	229680	129467	749732	212218
5830	perfluorooctanesulfonate (PFOS)	Xenobiotics	Chemical	57564	LC/MS Neg	100010955	5233	498.93	74483	1763-23-1	C18142	HMDB59586	282233	1030178	2217943	748817	2.02453e+06	304559	668664	623963	1043849	321952	245349	909899	2257004	671715	1700283	1290834	464257	885541	1018158	338435	359965	695347	894885	402065	230368	1589134	986086	298024	104205	1034371	258854	282749	406978	677868	1113537	1406729	705159
5877	perfluorooctanoate (PFOA)	Xenobiotics	Chemical	62071	LC/MS Neg	100020208	5130	412.966	9554			HMDB59587	407281	870533	428289	200515	773046	499015	225306	173246	300877	331751	341590	759167	443836	229247	749926	131932	249533	166276	286291	338253	348818	233050	365792	789444	203036	385683	200104	123867	141338	289151	298188	222722	407243	228310	362692	364734	165394
183	phenol sulfate	Amino Acid	Tyrosine Metabolism	32553	LC/MS Neg	100001510	2156	172.991	74426	937-34-8	C02180	HMDB60015	15541771	6615965	20778788	51544640	20156620	42175340	32544578	21383480	16117313	19225120	16222887	2066843	16604493	14163415	21722522	7927264	30563634	8105584	12938814	16440581	13887308	16436397	19610116	34488016	24661998	17215838	25696868	15749647	12283503	9080004	22446068	26245976	16287208	10364264	16648561	10460488	9821919
151	phenylacetate	Amino Acid	Phenylalanine Metabolism	57745	LC/MS Neg	100000011	2150	91.0554	999	103-82-2	C07086	HMDB00209	43583	44006	47464	88651	90601			47485	30713	29251	59956		56076	63239	70484	88609	36190	81883	71587		72038	159909	108512		166166		194506	84052		122663	213590	51456	139893	125162	123437	55988	140737
1129	phenylacetylcarnitine	Peptide	Acetylated Peptides	48425	LC/MS Pos Early	100006108	3092	280.154	101724840	287108-21-8			506105	1.91221e+06	576129	531732	1460218	266877	109087	1859724	1.6886e+06	555533	1014730	2521337	783614	1436426	2074721	5299157	158257	6199095	4202105	695657	790307	7616030	1190259	229852	1860072	226180	6485246	3059463	299561	7.42398e+06	2446409	559793	1249165	7858736	1585226	1594750	13396252
1131	phenylacetylglutamate	Peptide	Acetylated Peptides	52925	LC/MS Polar	100009045	2325	264.088	11579826			HMDB59772	86268		55930	117316	120896	74970	84211						34086	43750	77835	50759	77139	39730		39007	49269	102509	94682		163766	64292	56164		74651	60646	102816	41438	37888	58036	100374	73321	52271
1132	phenylacetylglutamine	Peptide	Acetylated Peptides	35126	LC/MS Neg	100001417	2330	263.104	92258	28047-15-6	C04148	HMDB06344	12626123	3329813	7183877	13132270	13347784	3010158	7.10844e+06	3765684	1.03105e+06	4683361	8624507	2218830	6954080	6982709	10050735	5284027	8783544	5607705	2122692	1.9863e+06	9459088	11489758	15729640	2.08158e+06	15497423	3349511	12943885	4690572	3516281	6916156	16715383	4759699	11703199	8327926	9495874	8506457	10767378
136	phenylalanine	Amino Acid	Phenylalanine Metabolism	64	LC/MS Pos Early	460	2878	166.086	6140	63-91-2	C00079	HMDB00159	516978624	457776096	402429984	382221792	544119104	536661856	385959456	665490112	555324800	443521088	478635424	583639168	368162112	469636384	492681248	416515008	400894080	585107904	425603392	459887936	587699200	496960960	494402304	490254784	526860512	585489408	573609344	387703392	537436352	688655424	539707904	387955424	457163424	516422400	520044192	421550080	501609568
878	phenylalanylglycine	Peptide	Dipeptide	41370	LC/MS Pos Early	100003588	2898	223.108	98207	721-90-4		HMDB28995			122801		116757	144399	80454	82520	93745	108904		146584		73378	130553	149522	185557	90264	72169		118024		84403	86156	68926	169090			115446			71564		103994			173069
147	phenyllactate (PLA)	Amino Acid	Phenylalanine Metabolism	22130	LC/MS Neg	100000774	2208	165.056	3848	828-01-3	C05607	HMDB00779	286193	139966	206343	206367	284635	203866	324537	598532	193914	507091	268903	320252	431398	271528	200236	811468	269303	644093	228734	248771	401229	290707	349516	291635	288902	391664	345132	144816	248215	633807	239223	313698	482846	200671	395201	366556	476650
146	phenylpyruvate	Amino Acid	Phenylalanine Metabolism	566	LC/MS Polar	241	845	163.04	997	156-06-9	C00166	HMDB00205	427088	220899	374136	296446	497837	436048	375832	258135		267954		266999			257542	311123	169815	192980		257973	354197	119548	312716	700959	694770	313745	256023		433697	409779	722441		254491		419589	328240	196073
1405	phosphate	Energy	Oxidative Phosphorylation	42109	LC/MS Pos Early	461	576	98.9842	1061	7664-38-2	C00009	HMDB01429	30610812	96487000	57089164	46488836	55729936	53779588	34604092	68250280	67683048	47901692	56158392	46386304	80365280	59750464	78888112	62787332	47683624	63842480	74451616	93615888	60710728	87675856	47871628	39776248	47898296	101453496	56709840	57917680	63705700	35890736	44036824	41751320	63653148	57042880	51745140	99379504	56971800
2147	phosphoethanolamine (PE)	Lipid	Phospholipid Metabolism	1600	LC/MS Pos Early	1026	700	142.026	1015	1071-23-4	C00346	HMDB00224	725356	746229	335890	626404	466646	447388	219390	549112	742443	192606	1098069	1020550	347409		1.71766e+06	1227493	353751	655049	780288	222454	524841	315735	539586	481662		502686	629838	513203	226583	1021488	360408	478481	765356	644576	340658	1547192	1115681
4820	phytanate	Xenobiotics	Food Component/Plant	598	LC/MS Neg	466	5908	311.296	26840	14721-66-5	C01607	HMDB00801	917241	2582544	10868899	3570549	9955678	6268389	8294521	9940669	6812994	5642612	2302219	1.02339e+06	15552931	13707963	27090348	18644032	29751276	9565266	22751500	11694535	7816465	6716627	7.84809e+06	7138221	4984093	6820250	8.0448e+06	1522525	739575	2608117	574924	3938962	24944160	22344326	11733464	45560620	17203934
269	picolinate	Amino Acid	Tryptophan Metabolism	1512	LC/MS Pos Early	1022	910	124.039	1018	98-98-6	C10164	HMDB02243	204000	370252	275580	263575	872190	430730	185595	639962	766597	178170	164939	404740	224023	286592	464410	332336	139738	582231	1236585	288020	189647	903856	268489	256553	188574	112237	645699	180357	480849	1130867	259739	323784	767032	483834	472729	486811	704291
1768	picolinoylglycine	Lipid	Fatty Acid Metabolism (Acyl Glycine)	63057	LC/MS Polar	100021198	1167	179.046	11788622	5616-29-5		HMDB59766	216834	86712	160630	49099	136916	186021	148770	111726		91067	53100				64244		65325	128821		88242	117966	203367	87267	232025	94932	69228	180656		379307	338589	127574		64158	65897			77541
1609	pimelate (C7-DC)	Lipid	Fatty Acid, Dicarboxylate	15704	LC/MS Polar	100000101	2745	159.066	385	111-16-0	C02656	HMDB00857			60289						85908				57500	98693		91414	289728	110868	206917	93704		533757					113543		116118			129724				154350
1837	pimeloylcarnitine/3-methyladipoylcarnitine (C7-DC)	Lipid	Fatty Acid Metabolism (Acyl Carnitine, Dicarboxylate)	53224	LC/MS Pos Early	100009407	2773	304.175					303573	237795	2016855	198604	420545	176008	587937	723980	850999	343837	1593763	516978	1023509	1139055	2083553	339804	1746438	1.45296e+06	1163800	814321	385481	766620	232290	393127	441842	1402847	1150214	648060	1597309	660393	248156	915065	852843	932873	139255	1199089	701579
127	pipecolate	Amino Acid	Lysine Metabolism	1444	LC/MS Pos Early	1025	2200	130.086	849	4043-87-2	C00408	HMDB00070	18867288	14187661	18600134	27720526	26642852	25566094	27387516	42658748	38615652	30538164	23743980	50230200	88937552	72348600	34607432	62903540	49733536	24508960	122201368	78564928	24315902	20731188	24826484	61429872	24195202	19253810	35761164	30104372	8710244	29505436	22571876	18938684	46877844	59576528	41652472	71624160	70417408
4826	piperine	Xenobiotics	Food Component/Plant	33935	LC/MS Pos Late	100001267	1168	286.144	638024	94-62-2	C03882	HMDB29377				30002668	1944213		1565953	9602620	377172	818599			4258201	784663	423589	2528586	235771		3649492	698974	1113202	527555	15091106	4335569		946530	1955961			6581666	2217069	578752	2497070	1284303	2783905	29886842	9731457
3170	pregnanediol-3-glucuronide	Lipid	Progestin Steroids	40708	LC/MS Neg	100003470	5145	495.296	123796	1852-49-9		HMDB10318	508187			109338				23081	36178	39361	704740			682782		113012	213759	87703	249260	75085	646631	167675	75979		92885		156052		212748	99007	66881		332801	134641	311610		112454
3147	pregnen-diol disulfate*	Lipid	Pregnenolone Steroids	32562	LC/MS Neg	100001993	3868	238.077					5760268	4968226	2.97766e+06	3438150	7943269	671123	3065077	6.52134e+06	16442538	2316677	13558934	5866769	4029044	19558868	7668058	21588206	5208343	7.38042e+06	12653651	5494779	2033573	8005193	10541486	465937	4681103	4358942	5406609	9164869	5924002	25681802	1309642	1.47718e+06	1766266	7888772	21068922	7.08724e+06	11227685
3146	pregnenediol sulfate (C21H34O5S)*	Lipid	Pregnenolone Steroids	32619	LC/MS Neg	100002067	5000	397.205		1247-64-9			2087988	382288	799671	1102168	991926	472676	888286	2006557	1.74444e+06	841661	4230592	396757	618790	2.96753e+06	568446	2341938	1.00189e+06	1316333	1214005	1145569	1.96457e+06	1425614	2463565	290473	2581803	1443874	1.60294e+06	721264	3114515	4120912	550654	631031	1573264	910995	1913387	1395843	2437466
3149	pregnenetriol disulfate*	Lipid	Pregnenolone Steroids	62921	LC/MS Neg	100021104	3504	246.075					1432574	644973	1027352	974875	1536173	140792	682142	2377683	6652590	560422	5488022	980808	1891041	7836016	1098143	5713716	1.58354e+06	2744601	6717003	1518968	434672	2356609	4187613	45376	997713	1085204	1409179	3905551	1418098	7836948	384600	690966	443576	4317676	8666364	2936597	2502632
3148	pregnenetriol sulfate*	Lipid	Pregnenolone Steroids	62922	LC/MS Neg	100021103	4749	413.2					1307048	218640	521152	654194	472243	168216	472004	2187430	1602316	368506	3647578	365175	664360	2463559	271337	1.77155e+06	722888	1715040	1435585	687623	441249	930119	2057176	32135	1363200	729808	662049	816012	947523	3359387	263030	462712	554460	1129643	2322212	1021347	1273625
3130	pregnenolone sulfate	Lipid	Pregnenolone Steroids	38170	LC/MS Neg	100002129	5100	395.19	105074	1247-64-9		HMDB00774	854370			252258	314091	105382	110538	182956	227688	271954	1127237		170728	844104	201993	421034	217406	208828	220813	347741	305630	118976	695011	51810	610000	293614	430274	212570	973971	1382067	616166		287097		390582	309613	480416
1588	pristanate	Lipid	Fatty Acid, Branched	38271	LC/MS Neg	477	5773	297.28	123929	1189-37-3		HMDB00795	205874	436447	882047	533059	438663	393470	766104	745766	631806	655746	451494	86395	1049096	919207	1.75738e+06	1163371	1680863	828535	1149096	761265	624999	566054	817703	646771	353282	749363	673946	424646		393625		621304	1802378	1169298	833031	2634745	1107887
473	prolylhydroxyproline	Amino Acid	Urea cycle; Arginine and Proline Metabolism	35127	LC/MS Pos Early	100001167	2128	229.118	11673055	18684-24-7		HMDB06695	27095900	52445836	56189220	22816436	52261300	73972664	53658800	58693012	58957720	60924968	19090528	19686868	32926852	50084072	24644306	48266152	66518116	28669620	25082082	37649248	48555996	40513560	57500296	41068352	48908192	71546504	46006300	53864256	45375144	24903996	27738510	50204284	15858440	21171828	35822916	36859600	47202520
453	proline	Amino Acid	Urea cycle; Arginine and Proline Metabolism	1898	LC/MS Pos Early	480	1603	116.071	145742	147-85-3	C00148	HMDB00162	1667523200	1259413120	1280275456	972522368	1077957120	1842854784	1097101056	2129129728	1458244480	1166787456	1418091520	1030935104	1486838784	1333723136	1353486592	2181686784	1157781632	2051051520	1680915840	1364286592	1396756992	1630314752	1189241728	1096904576	1267265664	1386952576	1778588800	1386609536	1626033920	1920745984	1408350080	1751502848	1048352384	1919418368	1179865600	1695883392	1636276608
899	prolylglycine	Peptide	Dipeptide	40703	LC/MS Pos Early	100003674	2136	173.092	6426709	2578-57-6		HMDB11178	474882	422754	616241	487901	314737		375005	978756	423504	293186	558821	305181	542845	480938	355975	506720	455094	1143015	871613	424028			596395	336107	549319	618922	634959	421737	662059	641686	706665	374592	598876	461491		439208	326230
1707	propionylcarnitine (C3)	Lipid	Fatty Acid Metabolism (also BCAA Metabolism)	32452	LC/MS Pos Early	100001162	2590	218.139	107738	17298-37-2	C03017	HMDB00824	15151272	17686004	19773340	11839941	24177700	20151764	14902197	22711260	23524836	17855878	24669508	19256078	18426144	22532844	43065512	18870604	7833114	67313328	43443252	31870936	31363104	22527950	19253206	36512104	26691972	12186364	42198120	11185185	39614520	35694908	13331912	4933222	22396192	27198348	19525976	24364526	30001006
1708	propionylglycine (C3)	Lipid	Fatty Acid Metabolism (also BCAA Metabolism)	31932	LC/MS Neg	100001150	960	130.051	98681	21709-90-0		HMDB00783	57028	81420				30524	180852	95254	49263	36399	155094			39533	44336	183117	40053	144881		70528	106079	90700	79981	126005	110131	105463	322250	44929	116107	65844	116031	357279	80100	83177	61770	55708	48898
4400	propyl 4-hydroxybenzoate	Xenobiotics	Benzoate Metabolism	48480	LC/MS Polar	100006205	764	179.071	7175	94-13-3	D01422	HMDB32574			932637	97679		2230548	237438			302445			226634	2136830	4971837	1502777		283836		169607	162230		113720	73254		3416326	2339774	1169107		82752	114443	145560				2646749	1.56193e+06
4401	propyl 4-hydroxybenzoate sulfate	Xenobiotics	Benzoate Metabolism	48460	LC/MS Neg	100006264	3971	259.028		162338-10-5				321472	646596	193567		16963488	1208495		2734496	1363905	28710		885973	1451975	5005431	5904337				891280		43769		1561953	8501836	4760816	2989621	3433031						130132		1790077	7611327
4096	pseudouridine	Nucleotide	Pyrimidine Metabolism, Uracil containing	33442	LC/MS Neg	821	1100	243.062	15047	1445-07-4	C02067	HMDB00767	3122641	2667120	2580882	2194621	2386674	2656182	2804362	3060321	2789169	2524092	2067821	1570428	2273207	1803158	2382229	1.88961e+06	3.01988e+06	2704955	1725242	1766648	1999259	2229357	2478390	2160951	3144708	3102077	2825359	2901930	2882222	2634197	2.62358e+06	2861667	2718112	2306150	2283996	2167048	2345799
4315	pyridoxal	Cofactors and Vitamins	Vitamin B6 Metabolism	1651	LC/MS Pos Early	491	2343	168.065	1050	65-22-5	C00250	HMDB01545	1121649	848368	989849	965837	990642	1150534	838018	984366	1015786	792535	1039913	505721	820926	973945	1224508	826490	883349	867574	1247551	2952574	1.00969e+06	868440	1012945	1685829	974350	901306	927932	687096	1306659	878868	757085	768080	1034795	870927	1052432	1063678	774757
4316	pyridoxate	Cofactors and Vitamins	Vitamin B6 Metabolism	31555	LC/MS Neg	100001121	2185	182.046	6723	82-82-6	C00847	HMDB00017	5313459	2025117	2598619	2348100	1769088	3478576	1903198	1.25866e+06	2276976	3123325	3279185	2.64746e+06	1495582	2983164	2612069	580104	2126155	520816	2.42185e+06	11780613	1.70945e+06	2404802	1532823	3362553	1724727	1492575	2.07183e+06	2889791	5768541	3432043	3114728	1.41845e+06	3170380	1708164	2379859	2843312	1435826
52	pyroglutamine*	Amino Acid	Glutamate Metabolism	46225	LC/MS Pos Early	100001540	1900	129.066		2353-44-8			12932932	20872860	75932376	35214984	12036618	26802396	43522712	157064752	19371372	27549280	21485292	12539424	26917884	15051234	8901880	24428326	43199836	159963520	8762663	12781548	54898372	32251540	56307228	24777588	48671496	36551468	25672822	26248556	70598864	62916944	37479660	55812664	66979556	20017004	20717476	26090192	14750006
4935	pyrraline	Xenobiotics	Food Component/Plant	48428	LC/MS Neg	100001767	2304	253.119	122228	74509-14-1		HMDB33143	175742		43994		23985	21661	113870	32297					65651			81909	45350	111266		26677	38271	21855	177090			15520	255217		139283	30926	52243	139676	53621	23663	128342	161963	61598
1184	pyruvate	Carbohydrate	Glycolysis, Gluconeogenesis, and Pyruvate Metabolism	48990	LC/MS Polar	823	1083	87.0088	1060	127-17-3	C00022	HMDB00243	33440820	20015980	15553956	13535528	21993850	15559725	13671569	24203898	19318676	8.08824e+06	48097296	18722336	6207393	7931978	29275466	7.42093e+06	6049887	12399306	13564446	19683344	12902639	9726208	16500715	22091276	18351028	22124900	18241774	19751062	13315545	12801920	25991724	11033802	7840681	5445123	9927500	17524140	11205512
4728	quinate	Xenobiotics	Food Component/Plant	18335	LC/MS Polar	100000442	2432.9	191.056	6508	77-95-2	C00296	HMDB03072				1772013	451617	1341256	273247	742514	139135	2232077		267797	470701		486713	364306		665162	416533	597043	673587	378930	378508	992898	439863	328055	683361		65135	4113671	1926569	470185	487755	299721	154850	790617	245105
4169	quinolinate	Cofactors and Vitamins	Nicotinate and Nicotinamide Metabolism	1899	LC/MS Polar	182	3000	166.015	1066	89-00-9	C03722	HMDB00232	1476730	1255715	1813981	826597	1498205	2550306	1115980	982534	1218950	1473224	990223	786307	775884	990217	1251958	477690	669339	816527	789819	902012	1339881	744092	1318279	1134711	1176172	1467831	905682	1067194	2956255	938228	1662698	802912	579298	498803	2052940	1069025	704096
4294	retinol (Vitamin A)	Cofactors and Vitamins	Vitamin A Metabolism	1806	LC/MS Pos Late	498	1636	269.226	445354	68-26-8	C00473	HMDB00305	24467942	19731358	22049382	16142203	9366876	19932788	18148152	22897448	12778049	12967361	15042329	5149199	14256875	11260004	9596910	10784584	21128742	21600178	11019672	11131325	17201690	17494452	10886088	15954261	12278371	11442455	19812448	16923628	26529406	20856712	13290347	15030170	18194206	18590868	8471563	12046139	15133531
1207	ribitol	Carbohydrate	Pentose Metabolism	15772	LC/MS Polar	100000406	1789.6	151.061	6912	488-81-3	C00474	HMDB00508	418226	486425	419888	495808	482354	490762	555560	666478	490376	446819	385446	339891	373467	533424	435159	398727	422813	470325	394495	362246	528164	444694	559971	426179	463501	507211	583207	567500	598296	544617	418186	446516	453000	374130	391598	399952	484373
4199	riboflavin (Vitamin B2)	Cofactors and Vitamins	Riboflavin Metabolism	1827	LC/MS Neg	500	3160	255.089	493570	83-88-5	C00255	HMDB00244	53774	49268	43067	34077	49175	47161	35187	37822	51565	40023	54419	51681	44799	49363	47818		51038	35181	58989	45829	37203	46067		32091	55788	50507	48669	45144	49665	32225	45965		61241	41622	50391	44371	43450
1208	ribonate	Carbohydrate	Pentose Metabolism	27731	LC/MS Polar	100001007	2425	165.041	5460677	5336-08-03	C01685	HMDB00867	6096071	16647643	15138095	10550334	14178048	12665457	11600039	12597023	8626831	19576020	15836072	12676444	12384441	9624660	17168476	6654622	18908252	13090933	10173854	20770130	15048441	16301363	13779349	12699954	11542668	12173514	16209528	10121950	10753346	8782660	8097898	8699454	12541051	11719423	8996147	12195361	10416529
1206	ribose	Carbohydrate	Pentose Metabolism	1471	LC/MS Polar	914	1508.2	195.051	5779	50-69-1	C00121	HMDB00283	558352	497066	1773129	85139	280203	135635	624610	735836		92628		268785	851699		725054	386511		745040	565645		386187	842479	1059242	626918	114413		982395		1149905	766882	685907	436184	263171		432571	724518
1232	ribulonate/xylulonate/lyxonate*	Carbohydrate	Pentose Metabolism	61858	LC/MS Polar	100019968	2350	165.041					3773292	8819421	9939912	19719992	8374131	16046514	5262389	16035770	11048582	6219734	6026838	7488856	9571720	9293547	5624484	2926203	6679637	3881327	15651055	10855820	9088382		5735619	8233614	15266171	9283819	13193648	8765973	39505488	4454803	45060036	5835918	14107869	8409431	4814277	11007726	9981151
60	S-1-pyrroline-5-carboxylate	Amino Acid	Glutamate Metabolism	42370	LC/MS Pos Early	35	1528	114.055	1196	2906-39-0	C04322	HMDB01301	2302466	1471469	2062676	1009269	783387	1526264	1879621	1137459	1064313	1628148	2278793	700254	1047794	1146720	534369	1046436	926804	1340621		687009	2049654	1163911	1724814	2013563	2042472	796851	1387900	1604340	1946975	913271	1948909	1903834	931225		1050302	1093063	948644
4865	S-allylcysteine	Xenobiotics	Food Component/Plant	43239	LC/MS Pos Early	100004509	2690	162.058	98280	21593-77-1		HMDB34323				1969740	4153983				886877				5105393	567455							319008		379333	250879			625238			1702201	196484	423095				188910
418	S-carboxyethylcysteine	Amino Acid	Methionine, Cysteine, SAM and Taurine Metabolism	64177	LC/MS Pos Early	100021530	1785	194.048		4033-46-9			73776	75527	80756	210165	130224	87842	98168	56078	86617	37264	53510	73412	243902	90840	47701	137909	69674	150757	225780	101563	46835	57896	74643	122739	61706	80474	162050	58379	101686	166667	113200	77358	133039	58346	74373	147739	178572
415	S-methylcysteine	Amino Acid	Methionine, Cysteine, SAM and Taurine Metabolism	39592	LC/MS Neg	100002749	880	134.028	24417	1187-84-4		HMDB02108	123947	170715	196204	114444	168874	180486	182317	226549	345058	194465	150382	102096	302187	107824	192864	145389	301300	181508	773601	308874	179300	204647	197005	174333	139843	150340	207208	145072	134836	198325	163106	241044	214571	190945	144340	493577	246541
416	S-methylcysteine sulfoxide	Amino Acid	Methionine, Cysteine, SAM and Taurine Metabolism	43378	LC/MS Pos Early	100002927	900	152.038	82142	6853-87-8		HMDB29432	3010392	4925544	5062228	2302278	3210987	5009288	3830424	9169125	8397033	3490594	3821916	1888063	13179544	3072128	3969253	4102265	15348149	5855133	41308440	11732929	5103921	6996769	4329450	4692118	3150553	3104425	5119472	3874867	4302685	3042011	3347387	7015706	8896721	7884719	4.62073e+06	27403476	4142764
396	S-methylmethionine	Amino Acid	Methionine, Cysteine, SAM and Taurine Metabolism	38127	LC/MS Pos Early	100002183	2555	164.074	458	3493-12-07	C05319	HMDB38670				53821				532225					83888						1569931					3453460	41749						282705					288999
4862	saccharin	Xenobiotics	Food Component/Plant	21151	LC/MS Neg	100000870	2000	181.992	5143	81-07-2	D01085	HMDB29723	315012	408501	1374812			749085	83560	112981	374111	62403	397018	91467				521110	893812	386484	184914	59386	623915	423283		683459		753606	51057	233096	275540			768113	1363108	141002		285024	1254058
5631	salicylate	Xenobiotics	Drug - Topical Agents	1515	LC/MS Polar	501	802	137.024	338	69-72-7	C00805	HMDB01895	332839	1.0194e+06	350454	4629065	582503	1563086	443095	1.03315e+06	10954820	958191	1829841	161075	1132830	1006870	1000825	1156497	888536	1120885	2003983	1634474	500371	1253175	1569645	2137560	4286730	870949	1742631	396816	240225	1195460	1018924	811852	878693	478315	600180	2764695	1141800
4	sarcosine	Amino Acid	Glycine, Serine and Threonine Metabolism	1516	LC/MS Pos Early	1023	1280	90.055	1088	107-97-1	C00213	HMDB00271	4.97732e+06	6067085	3588501	3762250	4342062	2125822	1559354	4429273	4749058	1501382	3639359	4349830	4332422	3688028	3392710	14491781	2817576	3.83324e+06	7571857	2761364	3909010	14072427	3142700	4651389	4153148	3693155	12135891	3810110	2.33471e+06	13227954	2312927	7007069	5521498	4396167	3599056	6272299	11163288
1617	sebacate (C10-DC)	Lipid	Fatty Acid, Dicarboxylate	32398	LC/MS Neg	100001211	1788	201.113	5192	111-20-6	C08277	HMDB00792	64247	54350	54618	73104	163938	58576	51422	399136	45830	128935	65423	94704	101451	341036	124971	192200	92745	1000776	428860	82802	46624	788687	79813	42313	40422	132097	252891	33051	28791648	274321	77397	411796	181449	1151944	204212	115912	338066
1231	sedoheptulose	Carbohydrate	Pentose Metabolism	53237	LC/MS Polar	100002619	2255	209.067	5459879	3019-74-7		HMDB03219	618559	706269	577306	329912	762746	359292	360032	633396	617924		596204	689376		549815	427650	702086		664750	516704		1147892			252964	558227	630006	1.4923e+06	712699		1234970	255651		513637	2153716		537140	265289
9	serine	Amino Acid	Glycine, Serine and Threonine Metabolism	1648	LC/MS Pos Early	503	1239	106.05	5951	56-45-1	C00065	HMDB00187	223398800	269196640	223871904	251672304	238079216	294394336	156108528	326347328	343146176	269907200	236946208	201530608	291343648	258072336	252452480	235538416	184794784	360915360	399662176	314323584	225917696	248808416	255945760	197573824	272302976	279295584	301471776	285626624	237384272	316202368	292388096	296093120	223347312	303630016	222696640	269283968	287693152
274	serotonin	Amino Acid	Tryptophan Metabolism	2342	LC/MS Pos Early	504	2550	177.102	5202	153-98-0	C00780	HMDB00259	8621190	8204766	8464727	4.12834e+06	1.00637e+06	1390380	1.65052e+06	4939882	2145752	3011076	3.48012e+06	1458832	2352107	1533510	2162856	4722281	1293889	4776985	1678255	2377245	3887917	10212463	5100122	1522273	7137150	2364782	5786124	918528	12928462	4237307	7153502	3662557	1884937	2523393	2146260	3083804	1031439
503	spermidine	Amino Acid	Polyamine Metabolism	485	LC/MS Pos Early	50	3355	146.165	1102	124-20-9	C00315	HMDB01257	264622	84681	103352	61390	170500		48271	156531	188166	97653	95892	222134	95288	96048	400835	105059	79019	98170	112443	64709	69950	75288	141509	149870	61845	43469	99851	43104	69093	218168	63935	128439	97011	170933	82532	94197	96650
2897	sphinganine-1-phosphate	Lipid	Sphingolipid Synthesis	52605	LC/MS Pos Late	100001876	1431	382.272	520	19794-97-9		HMDB01383	340201	212097	318520	276612	367786	293349		228218	497981	282331		266732	281484	233059	184206	398234	196542	228758		246769	273939	252715	339765	215583	255037	278534	273728	352364	311853	420394	136083	127488	266454	392419	308000	157791	549774
3000	sphingomyelin (d17:1/14:0, d16:1/15:0)*	Lipid	Sphingomyelins	62152	LC/MS Pos Late	100020276	1950	661.528					804099	1064603	2592325	948027	1003039	730646	2483574	1414120	1358036	1085711	214108	156582	2335498	589609	991746	2326616	2123164	1070741	1322159	566585	1767310	2100131	1743897	1605233	990058	2072107	1757834	782048	1137489	1.89976e+06	533174	1743152	1924850	2718456	1054256	3909762	1666612
3003	sphingomyelin (d17:1/16:0, d18:1/15:0, d16:1/17:0)*	Lipid	Sphingomyelins	52433	LC/MS Pos Late	100006314	2082	689.559		121999-58-4			26832648	39206492	61951228	27646564	43090588	29756304	50452696	31124978	44027192	30066432	20443276	23552662	62920008	28784048	34335796	60723016	56344936	35739496	47649264	31687100	43658376	54988936	37322512	31390696	30230292	70582536	44768464	23868888	34739284	34548184	16442066	42624984	67601928	65896240	38090208	91854504	54944760
3004	sphingomyelin (d17:2/16:0, d18:2/15:0)*	Lipid	Sphingomyelins	57483	LC/MS Pos Late	100015793	1875	687.544					341243	604260	1157051	468846	708501	404779	1731363	1166201	737727	683888	316361	340735	1040381	552141	626674	1150331	1.6e+06	1003894	974844	492723	963857	1127636	845867	530511	457438	1164872	1072500	430731	381500	717124		989616	1394243	1521601	758147	1.59147e+06	1130637
2989	sphingomyelin (d18:0/18:0, d19:0/17:0)*	Lipid	Dihydrosphingomyelins	57473	LC/MS Pos Late	100009027	2500	733.622				HMDB12087	2054577	4018381	15815356	10371889	28198364	2.94203e+06	15037003	12355177	2.79864e+06	8.0181e+06	2764943	11271022	17398736	10907943	43253540	11314677	25926150	12992589	6268786	7047596	8463446	5985095	13515724	12894656	6361823	17961956	5518029	2.62426e+06	9218353	3845662	2117891	2540080	16362081	24348630	17980154	25240564	8754683
2990	sphingomyelin (d18:0/20:0, d16:0/22:0)*	Lipid	Dihydrosphingomyelins	57476	LC/MS Pos Late	100015786	2850	761.653					1.79628e+06	2338977	6272069	6290691	8768732	2437920	4786269	6557364	1937811	4951623	1798612	5134786	9880626	5.9303e+06	12463292	4915284	7379121	7980758	4171015	5.82239e+06	3231305	3191730	7013662	5943257	2523785	6.02616e+06	2552658	1302192	4376091	2990006	1503212	1625418	7977185	10536230	10086643	9217906	5573683
3001	sphingomyelin (d18:1/14:0, d16:1/16:0)*	Lipid	Sphingomyelins	42463	LC/MS Pos Late	100004328	1998	675.544	11433862			HMDB12097	50979572	81769320	83979032	40725808	70134688	51620624	76722960	64657856	82632920	58364528	38053644	37586704	102114808	43875228	58764608	113041888	84617120	60143936	89937712	54241760	76685120	83815232	64073596	51619512	38180136	103258200	74533592	38858156	80391240	63476112	29586956	75371424	98223368	109524096	66532920	174800816	106816064
3006	sphingomyelin (d18:1/17:0, d17:1/18:0, d19:1/16:0)	Lipid	Sphingomyelins	52615	LC/MS Pos Late	100008920	2350	717.591		121999-64-2			10552716	18176852	37692188	16702800	32581300	10415793	34642056	16283561	17030312	19173268	8869383	9817095	37142468	15521420	22016932	30036850	40864960	19970360	20121304	15945940	27311728	27728432	20583284	23009876	20727492	41456760	23705722	11678792	16452456	17662196	9793650	19953700	39251072	37061392	18583816	41566328	25533512
3007	sphingomyelin (d18:1/18:1, d18:2/18:0)	Lipid	Sphingomyelins	37529	LC/MS Pos Late	100002106	2167	729.591	6443882	108392-10-5		HMDB12101	14478745	27100818	35803076	25203996	36805324	15880812	50409312	34029612	20982712	28583092	17408320	26993052	25179850	21736744	21921976	32330806	43992460	35692784	19775748	19282120	45645464	33215510	30039240	28986116	29794766	43932300	27042640	20732048	20723000	17964374	16764528	24741316	35463360	30482918	25241632	33119880	26993640
3008	sphingomyelin (d18:1/19:0, d19:1/18:0)*	Lipid	Sphingomyelins	57475	LC/MS Pos Late	100015787	2550	745.622					5232108	18631476	23502226	10490279	19122780	7677269	23314578	14389466	13807681	12813733	2483504	6455727	25682500	8484271	11936975	17860468	25194092	14249889	10726275	8045840	15894857	24778888	14345218	14741000	12244855	28782184	17593396	10711708	9430266	11815865	5620210	16726396	23714024	22193718	11098968	31097834	14658625
3009	sphingomyelin (d18:1/20:0, d16:1/22:0)*	Lipid	Sphingomyelins	48490	LC/MS Pos Late	100006290	2800	759.638				HMDB12102	95334312	179152336	146785760	123318456	127213080	112138616	124485552	127609272	157532768	143768640	86869264	137724240	217488976	120783208	85107120	161306304	151163088	149781120	157807488	153004592	129412112	193780592	123001400	123270912	88972264	174817984	133710952	116584704	125104816	134002688	91257904	164056864	241120096	190121040	126663976	211667632	166718592
3010	sphingomyelin (d18:1/20:1, d18:2/20:0)*	Lipid	Sphingomyelins	48491	LC/MS Pos Late	100006292	2450	757.622		222403-67-0			8545757	23738972	20942448	18778792	15862458	13367750	24601108	20457992	18256202	19877186	8411589	18988252	21235422	16022135	9712664	17618860	20891228	25502008	10098829	14753332	25307744	26279714	18423508	18107066	19108236	22398232	20829120	17282736	14529288	17675994	15136260	20385266	27340804	19824370	17122164	15649160	16202884
3011	sphingomyelin (d18:1/20:2, d18:2/20:1, d16:1/22:2)*	Lipid	Sphingomyelins	57481	LC/MS Pos Late	100006293	2200	755.606					480768	1270182	928331	594137	413775	520639	741992	1012543	1043638	627455		410527	287655	252876		461383	361236	803506		249530	1442883	984307	631840	565661	1109786	1081637	1038942	875849	2099240	822249	960795	707123	516956	601854	435986		386624
3012	sphingomyelin (d18:1/21:0, d17:1/22:0, d16:1/23:0)*	Lipid	Sphingomyelins	52495	LC/MS Pos Late	100009025	3000	773.653					36654740	70136424	80506888	33032588	69670568	49564124	59349308	58526656	69260984	49140524	31900466	35080632	101208112	36950504	41575332	89484696	71465008	56783260	77902128	51652708	47847632	92611608	53884768	53896936	29212478	89827752	61580744	41291880	59559380	51568312	25912626	75619336	101761920	85162712	50896848	141554048	89483592
3014	sphingomyelin (d18:1/22:1, d18:2/22:0, d16:1/24:1)*	Lipid	Sphingomyelins	48493	LC/MS Pos Late	100006295	2775	785.653				HMDB12104	140199824	220887024	189636672	145929504	171361840	146517584	181178080	190042560	193684848	187029504	149887152	175257936	216528336	151822512	110149656	213818688	190587232	216799584	158579232	173962336	182539056	235902080	173170880	163933952	118870440	218632016	208511296	150146320	153313488	182311312	140906880	212193856	268532864	222325264	169469136	220088080	229790112
3015	sphingomyelin (d18:1/22:2, d18:2/22:1, d16:1/24:2)*	Lipid	Sphingomyelins	57477	LC/MS Pos Late	100006296	2350	783.638					4983722	11082365	9258535	5819898	7.01176e+06	5189155	9477649	7326391	9033200	6400066	2220206	3.83123e+06	5385596	3739699	4.13553e+06	6329800	6485603	6.64333e+06	2692396	2636868	9253291	8862645	6.90916e+06	6812751	8749221	11302806	8603139	7.02732e+06	21200764	7311541	6318804	5621799	6467669	7182694	5385779	5690419	5451627
3017	sphingomyelin (d18:1/24:1, d18:2/24:0)*	Lipid	Sphingomyelins	47153	LC/MS Pos Late	100005986	3200	813.684		94359-13-4		HMDB12107	705219776	1131128704	1263993600	786510400	933135616	587804736	1046024704	749808128	727832064	908495616	547045824	833938048	1442105856	783695552	581384320	993193984	1052806464	864075008	519978144	610550528	829181568	945592192	796838976	1018366400	573715968	976402816	1032357696	765962944	703889472	744235520	824753664	937332160	1364124800	1028558016	755623552	844593600	934264704
3019	sphingomyelin (d18:1/25:0, d19:0/24:1, d20:1/23:0, d19:1/24:0)*	Lipid	Sphingomyelins	57478	LC/MS Pos Late	100015792	3500	829.716					647851	3143220	6164581	2425567	7953237	2543441	7994381	6075181	2504255	4971415	682956	442735	2.77755e+06	1.73004e+06	5.40565e+06	6.32418e+06	7651578	7257119	3207267	4267953	5.64016e+06	6127899	6203361	7.98247e+06	4753024	7622810	6692303	936499	1073715	4740762	1177613	3603002	6400390	8.13621e+06	5991614	6567678	7894630
3002	sphingomyelin (d18:2/14:0, d18:1/14:1)*	Lipid	Sphingomyelins	47154	LC/MS Pos Late	100005985	1860	673.528					2618933	3343312	3818513	2225076	1998169	1605734	5691758	5941762	3153830	3536650	1186009	707944	3214728	1466873	1586079	4073899	3.96252e+06	3952589	2492025	1584836	5457362	3712037	4.01284e+06	3822205	2305943	3117383	3955220	2184001	2795291	4488803	2558271	3.67015e+06	3513579	4277624	2272601	3.92097e+06	2866211
3005	sphingomyelin (d18:2/16:0, d18:1/16:1)*	Lipid	Sphingomyelins	42459	LC/MS Pos Late	100004329	2002	701.559					49248128	98090920	78543976	50746992	82314992	60987892	103723456	93634928	74340696	79217336	63271936	88291840	68258520	57460140	47469088	92601136	82632568	90490304	67560656	65327452	105838408	86595888	79409216	60426220	59869928	92353272	92523240	51198600	57914216	60604672	61255172	86486352	105037664	69208352	77212480	80843248	95032744
2997	sphingomyelin (d18:2/18:1)*	Lipid	Sphingomyelins	57474	LC/MS Pos Late	100015788	2025	727.575					2750451	4405868	3811324	2982001	4501336	2631768	5320697	4798771	3055104	3264840	2904033	3438520	3533058	2117831	2482144	5130167	4625393	6625327	2439127	3529232	5085162	3.78658e+06	3.56576e+06	2932593	2829224	4750561	4279679	1.84283e+06	2597100	2377571	3.76762e+06	3.56604e+06	4262420	3066939	3821590	4469528	5643573
3013	sphingomyelin (d18:2/21:0, d16:2/23:0)*	Lipid	Sphingomyelins	57480	LC/MS Pos Late	100015790	2500	771.638					2958322	10893806	10301579	3348111	8500952	5375486	8974754	9837519	8.12613e+06	6807325	2037769	3.82881e+06	10630721	4585242	5871334	11505668	10396805	8373358	6175726	3.8253e+06	7358100	11599658	6771773	6593347	4869343	11919442	9544385	6764066	4309881	6369077	4574056	10069724	11728790	11909280	5505080	18617638	8414168
3016	sphingomyelin (d18:2/23:0, d18:1/23:1, d17:1/24:1)*	Lipid	Sphingomyelins	52435	LC/MS Pos Late	100008956	3000	799.669					63078516	124723032	156789584	70047192	134901664	80466480	133954224	103330704	109076248	99354744	52942048	77591400	150362000	70626552	76328944	140274880	144411744	105938248	81514360	64224340	106188472	162197824	104733896	119437464	73401904	150246112	137904048	78934616	79184560	99815680	62961148	132392312	164776592	131328504	90481424	152783440	132876232
2998	sphingomyelin (d18:2/23:1)*	Lipid	Sphingomyelins	57482	LC/MS Pos Late	100015791	2500	797.653					3392101	10439547	11378867	5259283	10332085	5618501	13182615	8679003	8764117	6760672	1590101	3039975	9426203	5103757	6114223	11487739	13400748	7747471	4947515	3308106	10317753	12954512	7852089	8349014	8448723	14177128	12090793	6364848	11009730	8435382	4357002	8213414	11725444	10936130	5733093	11873390	9139771
3018	sphingomyelin (d18:2/24:1, d18:1/24:2)*	Lipid	Sphingomyelins	52437	LC/MS Pos Late	100008957	2750	811.669					160117328	268465824	220989872	180849712	187292880	142936208	239432464	195404352	192248080	212518480	104962688	147999200	168928240	139070640	94340592	164947616	187232752	216069936	80911024	105685024	232853744	226161616	182548064	217268576	199116848	214422176	264474912	189292576	219325696	213610352	217445856	205999328	213684144	172474896	165704688	120280992	172997712
2999	sphingomyelin (d18:2/24:2)*	Lipid	Sphingomyelins	57479	LC/MS Pos Late	100015789	2400	809.653					4563327	14563302	9429085	6437255	8098205	6853840	12354530	9380588	9662683	8410980	4487770	6189349	3.46832e+06	3380909	3.85571e+06	4943841	5862820	6414689	2315339	2599120	13051967	10010359	8075569	8780753	14491849	10782060	10271703	9699374	26565196	8995957	11061940	6523028	5662026	5607966	5370339	3193476	4397272
3047	sphingosine	Lipid	Sphingosines	17747	LC/MS Pos Late	297	1393	300.29	5353955	123-78-4	C00319	HMDB00252	222780				232645	158555		202437	332195			207931				144068	133263	118441			79782		110935			115423	232933	203039	138276	146559				425688	71258	70722	154035
3049	sphingosine 1-phosphate	Lipid	Sphingosines	34445	LC/MS Pos Late	100000626	1375	380.256	5283560	26993-30-6	C06124	HMDB00277	2562336	2276610	2301136	1.91656e+06	3364187	2.39135e+06	1222890	2101578	3622196	2253832	903877	2384774	2080666	1533660	2050175	2997794	2279898	1873002	1449936	1850994	1.54674e+06	1647267	2156790	2521541	1879992	2730077	2439910	2025719	2183340	2323806	1484545	1180688	2398249	2726215	2546712	1503421	3828524
4884	stachydrine	Xenobiotics	Food Component/Plant	34384	LC/MS Pos Early	100001296	1440	144.102	115244	4136-37-2	C10172	HMDB04827	567562	3.4326e+06	72315208	256637136	40073192	58437372	3729290	129224800	1610939	154056752	414364	623709	13283586	1.6812e+06	3.01913e+06	1402743	5396162	5504193	2524310	64282820	100674232	6109751	189912512	5006623	7278376	352596000	750593280	604012	461437	181149952	391331648	278012960	3.96238e+06	827852	5189068	33108624	1807279
1450	stearate (18:0)	Lipid	Long Chain Saturated Fatty Acid	1358	LC/MS Neg	439	5872	283.264	5281	57-11-4	C01530	HMDB00827	583451072	714494464	1014279808	656902784	878323264	635596992	1108687232	1151185920	755199104	1023820480	733850752	874805504	1252936576	1120559104	1272868608	1165686528	1427874944	851057728	1453833856	1192975360	965605504	989557952	837181184	737838528	645097728	1136523776	958535744	798786240	611164032	777835136	552378240	754329728	1206139392	1262731520	846328320	1491587968	1214759040
1493	stearidonate (18:4n3)	Lipid	Long Chain Polyunsaturated Fatty Acid (n3 and n6)	33969	LC/MS Neg	100001229	5395	275.202	5312508	111174-40-4	C16300	HMDB06547	1857321	1500004	4731724	1011213	422899	921009	2030632	3117209	1373975	1860564	2706477	2663355	6181769	6610461	5607611	1651491	2991786	1862356	8123629	2494771	1780077	2368085	1828361	1948293	2575937	3325098	2207935	1854634	639917	2794651	500491	4016127	3003082	7833193	1316103	1665849	1925220
2074	stearoyl ethanolamide	Lipid	Endocannabinoid	38625	LC/MS Pos Late	100002254	1787	328.321	27902	111-57-9		HMDB13078	236821	427138	528178	126433	158720	88568	161213	184776	113943	137923		107544	171354	134534	113282	204840	150585	125574	199797	109296	355996	136415	133743	81203	360603	180223	132229		63959	92533	74067	130115	204907	268234	164170	212388	170255
2993	stearoyl sphingomyelin (d18:1/18:0)	Lipid	Sphingomyelins	19503	LC/MS Pos Late	1538	2450	731.606	6453725	85187-10-6;85187-10-6	C00550	HMDB01348	28529798	69941968	97255088	71029752	97468600	38586292	107008264	56431664	57194804	72432816	34580784	64842824	100270984	59080896	68044752	82919864	125063160	73433576	49143760	52837280	86139840	87246864	70956464	73452112	75089768	116163424	61082168	50044132	70884560	48495204	33036724	50656736	115443312	105688928	68115952	102535904	65718300
1795	stearoylcarnitine (C18)	Lipid	Fatty Acid Metabolism (Acyl Carnitine, Long Chain Saturated)	34409	LC/MS Pos Late	100001391	1485	428.373	6426855	18822-91-8		HMDB00848	262659	464876	1086753		1188002		1.01927e+06	469380	319600	370032		640399	1164814	1144307	971801	1322689	913266	411545	976409	605431	685055	348159	476148	355665	307861	702927	449181	263499		336567		560981	1063358	4271732	629626	1199654	968063
1612	suberate (C8-DC)	Lipid	Fatty Acid, Dicarboxylate	15730	LC/MS Polar	100000016	2577.6	173.082	10457	505-48-6	C08278	HMDB00893	118893	195418	122598	101912	217155	180717	218800	664492	564701	211997	122479	400253	537267	1318793	214968	822185	343823	1222981	1893732	337010	159727	2364061	192005	132866		259651	623457	283745	2249430	164292	169401	892437	265699	423953	636943	521406	292395
1838	suberoylcarnitine (C8-DC)	Lipid	Fatty Acid Metabolism (Acyl Carnitine, Dicarboxylate)	52990	LC/MS Pos Early	100006627	2964	318.191					103853	739568	568182		303493	143314	354318	5072686	2259810	294044	352994	411192	709088	856365	586203	2702881	1540281	11133991	3943993	345961	331625	2522977	128161	65050		1365146	4032133	1782371	1322790	1753866	56834	5876615	578861	1559572	365578	982458	1.93282e+06
1387	succinate	Energy	TCA Cycle	1437	LC/MS Polar	252	3149	117.019	1110	110-15-6	C00042	HMDB00254	38417772	33436030	29766038	36167292	31771214	32076016	29922040	46774224	37886728	34672364	55319632	29211824	35075220	39002744	46936204	44359676	48940628	42629352	32050916	37782624	36898304	35939028	45699708	30314072	29160644	36011592	52698344	31352936	39737512	38144140	28929946	45304904	40656596	46772568	43230152	33117248	54754172
5839	succinimide	Xenobiotics	Chemical	41888	LC/MS Neg	100003696	1270	98.0248	11439	123-56-8	C07273		122751	1097776	206366	132508	186073	119207	198594	85525	263124	129508	112743	717385	171616	137016	200842	186899	199994		331634	311866	157434	227346	85987	192731	249920	100452	212816	1092960	175669	206060	437213	1136486	199425	356001	195070	354327	313972
434	succinoyltaurine	Amino Acid	Methionine, Cysteine, SAM and Taurine Metabolism	63678	LC/MS Polar	100021220	2572	224.023					403150	305207	236020	190708	151057	139014	415927	362736	326024	200769	324072	369187	233432	343265	333980	263596	688693	377451	381775	274562	288011	359115	138916	186283	248066	182136	177054	278210	783566	114294	139811	571505	194118	542919	118935	234757	148168
1386	succinylcarnitine (C4-DC)	Energy	TCA Cycle	37058	LC/MS Pos Early	100001948	2291	262.128	71464481	256928-74-2		HMDB61717	1117070	405548	557364	328342	400459	598938	466378	312824	311271	423485	442320		154499	136713	392808	293821	410962	487868			536554	261018	618436	707366	417469	644060	416110	358173	886112	382265	400249	456448	300198		571632	449106	193372
1267	sucrose	Carbohydrate	Disaccharides and Oligosaccharides	1519	LC/MS Polar	935	3092	387.114	5988	57-50-1	C00089	HMDB00258	108959		628180	107650	59900	227320	450283	301465	96809	88758		1122957	307026	35045		115459	146170	361328		61475	105678	771017	300148	1261023	115747	190409	105960	96401	159640	97064	281749	322051	186686	238949	815470	89863	70154
4838	sulfate of piperine metabolite C16H19NO3 (2)*	Xenobiotics	Food Component/Plant	62295	LC/MS Neg	100020496	4112	352.086								1499847	200312		154593	843251	127097	70589			392576	201628	47826	405605			632549	107462	121817	112671	539511	726722		162101	365975			1128139	114083	47059	349190	235754	343147	2008534	1968777
4839	sulfate of piperine metabolite C16H19NO3 (3)*	Xenobiotics	Food Component/Plant	62296	LC/MS Neg	100020497	4200	352.086								593281	73830		55460	293419	38509	22166			152913	86608		158322			168154	37287	49892	39034	210336	140313		59797	98614			357945	40605	14379	140078	58196	110919	720313	595066
4844	sulfate of piperine metabolite C18H21NO3 (1)*	Xenobiotics	Food Component/Plant	62297	LC/MS Neg	100020502	4481	378.102								752635	52091		88469	371844	26043	12228			131660	112395		106546	19212		76771		52646	75571	118096	75349		89648	113552			768776			93491		153118	645617	276804
4846	sulfate of piperine metabolite C18H21NO3 (3)*	Xenobiotics	Food Component/Plant	62299	LC/MS Neg	100020504	4630	378.102								480126	54181		35026	255792					88274	75110		97267			49475		41629	58669	77454	66188		65269	89385			520665			68017		101815	405720	195542
5732	sulfate*	Xenobiotics	Chemical	46960	LC/MS Neg	100002528	616	96.9601	1118	14808-79-8	C00059	HMDB01448	38243584	41487172	42978672	38643324	35454680	40110456	33776368	38754344	38503308	19681486	25354884	21124342	25124724	21043566	26762828	29805076	28563976	48288500	28109712	17244448	45209492	50354312	33217368	36473852	37788636	32068992	33944212	22775088	45879964	46128456	34523376	41422504	33433126	31193840	27570088	23282116	25548456
4893	tartarate	Xenobiotics	Food Component/Plant	15336	LC/MS Neg	100000295	615.3	149.009	444305	87-69-4;6106-24-7	C00898	HMDB00956	284691	285670	239028	227181	239603	222899	129711	1931778	288232	285936	290274	335148	157316	203667	197806	147569	261322	116349	254223	317430	259755	104720	173594	376596	88429	240479	250228	367628	277773	184779	124693	153131	642535	110528	209785	128504	219398
5019	tartronate (hydroxymalonate)	Xenobiotics	Food Component/Plant	20693	LC/MS Neg	100000840	610	118.999	45	80-69-3	C02287	HMDB35227	2694214	2885046	3040672	1.94389e+06	2209415	3102241	1114896	1663025	1924457	3022263	3201611	1.98115e+06	2908107	2154579	2451865	958278	2796245	934745	2445370	3231543	3128986	504471	2597084	3850875	1143685	1.03096e+06	1564125	1520002	1.99098e+06	884172	1531567	1305594	1429804	1030962	1413698	1608844	1481598
429	taurine	Amino Acid	Methionine, Cysteine, SAM and Taurine Metabolism	2125	LC/MS Pos Early	512	660	126.022	1123	107-35-7	C00245	HMDB00251	55192796	55455092	60806120	81191968	77816416	97194296	31115984	92872208	107374472	64597548	49703996	100163048	88452224	88834664	143599088	126443840	84773904	55695432	97764576	67020180	54854668	57318808	60363816	92008984	79370288	107096528	85383936	96233176	87077984	79365880	43532436	41109976	112602592	138112400	70072424	92624600	119519112
3346	tauro-beta-muricholate	Lipid	Primary Bile Acid Metabolism	33983	LC/MS Neg	100001250	4774	514.284	168408	25696-60-0		HMDB00932	61101	303270	253579	45966	145665	1573859	887038	33571	122690	43158	94205	86861	685504	14295	86785		646443	147997	292296	822724	241807	405105	72079	439656		649673		195306	583031	34103	179497	264261	125957	969156	303474	2509628
3342	taurochenodeoxycholate	Lipid	Primary Bile Acid Metabolism	18494	LC/MS Neg	1629	5250	498.289	387316	6009-98-9	C05465	HMDB00951	122691	7204106	281193	25299.3	701396	6.86803e+06	231622	1520646	377278	472674	380063	1082319	575361	45414	1.85201e+06	158268	368638	496532	3436365	1761070	63292	316617		531721		659471		550625	1704939	2124157	1066837	710400	116018	204652	105433	3609098	27539
3419	taurochenodeoxycholic acid 3-sulfate	Lipid	Secondary Bile Acid Metabolism	62890	LC/MS Neg	100021093	4809	288.62				HMDB02486		852605	344112		315344	769906	103582	427085	408016	156588	216485	424240	438248	23433	789559	331433	266017	356074	572743	536560	30518	150110	29422	138636		432970	40384	497781	587038	339681	30529	248336	32768	118224	81865	879607
3335	taurocholate	Lipid	Primary Bile Acid Metabolism	18497	LC/MS Neg	1648	5150	514.284	6675	145-42-6	C05122	HMDB00036	80311	4992876	135668		317094	3439318	92499	1740389	310094	125619	161671	983039	773703		3383794	79619	176230	732655	3052283	1745494	42972	241686		330919		577731		429711	616189	1360157	726442	542645	64505	429031	132731	8.3705e+06
3414	taurocholenate sulfate*	Lipid	Secondary Bile Acid Metabolism	32807	LC/MS Neg	100001990	4750	279.614					250215	1658772	643093	672417	625773	444472	566519	1.73798e+06	1241915	733488	1.60326e+06	1077372	725100	758702	1298855	1221980	971421	1674507	1104270	1118795	301017	1414459	485675	600278	496044	767366	448506	1096029	626299	830241	239023	401083	488041	710871	499530	1139889	836773
3367	taurodeoxycholate	Lipid	Secondary Bile Acid Metabolism	12261	LC/MS Neg	1668	5257.4	498.289	2733768	207737-97-1	C05463	HMDB00896	178559	2.76616e+06	82287.2	351607	314393	3.10105e+06	169115		78862.1	307294	306461	753261	402744	84743	411114		112009		2889021	543493	118326	853944		378046		352214		186282	1.88619e+06	492803	3.73512e+06	74234.3	233945	1751419	492813	4.14648e+06	99546
3368	taurodeoxycholic acid 3-sulfate	Lipid	Secondary Bile Acid Metabolism	62889	LC/MS Neg	100006644	4850	288.62					28886	638083	260268	305748	140071	454863	191067		140156	140149	117575	716805	429171	84503	124925		235355	21182	736181	155787	81011	607851	39074	171587		178644	44900	44461	530471	172894	202047		69368	533428	347630	462400	74040
3405	taurohyocholate*	Lipid	Secondary Bile Acid Metabolism	42603	LC/MS Neg	100004084	5000	514.284						108998	60767		39452	321280	85651		23302		38267	66307	179381		74913	37337	127202		77777	571760		90671		138063		316067		125958	201871	40008		243263		96278		782029
3380	taurolithocholate 3-sulfate	Lipid	Secondary Bile Acid Metabolism	36850	LC/MS Neg	100001658	5027	280.622	440071	64936-83-0	C03642	HMDB02580	195143	1961592	987711	797662	694937	1.01107e+06	718950	115907	513736	860079	831302	390990	1038926	382627	1.01191e+06	53598	1474856	113713	1.8234e+06	687936	410976	2429172	406684	203421	178387	960542	94231	334506	2704704	302082	735079	46935	457035	1.60157e+06	1479896	2409937	136180
3396	tauroursodeoxycholate	Lipid	Secondary Bile Acid Metabolism	39378	LC/MS Neg	100002912	5025	498.289	9848818	14605-22-2		HMDB00874		22273				632803													50343					28133						25497	51787					23479
1630	tetradecadienedioate (C14:2-DC)*	Lipid	Fatty Acid, Dicarboxylate	62918	LC/MS Neg	100021100	3148	253.144					218965	160708	185377	69950	160239	117510	172319	163150	157064	259489	120448	100676	315689	241175	123234	128115	234136	58958	151589	173998	86633	169170	261950	68846	140489	234352	213743	107536	69990	64041	177945	186262	117037	168520	144762	143907	136451
1486	tetradecadienoate (14:2)*	Lipid	Long Chain Polyunsaturated Fatty Acid (n3 and n6)	62850	LC/MS Neg	100020343	5292	223.17	5312409	39039-37-7		HMDB00560	2129327	5033301	1711175	1286356	2140265	1410546	4626154	4709846	3888410	2891993	2974300	3375556	2422736	7828718	4667724	2816391	3.54155e+06	1375359	3263568	3939772	6.20286e+06	3880783	3135413	1215885	2603610	5923878	3651816	1.65532e+06	282510	1176500	405315	8.06926e+06	4533123	3239785	2786475	3006224	5975084
1627	tetradecanedioate (C14)	Lipid	Fatty Acid, Dicarboxylate	35669	LC/MS Neg	100001613	3985	257.176	13185	821-38-5		HMDB00872	120115	296745	321004	243942	288164	311998	299399	321893	190610	562039	160474	281613	299166	769636	574940	364886	819449	621241	521819	185569	214434	393071	472275	131638	284695	1209267	254175	89880	341911	176040	162236	428762	364136	313597	307039	355920	180439
3196	tetrahydrocortisol glucuronide	Lipid	Corticosteroids	64411	LC/MS Neg	100022013	4666	541.265					121799	30379	43622			58182	95989	176333	79002		159522	182883	108034	169204	34411	88698	197508	103788	56982	60484	123716	81242	41016	41458		33251	76139	36231	159741	147906	51227	68923	93450	138728	65710	72692	112666
4446	theobromine	Xenobiotics	Xanthine Metabolism	18392	LC/MS Pos Early	100000445	1600	181.072	5429	83-67-0	C07480	HMDB02825			1420101				635715	44464892	372834	3220772						11966862		7173606			3882686		14398566			5880542				17360124		13308956	932021	232270	1270764	1175512	375877
5875	thioproline	Xenobiotics	Chemical	53231	LC/MS Pos Early	100009232	1250	134.027	93176	34592-47-4			7247201	5996569	5636725	6151860	4353203	5805989	6859620	7991200	7.13813e+06	5643604	5643339	3057733	3.40419e+06	5408225	4596424	5001604	5641576	6534965	3880072	4588049	7.80171e+06	6346863	6671698	5082908	10045581	6033201	7034677	4728127	7300784	9268498	7592763	6134778	6656272	4839611	4632087	3803574	5070100
4219	threonate	Cofactors and Vitamins	Ascorbate and Aldarate Metabolism	27738	LC/MS Polar	100001022	2384	135.03	151152	70753-61-6	C01620	HMDB00943	1201979648	1506679936	1709851648	1010481792	1018374784	1873179392	239716528	601163520	1412032768	1707653120	1945508096	1306347136	1745376128	1367306880	1278054272	382128576	1608250240	343714496	1494070272	1490150784	1614759040	108172032	963890368	1755996672	1639094784	865978944	1793665024	1376628864	1774397184	441020192	1447576064	1037986560	2120396544	1585718144	1515413248	1713713408	1691833856
16	threonine	Amino Acid	Glycine, Serine and Threonine Metabolism	1284	LC/MS Pos Early	564	1514	120.066	6288	72-19-5	C00188	HMDB00167	418398048	223699728	343764224	316903392	148004432	419745472	243883952	438983936	319079872	264967552	397416416	133039880	404178880	424836480	181427104	208354608	286959552	549438400	503339296	444037056	367457216	186464576	444978528	207677024	308839136	221259664	218965248	175463456	724430464	398669984	267014912	173789760	250153232	296785248	281721056	231322864	198210432
938	threonylphenylalanine	Peptide	Dipeptide	31530	LC/MS Neg	100001125	2322	265.119	4099799	16875-27-7		HMDB29068	61860	54370	36419	102109	62343	210894			68374	78876			33433	48581	29601	70375	89530	85965		38961	37832		45381	214660	83446	267079	22160	68016	132086	33371	31062		76147			112370	54472
4897	thymol sulfate	Xenobiotics	Food Component/Plant	36095	LC/MS Neg	100001757	4410	229.054		89-83-8	C09908	HMDB01878			323628	3699094	74341		412862	816872	1979800	49990			95154		48566	53050		1905971	588142		311125	1799890	325258	10956131		236309	2125468			205985	964699		140008	44987	118482	532668	101534
235	thyroxine	Amino Acid	Tyrosine Metabolism	2761	LC/MS Neg	1094	4808	775.679	5819	51-48-9	C01829	HMDB01918	166597	143196	117258	181283	169883	156046	125491	159900	154656	181174	209417	99871	97445	118618	142141	120352	131971	191023	122767	164859	119498	106144	222793	101283	135393	145759	122981	127635	118445	109444	157286	88666	79126	100768	172357	99551	125786
363	tiglyl carnitine (C5)	Amino Acid	Leucine, Isoleucine and Valine Metabolism	35428	LC/MS Pos Early	100001597	2962	244.154	22833596	64191-86-2		HMDB02366	779357	367853	538181	270600	725428	206050	260508	558809	233243	196908	591043	140714	270434	443411	469566	361278	253909	604048	343167	263100	542664	601682	306792	514172	403590	268606	1240497	246886	848128	1118643		192316	439385	366093	410420	301977	558459
5507	topiramate	Xenobiotics	Drug - Neurological	2772	LC/MS Neg	1388	4021	338.091	5284627	97240-79-4	C07502	HMDB05034		23308730	38454816			24702096						17312814	32775340									89040688			119598088	91522496		56169804						141586784		64841264
1743	trans-2-hexenoylglycine	Lipid	Fatty Acid Metabolism (Acyl Glycine)	61798	LC/MS Neg	100019884	2707	170.082					112502	223819	88545	58616	50892	67146	52279	134208	125517	64719	153754	439880	375414	272889	96763	473471	385172	96549	248971	183605	30599	422620	82101			93566	176912	152514	400973	28282	48608	971345	306169	557530	101487	125656	302587
4966	trans-3,4-methyleneheptanoate	Xenobiotics	Food Component/Plant	53026	LC/MS Neg	100006651	3807	141.092						105072		553444	64458		97161	140110		353705	189874		943191	932406		115178	255320	285712		901709	109205		252345			154094	184776	59026	243978	562272	206944	811636			415489	177358	1455293
471	hydroxyproline	Amino Acid	Urea cycle; Arginine and Proline Metabolism	32306	LC/MS Pos Early	1001	1064	132.065	5810	51-35-4	C01157	HMDB00725	48332000	81022648	89236072	82329904	102469936	84872464	117386120	99571696	107195656	69433808	43175112	25490300	126532544	100072328	63371316	88954568	73812000	77682912	80292784	86133264	91440088	76474496	122493504	66531880	91661936	68199840	88070264	67706816	64218812	94454456	53927492	102376272	40979704	77143168	55653276	45978492	93671208
75	trans-urocanate	Amino Acid	Histidine Metabolism	607	LC/MS Polar	537	1882.5	137.036	736715	104-98-3	C00785	HMDB00301	1335018	1507856	3745612	1633739	1578097	2519690	2857173	1807354	2521937	844270	2985662	1918168	2524441	2756984	3212905	1817724	2566139	1.02649e+06	3323351	1421933	1637301	3064831	1708297	1.83859e+06	3.65533e+06	6204043	4103554	2145063	1217779	2383789	2055884	2272044	2832820	3.36382e+06	2.094e+06	5427934	3314059
2995	tricosanoyl sphingomyelin (d18:1/23:0)*	Lipid	Sphingomyelins	52436	LC/MS Pos Late	100008955	3350	801.684				HMDB12105	74446192	113949760	171729360	58103896	181229664	95204248	136171568	106130712	110172688	117888696	104067336	147167248	187653264	94784744	102931976	195737232	169380944	117254368	143277216	114696736	94295912	151844112	107527312	149080048	71385136	144388928	115315880	62992684	93848712	78598648	66702272	123635368	215712576	173329616	114279112	171393664	153485664
1626	tridecenedioate (C13:1-DC)*	Lipid	Fatty Acid, Dicarboxylate	62919	LC/MS Neg	100002199	3051	241.144							449904	269593	408527	60034	226011	191226		462696			235665	1137751	679676	109637	375349		300957	285960		161000	754625	172920	321838	528814	345473						608519	380415	465033	682367	167100
5844	triethanolamine	Xenobiotics	Chemical	22202	LC/MS Pos Early	100000989	1963	150.113	7618	102-71-6	C06771	HMDB32538																																				10631083
4191	trigonelline (N'-methylnicotinate)	Cofactors and Vitamins	Nicotinate and Nicotinamide Metabolism	32401	LC/MS Pos Early	100001092	1388	138.055	5570	535-83-1	C01004	HMDB00875	3712059	2.83114e+06	1817967	8467888	3307125	3666787	2826615	2275378	14278873	4749614		412004	899313	300671	2611238	1412936	1372126	1096601	1796238	357731	4522725	2996784	3.28295e+06	16611893	8106252	3073439	7147463	557760	185097	5.08841e+06	4639561	2542650	1005682	435568	626600	1483826	714379
2152	trimethylamine N-oxide	Lipid	Phospholipid Metabolism	40406	LC/MS Pos Early	100003397	2100	76.0757	1145	1184-78-7	C01104	HMDB00925	29755338	11740221	33614896	527659712	50523568	10359746	18451870	37964400	20352502	22465192	533458624	28831648	471828544	549382848	648994432	20251762	30570960	358805856	580673600	489494528	32271626	65963488	54682744	130491544	52506912	21883210	38189240	18999620	6680430	25763500	23355800	26133136	489028800	452969376	303048160	23650852	356433344
243	tryptophan	Amino Acid	Tryptophan Metabolism	54	LC/MS Pos Early	565	2986	205.097	6305	73-22-3	C00078	HMDB00929	374488512	269759712	324492352	457582208	399862688	518882560	281945472	309042784	240927120	348937888	288517280	138323872	201623440	220557376	277149696	171638240	216586000	393631008	163951168	247292336	371639840	244251872	419185856	427653632	395273376	191907168	238393360	169700656	461146400	332421120	417645312	227144896	286918208	164737328	279697568	195628960	215181488
252	tryptophan betaine	Amino Acid	Tryptophan Metabolism	37097	LC/MS Pos Early	100001743	2673	247.144	442106	20671-76-5	C09213	HMDB61115		190872	2086193	1676227	14415002	126656	59545892	13128283	86976992	3529028			2221578	95091	3995592	269217	659395	6319951	2215755	83079	1701112	899161	3763628	4180877	46836	4643376	3240079			68062		3477088	3984730	1270524	362574	294380	1716519
219	tyramine O-sulfate	Amino Acid	Tyrosine Metabolism	48408	LC/MS Neg	100006092	1565	216.034	153005	30223-92-8		HMDB06409	87103			36878	29292	46416		32163			28094							33554						154718		44667			44896	42179	76123					26123
158	tyrosine	Amino Acid	Tyrosine Metabolism	1299	LC/MS Pos Early	815	2430	182.081	6057	60-18-4	C00082	HMDB00158	156579088	99945656	90598208	112832496	168060416	161746288	98300184	179589984	130199304	208675168	136091408	101518480	97068496	113227832	107302896	80579648	68524992	230268128	106798720	125447064	169400432	98156656	130012224	118176448	130169048	143737536	114689448	148948880	153330992	285299552	171281152	261666240	89389360	83362080	111086480	132942048	150078464
1807	undecenoylcarnitine (C11:1)	Lipid	Fatty Acid Metabolism (Acyl Carnitine, Monounsaturated)	63613	LC/MS Pos Late	100021131	1069	328.248					1259349	1215727	2362026	1322385	2118812	821813	3764737	4784242	3444120	2027127	2249170	988614	1533112	3.81347e+06	4.0066e+06	3.67045e+06	2331022	7001095	4220021	1.6251e+06	3.13223e+06	2939880	4387251	2298881	1864849	3183333	6014850	1375226	439383	5534432	351031	1324768	2590751	4570344	2864954	4952668	6714193
4095	uracil	Nucleotide	Pyrimidine Metabolism, Uracil containing	605	LC/MS Pos Early	825	827	113.035	1174	66-22-8	C00106	HMDB00300	101523	96574			135518	102494	172945		109087		107551	95100	51123		277797	92804	107449	77862	56720	121359	99516	86876	83190	216208	165062	95206	139412		87080	109857	76571	71442		98387	85580
4007	urate	Nucleotide	Purine Metabolism, (Hypo)Xanthine/Inosine containing	1604	LC/MS Neg	1134	757.1	167.021	1175	69-93-2;120K5305	C00366	HMDB00289	65590692	45352192	52461848	57142368	71931912	33483644	55700320	80102344	42980568	48424440	57584764	37782804	58273112	54461304	60834784	72439016	76418768	85903904	58796156	59383908	46416596	52235976	56066216	48948804	44896752	42059012	54013912	38236264	37956568	64254864	45892912	50160124	53696472	66609296	60353956	57997480	78648368
443	urea	Amino Acid	Urea cycle; Arginine and Proline Metabolism	1670	LC/MS Pos Early	533	700	121.072	1176	57-13-6	C00086	HMDB00294	322302080	113973168	180741904	134710848	270062976	145070512	208278304	136398464	133530016	82663864	270385888	32240976	108583752	131039064	159622144	104546944	173514048	133837192	58490752	186410480	128375824	311868992	124539600	277780704	209922768	123410160	234787264	121703848	196333856	284537952	166508560	140470784	132242800	164950032	108411088	89943840	121145640
4094	uridine	Nucleotide	Pyrimidine Metabolism, Uracil containing	606	LC/MS Neg	535	1457.6	243.062	6029	58-96-8	C00299	HMDB00296	10974472	9403929	7831076	10459424	13973497	12081587	8823682	10478179	9196839	9260033	10011958	9896983	8536153	8420178	16755380	10636148	8805210	8416854	6272118	10315910	9148488	10909755	9359702	12589440	10545878	9036868	10453486	6502486	6511733	11193482	8023215	8859765	7918864	11907729	8368527	10760204	11642397
3382	ursodeoxycholate	Lipid	Secondary Bile Acid Metabolism	1605	LC/MS Neg	1135	5055	391.285	31401	128-13-2	C07880	HMDB00946			153922			1321804	103899	7206908	127535			58653	72143			48561	71256	3210524			106576			602761	204685	145128	714411	10862		392757		121828					219987
1424	valerate (5:0)	Lipid	Short Chain Fatty Acid	33443	LC/MS Neg	1136	1718	101.061	7991	109-52-4	C00803	HMDB00892				251276	951509	152299	206363	125680		288140					199482		156944			124931		190223		799508	165661						129903				186432	165010
375	valine	Amino Acid	Leucine, Isoleucine and Valine Metabolism	1649	LC/MS Pos Early	566	2479	118.086	6287	72-18-4	C00183	HMDB00883	905239872	746955008	1109613312	704731904	1034037312	922988096	835525632	1607895808	834715264	616672256	985283072	605018816	661741504	724731584	901614336	1074616064	1133661056	1900346496	1171193856	1035825344	947920640	1291171840	911064640	892058048	720361152	731893440	814423808	489274272	870574784	983058688	703200704	549128768	933957824	1110114944	1216131968	702783552	1198601472
5509	valproate (2-propylpentanoate)	Xenobiotics	Drug - Neurological	22290	LC/MS Neg	100000779	3885.6	143.108	3121	99-66-1	C07185	HMDB01877		1038576064						1453724672	1799194368			850800192				974780096		1145719168	1275012864			1259757440					1437261696	1330399744		1822114432		1452940416		1312388992			1439682432
5512	valproic acid glucuronide	Xenobiotics	Drug - Neurological	62883	LC/MS Neg	100020273	4122	319.14	88111			HMDB00901		71325						250707	646229			92060				86872		639279	5841037			89444					3940476	964738		2570861		1992710		16073251			6696015
984	valylglutamine	Peptide	Dipeptide	42079	LC/MS Neg	100003640	1484	244.13	5253209	42854-54-6		HMDB29125		30826		122389		126190	56514		106044	61362	57628		133830	141411		121896	97684	91164	40833	85679	68891	137814	196259	83008	65629	235651	52819	74859	90540			99290	77932		130793	64458	94837
985	valylglycine	Peptide	Dipeptide	40475	LC/MS Neg	100003641	1506	173.093	136487	686-43-1		HMDB29127	147547	295719	611421	329212	190322	732027	625841	136165	900355	448458	301239	185962	1065800	1105935	231399	971407	811913	687297	633215	717073	785641	568251	1155870	654727	573544	1230665	364184	434359	279014	185421	241811	679632	468214	186497	950250	376166	757064
988	valylleucine	Peptide	Dipeptide	39994	LC/MS Pos Early	100003210	3138	231.17	352039	22906-55-4		HMDB29131			47705	47087	31990	101160	71273			105162	72483		50475	78626		77481	96272	92677		61311	102260	42087	132443	101668	85459	139281			81604		80947		65143		56423	64519
194	vanillactate	Amino Acid	Tyrosine Metabolism	54910	LC/MS Neg	100006129	1625	211.061	160637	2475-56-1		HMDB00913		51192	53543		45473	36754	60007	52589	65961			39371	56916		36229		81853	45653	56140	36991	31557	52437	32877	49033	37165	57995	74234	49337				66828	52581		39205	46676	47297
5029	vanillate glucuronide	Xenobiotics	Food Component/Plant	63842	LC/MS Polar	100020606	3275	343.067							168342					2269650																					10630326
5030	vanillic acid glycine	Xenobiotics	Food Component/Plant	63853	LC/MS Neg	100021363	1682	224.056	3083688			HMDB60026			259505			23576	26303	570302																139104	40212		35351	21794	64049552	21995	24843
221	vanillic alcohol sulfate	Amino Acid	Tyrosine Metabolism	48733	LC/MS Neg	100006125	1808	233.012		754920-02-0					210279					1318069										37294						33169	28126			56342	7.74502e+06
195	vanillylmandelate (VMA)	Amino Acid	Tyrosine Metabolism	1567	LC/MS Neg	1111	941	197.046	1245	55-10-7	C05584	HMDB00291	85858	146200	107565	170174	114994	143000	148079		152915	173348	75988	76337		101942	106345	68774	91203		69994	155444	78137	92317	83042	120930	129544	158775	243176	106110	121345	81218	109395	112102		53740		94825	100157
3998	xanthine	Nucleotide	Purine Metabolism, (Hypo)Xanthine/Inosine containing	3147	LC/MS Polar	1004	2023	151.026	1188	69-89-6	C00385	HMDB00292	20713944	27015276	32308836	13095338	31204472	20676212	12298583	24035144	20091222	19236440	10551287	30124078	24721108	12465194	46583276	26412086	19902398	15935238	17215442	13449180	12783603	26437208	25702872	19966608	25870770	28933960	33659976	21126226	27727948	22499320	14097149	13871221	19922924	27945624	14085257	29032152	22839252
265	xanthurenate	Amino Acid	Tryptophan Metabolism	15679	LC/MS Pos Early	100000015	2236	206.045	5699	59-007	C02470	HMDB00881	317250		186210		214353	94125	125871	495609	61503	99595	121267		168672	114729	136655	82326	70290	286026	111714	192171	103695	394781	206374	157069	102613	49643	127066		554074	372601	111864		172275	192532	164785	207846	177373
1816	ximenoylcarnitine (C26:1)*	Lipid	Fatty Acid Metabolism (Acyl Carnitine, Monounsaturated)	57517	LC/MS Pos Late	100015836	1607	538.483					325795	451164	743618				187709						382947	206283			126156		141044	317615					155055			196499		218588			173137	821006			243356
1212	xylose	Carbohydrate	Pentose Metabolism	15581	LC/MS Polar	826	1727	195.051	135191	609-06-3	C00181	HMDB00098			240986	133781	66888	136654	194691	254328	237720		132650							130235	290952				293342	239388	141671	208387	64021	384995		179078	1038728	152924	279972			211882
[truncated: 3 more columns]

## Sheet: ScaledImpData
												CLIENT SAMPLE ID	PA.04	PA.06	PA.09	PA.12	PA.17	PA.20	PA.34	PA.36	PA.38	PA.42	PB.04	PB.06	PB.09	PB.12	PB.17	PB.22	PB.34	PB.36	PB.38	PB.42	PA.05	PA.08	PA.10	PA.13	PA.14	PA.18	PA.23	PA.25	PA.35	PA.37	PA.39	PA.40	PB.05	PB.08	PB.10	PB.18	PB.23
												SAMPLE DESCRIPTION	before diet	before diet	before diet	before diet	before diet	before diet	before diet	before diet	before diet	before diet	after diet	after diet	after diet	after diet	after diet	after diet	after diet	after diet	after diet	after diet	before diet	before diet	before diet	before diet	before diet	before diet	before diet	before diet	before diet	before diet	before diet	before diet	after diet	after diet	after diet	after diet	after diet
												VOLUME EXTRACTED	80	80	80	80	80	80	80	80	80	80	80	80	80	80	80	80	80	80	80	80	80	80	80	80	80	80	80	80	80	80	80	80	80	80	80	80	80
PATHWAY SORTORDER	BIOCHEMICAL	SUPER PATHWAY	SUB PATHWAY	COMP ID	PLATFORM	CHEMICAL ID	RI	MASS	PUBCHEM	CAS	KEGG	Group HMDB	Pre	Pre	Pre	Pre	Pre	Pre	Pre	Pre	Pre	Pre	Post	Post	Post	Post	Post	Post	Post	Post	Post	Post	Pre	Pre	Pre	Pre	Pre	Pre	Pre	Pre	Pre	Pre	Pre	Pre	Post	Post	Post	Post	Post
1573	(12 or 13)-methylmyristate (a15:0 or i15:0)	Lipid	Fatty Acid, Branched	38293	LC/MS Neg	100002344	5499	241.217	151014	2485-71-4			0.2205	0.4853	1.1095	0.4349	0.6648	0.46	1.5215	1.6793	0.9132	0.8038	0.324	0.4612	1.0254	1.2473	2.3994	1.4921	2.0135	1.6161	3.4905	0.8258	1.0782	1.4682	1.1509	0.4556	0.8547	2.2095	1.3317	0.4017	0.1467	0.5697	0.2195	0.791	1.684	1.7819	0.9746	2.4671	1.6312
1578	(14 or 15)-methylpalmitate (a17:0 or i17:0)	Lipid	Fatty Acid, Branched	38768	LC/MS Neg	100002945	5695	269.249					0.1735	0.4219	1.2307	0.5462	0.8712	0.4784	1.5586	1.6072	0.8471	1.0061	0.1912	0.3711	1.5427	1.3355	2.2539	1.7531	2.5335	1.3392	2.1133	0.9043	1.2513	1.5785	0.9939	0.8375	0.9336	1.795	1.3441	0.4791	0.1959	0.791	0.2081	0.8772	1.6064	2.1191	0.9306	2.2854	1.7055
1584	(16 or 17)-methylstearate (a19:0 or i19:0)	Lipid	Fatty Acid, Branched	38296	LC/MS Neg	100002356	5993	297.28	3083779	2724-59-6		HMDB37397	0.1875	0.5015	1.0329	0.5691	1.0272	0.4345	1.2755	1.3484	0.8466	0.8171	0.2461	0.3458	1.3129	1.1796	1.6238	1.5579	2.1865	0.9728	2.0313	1.175	1.1894	1.1404	0.7514	0.6736	0.7921	1.0782	1.1334	0.4861	0.2322	0.6168	0.2685	0.6549	1.8081	1.9405	0.8239	2.8383	1.6349
1434	(2 or 3)-decenoate (10:1n7 or n8)	Lipid	Medium Chain Fatty Acid	63436	LC/MS Neg	100021502	4990	169.123					0.8653	1.4953	0.8577	0.5365	0.7695	0.622	0.8123	0.9675	1.4086	1.3346	1.912	0.8368	1.0082	2.3863	2.0565	0.7418	0.8958	0.7044	1.861	2.0247	1.0628	1.4813	1.3419	0.5145	0.4965	1.6863	0.7277	0.5194	0.3147	0.3589	0.2121	1.8822	1.7517	1.2571	1.0938	0.9918	1.4644
5892	(2-butoxyethoxy)acetic acid	Xenobiotics	Chemical	63380	LC/MS Pos Early	100021457	3177	177.112	106312				0.237	0.237	1.9907	0.237	0.237	0.237	0.237	0.6789	0.237	0.237	0.3446	0.237	2.4441	1.717	0.237	0.237	1	0.237	0.237	0.237	0.237	0.237	0.237	0.3725	0.237	0.4228	0.237	0.237	0.237	1.4487	0.237	0.237	3.2206	0.237	0.237	0.8588	0.237
508	(N(1) + N(8))-acetylspermidine	Amino Acid	Polyamine Metabolism	57814	LC/MS Pos Early	100016038	3080	188.176					1.7569	1.3217	0.7594	0.9215	1.9333	0.8301	0.7206	0.9883	1.2877	1.0196	1.5154	1.9968	0.8105	0.8813	1.3959	1.1935	0.6957	0.6071	0.6027	0.9052	0.8895	0.6261	1.2595	1.1397	1.0058	1.1212	1.0802	0.6898	1.1584	1.0855	0.9942	1.33	0.7523	0.5434	1.0906	0.7259	1.1139
1842	(R)-3-hydroxybutyrylcarnitine	Lipid	Fatty Acid Metabolism (Acyl Carnitine, Hydroxy)	43264	LC/MS Pos Early	100003926	2400	248.149	53481617			HMDB13127	0.0423	0.1263	0.2252	0.097	1.108	0.0471	0.0423	0.8362	0.2982	0.1409	1.8124	2.4322	4.6496	6.5221	3.4934	2.7673	1.227	4.2004	7.8467	4.6308	0.0755	1	0.0856	0.0534	0.0509	0.3428	0.1179	0.079	0.0991	0.0423	0.0423	0.0745	4.7035	7.678	2.8121	6.0846	3.7196
1843	(S)-3-hydroxybutyrylcarnitine	Lipid	Fatty Acid Metabolism (Acyl Carnitine, Hydroxy)	52984	LC/MS Pos Early	100009271	2340	248.149					0.6937	0.6043	0.4687	0.9337	1.5262	0.4589	0.1916	1.0242	0.9758	0.6712	2.815	2.1655	1.8427	4.5108	2.6407	1.7787	0.9414	2.8393	4.5987	1.7362	0.3508	1.215	0.6226	0.2147	0.288	0.7174	0.7441	0.526	0.8507	0.29	0.2112	0.2308	2.7319	2.7219	2.0112	3.4034	2.5479
5604	1'-hydroxymidazolam	Xenobiotics	Drug - Psychoactive	27507	LC/MS Pos Late	100001010	873	342.08	107917	59468-90-5			0.0871	0.0871	0.0871	0.0871	0.0871	0.0871	0.0871	0.0871	0.0871	0.0871	0.0871	0.0871	0.0871	0.0871	0.0871	0.0871	0.0871	0.0871	0.0871	0.0871	0.0871	0.0871	0.0871	0.0871	0.0871	0.0871	0.0871	5.5192	0.0871	0.0871	1	0.0871	0.0871	0.0871	0.0871	0.0871	0.0871
5857	1,2,3-benzenetriol sulfate (2)	Xenobiotics	Chemical	48762	LC/MS Neg	100006374	1709	204.981					1.4021	0.3628	0.3628	0.8988	0.4131	0.3628	0.3628	0.3628	0.6051	0.3923	0.3628	0.3628	35.3515	0.3628	0.5111	1.4469	0.4355	0.3628	0.3628	0.6996	0.3628	0.3628	0.3628	1.1604	44.3407	2.9559	7.7822	0.3628	0.4015	0.8015	1.1552	5.1532	1.3109	0.3628	0.4004	0.8321	0.3628
2264	1,2-dilinoleoyl-GPC (18:2/18:2)	Lipid	Phosphatidylcholine (PC)	52603	LC/MS Pos Late	100008903	2100	782.569	5288075	998-06-1		HMDB08138	0.9173	1.3767	1.397	1.3651	0.4368	1.6652	1.7027	0.7371	0.915	0.978	0.5448	0.7368	1.1151	0.572	0.3343	0.8511	0.6271	1.0303	0.8202	1.1182	1.0946	0.6341	0.7789	0.6048	0.907	1.0923	1.3712	0.9583	1.3224	1.5238	1.2542	1.7658	1.1804	0.3708	0.7153	1.1332	1.4718
2186	1,2-dipalmitoyl-GPC (16:0/16:0)	Lipid	Phosphatidylcholine (PC)	19130	LC/MS Pos Late	100000657	2450	734.569	452110	63-89-8		HMDB00564	0.6359	1.1972	1.1509	0.6355	0.9992	0.8893	1.1535	0.6927	1.2314	0.9616	0.6518	1.5017	1.2806	1.0008	1.1963	1.268	1.2287	0.7299	1.0089	0.7836	0.8341	0.9602	0.8972	1.1381	1.1728	0.9777	1.0055	0.7839	0.9432	1.0223	0.7078	1.0071	1.1898	1.4582	0.9678	1.0157	0.9683
1165	1,5-anhydroglucitol (1,5-AG)	Carbohydrate	Glycolysis, Gluconeogenesis, and Pyruvate Metabolism	20675	LC/MS Neg	100000580	802	163.061	64960	154-58-5	C07326	HMDB02712	2.5189	1.2397	1.0554	0.6191	1.1019	1.2712	1.4772	0.9305	1.2197	1.1448	0.8555	0.4116	0.6157	0.4205	0.6226	0.8195	0.9978	0.9028	0.6137	0.6869	1.4806	0.929	1.5885	1.0022	1.7231	1.7062	1.1625	2.3232	2.9603	1.3081	1.6978	1.0346	0.765	0.3891	0.8996	0.7707	0.6412
2732	1-(1-enyl-oleoyl)-GPE (P-18:1)*	Lipid	Lysoplasmalogen	44621	LC/MS Neg	100005372	6250	462.299					0.925	1.2218	0.8997	2.0555	1.2809	0.4943	0.9757	1.4943	0.4914	0.7503	1.5395	0.6338	1.7479	0.5257	0.4371	1.1152	1.4958	1.7412	1.245	1.1608	0.4788	0.8402	0.691	1.1296	0.298	0.3441	1.0198	1.4022	1.0184	1.5368	1.0792	0.4589	0.9816	0.4953	0.8939	0.3757	1.4792
2709	1-(1-enyl-palmitoyl)-2-arachidonoyl-GPC (P-16:0/20:4)*	Lipid	Plasmalogen	52689	LC/MS Pos Late	100009014	2200	766.574				HMDB11220	0.3677	1.2013	1.2494	0.6471	2.0713	0.8372	1.2697	0.8762	1.0572	1.4628	0.8976	0.725	0.9609	0.5531	1.1454	1.0712	0.9493	1.0115	0.8982	1.0345	1.4725	1.2259	1.2513	1.6682	0.9885	1.1487	1.4876	0.4713	0.6119	1.0245	0.6073	0.9251	1.3511	0.7305	0.9099	0.7712	1.3624
2701	1-(1-enyl-palmitoyl)-2-arachidonoyl-GPE (P-16:0/20:4)*	Lipid	Plasmalogen	52673	LC/MS Pos Late	100009002	2300	724.528				HMDB11352	0.4492	0.8025	0.9566	0.9487	2.4313	0.7718	1.0637	1.0365	0.8748	1.0085	0.6903	1.2303	1.0685	0.6738	1.9483	1.5104	1.006	1.2058	0.8785	1.1631	0.7637	0.8529	1.0713	1.2766	0.5889	0.917	2.0515	0.3839	0.6749	1.1374	0.4523	0.6561	0.9454	0.994	1.1291	1.2789	1.8045
2710	1-(1-enyl-palmitoyl)-2-linoleoyl-GPC (P-16:0/18:2)*	Lipid	Plasmalogen	52682	LC/MS Pos Late	100009009	2300	742.574				HMDB11211	0.4241	0.8381	1.5625	1.1542	0.871	0.6267	1.4849	0.4544	0.9838	0.9904	0.6919	0.9334	1.5703	0.8962	0.4542	1.0219	1.1276	0.6494	1.0096	1.0763	1.5793	1.1661	1.2893	1.2311	1.2719	0.8369	1.7702	0.3627	0.5946	1.1044	0.5638	1.2459	1.7781	0.972	1.0434	0.9449	1.7081
2698	1-(1-enyl-palmitoyl)-2-linoleoyl-GPE (P-16:0/18:2)*	Lipid	Plasmalogen	52677	LC/MS Pos Late	100009069	2400	700.528				HMDB11343	0.4661	1.0141	0.9535	1.5614	1.5994	1.1541	1.1903	0.6493	1.2853	0.8261	0.3841	1.9895	1.0031	0.7376	1.3023	1.8344	1.0518	0.7626	0.687	1.1347	0.898	0.7032	1.0906	1.2205	0.7873	0.7104	2.5528	0.3455	0.9969	1.3043	0.4028	0.9417	1.0082	0.808	0.9885	1.3735	2.7091
2703	1-(1-enyl-palmitoyl)-2-oleoyl-GPC (P-16:0/18:1)*	Lipid	Plasmalogen	52478	LC/MS Pos Late	100009007	2550	744.59					0.6294	1.0069	1.2191	1.0941	1.0986	0.5494	1.2968	0.5442	0.9471	0.9978	0.8967	0.8797	1.3723	1.0022	0.8148	0.9824	1.312	0.7006	1.0048	0.9791	1.2798	1.2454	1.1765	1.2231	0.8801	0.9867	1.395	0.539	0.4669	1.0568	0.6084	1.2338	1.6546	0.9712	0.9057	0.8304	1.2729
2697	1-(1-enyl-palmitoyl)-2-oleoyl-GPE (P-16:0/18:1)*	Lipid	Plasmalogen	52477	LC/MS Pos Late	100009005	2750	702.543				HMDB11342	0.8217	1.1239	1.1241	0.9254	1.3484	1.2572	1.2092	0.6792	1.1687	0.7259	0.7586	1.1074	1.4968	0.7483	1.4959	1.1397	1.2421	0.6957	0.9902	1.031	0.769	0.7334	0.8449	1.1749	0.5523	0.7491	1.9084	0.5316	0.6368	0.9666	0.8302	1.2578	1.0098	0.7978	0.763	1.2099	1.7059
2700	1-(1-enyl-palmitoyl)-2-palmitoleoyl-GPC (P-16:0/16:1)*	Lipid	Plasmalogen	52713	LC/MS Pos Late	100009160	2218	716.559				HMDB11207	1.0078	1.1714	1.497	1.4742	1.21	0.5173	1.7399	0.7232	1.1838	1.1068	0.9195	0.6873	0.9998	0.7702	0.9197	0.7492	1.3775	0.6472	1.0002	0.9052	1.8656	1.0095	1.1237	1.3484	1.6056	1.0297	1.113	0.5829	0.6568	1.2449	0.7469	1.1619	1.335	0.9839	0.6532	0.6619	0.8596
2699	1-(1-enyl-palmitoyl)-2-palmitoyl-GPC (P-16:0/16:0)*	Lipid	Plasmalogen	52716	LC/MS Pos Late	100009162	2550	718.574	11146967			HMDB11206	0.4175	1.3209	1.2913	1.0068	1.5281	0.8291	1.3627	0.6146	1.0402	1.3707	0.6586	1.5029	1.0676	0.9515	1.232	1.0076	1.4547	0.7452	0.9092	0.9488	1.3286	1.0115	0.9932	1.3359	1.1411	1.1772	1.0134	0.4825	0.7043	0.7887	0.3627	0.7871	1.617	0.9815	0.6931	0.8967	0.9715
2729	1-(1-enyl-palmitoyl)-GPC (P-16:0)*	Lipid	Lysoplasmalogen	52474	LC/MS Pos Late	100002875	1547	480.345	10917802			HMDB10407	0.8019	0.9297	1.8594	0.9613	1.7375	0.9572	1.6295	0.6014	0.8799	1.6874	0.8663	0.6907	1.7662	1.572	1.149	0.9364	1.3004	0.7647	0.6297	0.9	1.5668	1.0237	1.8092	1.8677	1.3335	1.0993	1.9199	0.5914	0.8712	2.1154	0.8578	0.7973	2.2461	1.5669	0.9763	0.7267	1.3722
[truncated: 964 more rows]
[truncated: 3 more columns]
