# Supplementary material for: Association between seizure reduction during ketogenic diet treatment of epilepsy and changes in circulatory metabolites and gut microbiota composition
Source: eBioMedicine. 2024 Nov 4;109:105400. doi: 10.1016/j.ebiom.2024.105400 (PMC11570732; doi:10.1016/j.ebiom.2024.105400)
Supplement: Supplementary Table S2 [file mmc2.xlsx]

## Sheet: 221026paired_welch_ttest_noAB_T
Supplementary Table 2. Statstical analysis of metabolite changes during KD treatment. Paired t-test results (p) with Benjamini-Hochberg (fdr) and fold change between time points
	means (TP1)	means (TP2)	p	fdr	fold change (TP2/TP1)
Amino_Acid_Polyamine_Metabolism_N.acetyl.isoputreanine_62309	1.2264	0.573269	8.78e-08	8.74e-05	0.467441
Amino_Acid_Urea_cycle._Arginine_and_Proline_Metabolism_N.acetylarginine_33953	1.15423	0.856569	9.51e-07	0.000473355	0.742113
Lipid_Ceramides_ceramide_.d18.2.24.1._d18.1.24.2.._57443	1.56682	0.606931	3.19e-06	0.000992202	0.387364
Lipid_Fatty_Acid_Metabolism_.Acyl_Carnitine._Dicarboxylate._octadecanedioylcarnitine_.C18.DC.._61867	0.352423	1.23629	3.99e-06	0.000992202	3.50798
Lipid_Lysophospholipid_2.palmitoleoyl.GPC._.16.1.._47118	1.70941	0.3533	5.51e-06	0.00107911	0.20668
Lipid_Fatty_Acid_Metabolism_.Acyl_Carnitine._Short_Chain._acetylcarnitine_.C2._32198	0.7033	2.39724	6.51e-06	0.00107911	3.40856
Lipid_Long_Chain_Polyunsaturated_Fatty_Acid_.n3_and_n6._dihomolinolenate_.20.3n3_or_3n6._35718	1.55357	0.6413	1.35e-05	0.00166225	0.412791
Amino_Acid_Lysine_Metabolism_N6.N6.dimethyllysine_62862	1.13791	0.866431	1.59e-05	0.00166225	0.761424
Lipid_Fatty_Acid_Metabolism_.Acyl_Glycine._3.hydroxybutyroylglycine_62064	0.731538	3.01755	1.69e-05	0.00166225	4.12493
Lipid_Fatty_Acid._Dicarboxylate_3.carboxy.4.methyl.5.pentyl.2.furanpropionate_.3.CMPFP._61871	0.388515	1.70104	1.78e-05	0.00166225	4.3783
Amino_Acid_Histidine_Metabolism_1.methyl.4.imidazoleacetate_32350	1.23038	0.833515	2.08e-05	0.00166225	0.677443
Lipid_Fatty_Acid_Metabolism_.Acyl_Carnitine._Hydroxy._.R..3.hydroxybutyrylcarnitine_43264	0.227715	4.44135	2.13e-05	0.00166225	19.5039
Lipid_Phosphatidylcholine_.PC._1.palmitoyl.2.palmitoleoyl.GPC_.16.0.16.1.._52470	1.59494	0.674969	2.17e-05	0.00166225	0.423195
Amino_Acid_Methionine._Cysteine._SAM_and_Taurine_Metabolism_cystine_56	1.45605	0.845477	2.4e-05	0.00170544	0.580663
Lipid_Ketone_Bodies_acetoacetate_33963	0.430862	6.54905	3.19e-05	0.00202651	15.1999
Lipid_Lysophospholipid_1.palmitoleoyl.GPC._.16.1.._33230	1.54191	0.643146	3.55e-05	0.00202651	0.417111
Acetic.acid	3851.23	21920.8	3.81e-05	0.00202651	5.69189
Lipid_Dihydrosphingomyelins_behenoyl_dihydrosphingomyelin_.d18.0.22.0.._57331	0.500977	1.8111	3.82e-05	0.00202651	3.61514
Lipid_Fatty_Acid_Metabolism_.Acyl_Carnitine._Hydroxy._.S..3.hydroxybutyrylcarnitine_52984	0.673562	2.90725	3.87e-05	0.00202651	4.31624
Amino_Acid_Histidine_Metabolism_1.ribosyl.imidazoleacetate._61868	1.47845	0.593777	4.22e-05	0.00210131	0.40162
Lipid_Ketone_Bodies_3.hydroxybutyrate_.BHBA._542	0.404031	7.05952	5.24e-05	0.00248432	17.4727
Lipid_Sphingomyelins_sphingomyelin_.d18.2.14.0._d18.1.14.1.._47154	1.19525	0.768392	7.13e-05	0.00322637	0.64287
Carbohydrate_Pentose_Metabolism_ribitol_15772	1.14986	0.920438	8.4e-05	0.00363332	0.800478
Lipid_Phospholipid_Metabolism_phosphocholine_34396	0.804908	2.03198	0.000107077	0.00443922	2.52448
Amino_Acid_Creatine_Metabolism_creatinine_513	1.20985	1.04822	0.000121521	0.00483655	0.86641
Lipid_Lysophospholipid_1.palmitoyl.GPI._.16.0._35305	1.42575	0.765615	0.000154025	0.00589444	0.53699
Lipid_Phosphatidylcholine_.PC._1.palmitoleoyl.2.linolenoyl.GPC_.16.1.18.3.._53180	1.58902	0.502715	0.000167807	0.00613627	0.316369
Amino_Acid_Histidine_Metabolism_N.acetylhistidine_33946	1.21025	0.798854	0.000172679	0.00613627	0.660076
Lipid_Fatty_Acid._Dicarboxylate_octadecanedioate_.C18._36754	0.783785	1.58438	0.00023715	0.00792717	2.02145
Lipid_Sphingomyelins_sphingomyelin_.d18.2.24.1._d18.1.24.2.._52437	1.15325	0.772815	0.00023901	0.00792717	0.670117
Amino_Acid_Leucine._Isoleucine_and_Valine_Metabolism_2.ketocaprylate_63120	0.646992	1.46358	0.000294203	0.00893079	2.26212
Amino_Acid_Alanine_and_Aspartate_Metabolism_N.acetylaspartate_.NAA._22185	1.09755	0.872454	0.000295794	0.00893079	0.794908
Lipid_Long_Chain_Polyunsaturated_Fatty_Acid_.n3_and_n6._mead_acid_.20.3n9._35174	2.00203	0.608585	0.000296197	0.00893079	0.303984
Lipid_Sphingomyelins_sphingomyelin_.d18.1.20.2._d18.2.20.1._d16.1.22.2.._57481	1.60275	0.626638	0.000328982	0.00956804	0.390978
Amino_Acid_Glycine._Serine_and_Threonine_Metabolism_N.acetylthreonine_33939	1.10015	0.880946	0.000336564	0.00956804	0.800748
Carbohydrate_Glycolysis._Gluconeogenesis._and_Pyruvate_Metabolism_glucose_48152	1.09544	0.955092	0.000376069	0.0097982	0.871881
Lipid_Ceramides_ceramide_.d16.1.24.1._d18.1.22.1.._57437	1.24022	0.613538	0.000388496	0.0097982	0.4947
Amino_Acid_Tryptophan_Metabolism_kynurenine_15140	1.23969	0.880015	0.000389586	0.0097982	0.709866
Amino_Acid_Creatine_Metabolism_guanidinoacetate_43802	0.847962	1.18172	0.000390427	0.0097982	1.3936
Lipid_Fatty_Acid_Metabolism_.Acyl_Carnitine._Hydroxy._3.hydroxyhexanoylcarnitine_.1._62557	0.698792	1.94098	0.000404811	0.0097982	2.77762
Amino_Acid_Lysine_Metabolism_fructosyllysine_46227	1.41005	0.918954	0.00042207	0.0097982	0.651719
Lipid_Sphingomyelins_lignoceroyl_sphingomyelin_.d18.1.24.0._57330	0.8511	1.29134	0.00042963	0.0097982	1.51726
Peptide_Gamma.glutamyl_Amino_Acid_gamma.glutamyl.2.aminobutyrate_37092	1.09622	1.63072	0.000435388	0.0097982	1.48759
Amino_Acid_Urea_cycle._Arginine_and_Proline_Metabolism_dimethylarginine_.ADMA_._SDMA._36808	1.07015	0.880908	0.000440014	0.0097982	0.82316
Peptide_Fibrinogen_Cleavage_Peptide_Fibrinopeptide_B_.1.12._62814	1.17019	0.821977	0.000448235	0.0097982	0.702429
Carbohydrate_Glycolysis._Gluconeogenesis._and_Pyruvate_Metabolism_1.5.anhydroglucitol_.1.5.AG._20675	1.43755	0.737362	0.000454677	0.0097982	0.512928
Lipid_Fatty_Acid_Metabolism_.Acyl_Choline._dihomo.linolenoyl.choline_53262	1.41098	0.551492	0.000462829	0.0097982	0.390856
Amino_Acid_Lysine_Metabolism_glutarylcarnitine_.C5.DC._44664	1.42816	0.767831	0.00048857	0.0101276	0.537636
Xenobiotics_Food_Component.Plant_gluconate_587	1.41429	0.7594	0.000522458	0.0103792	0.536947
Xenobiotics_Chemical_sulfate._46960	1.15626	0.846262	0.000531141	0.0103792	0.731895
Amino_Acid_Histidine_Metabolism_N.acetyl.1.methylhistidine._43255	1.34874	0.742108	0.000532	0.0103792	0.550224
Amino_Acid_Alanine_and_Aspartate_Metabolism_alanine_1126	1.18284	0.885277	0.000563259	0.0106106	0.748434
Lipid_Monoacylglycerol_1.dihomo.linolenylglycerol_.20.3._48341	1.50812	0.675338	0.000565189	0.0106106	0.447801
Lipid_Dihydroceramides_N.palmitoyl.sphinganine_.d18.0.16.0._52604	0.729946	1.30497	0.000579158	0.0106715	1.78776
Lipid_Plasmalogen_1..1.enyl.palmitoyl..2.palmitoleoyl.GPC_.P.16.0.16.1.._52713	1.15722	0.888292	0.000638803	0.0114558	0.767612
Cofactors_and_Vitamins_Nicotinate_and_Nicotinamide_Metabolism_trigonelline_.N..methylnicotinate._32401	2.15421	0.305338	0.000649748	0.0114558	0.14174
Amino_Acid_Creatine_Metabolism_creatine_27718	1.16455	0.861423	0.000665058	0.0114558	0.739702
Cofactors_and_Vitamins_Nicotinate_and_Nicotinamide_Metabolism_quinolinate_1899	1.26345	0.805531	0.000667773	0.0114558	0.637562
Xenobiotics_Chemical_thioproline_53231	1.21188	0.903469	0.000714613	0.0119111	0.745508
Amino_Acid_Lysine_Metabolism_hydroxy.N6.N6.N6.trimethyllysine._62959	1.13932	0.814038	0.000718255	0.0119111	0.714498
Cofactors_and_Vitamins_Tocopherol_Metabolism_gamma.tocopherol.beta.tocopherol_52473	0.872369	1.54782	0.000734871	0.0119868	1.77428
Nucleotide_Purine_Metabolism._Adenine_containing_1.methyladenosine_15650	1.09606	0.834577	0.000747275	0.0119926	0.761433
Lipid_Phospholipid_Metabolism_trimethylamine_N.oxide_40406	1.73862	8.70481	0.000766387	0.012104	5.00675
Lipid_Sphingomyelins_tricosanoyl_sphingomyelin_.d18.1.23.0.._52436	0.871515	1.19118	0.000842663	0.0129634	1.36679
Lipid_Fatty_Acid._Dicarboxylate_octadecenedioate_.C18.1.DC._61861	0.804108	2.1623	0.000864253	0.0129634	2.68907
Lipid_Phosphatidylcholine_.PC._1.oleoyl.2.docosahexaenoyl.GPC_.18.1.22.6.._52697	1.34735	0.862777	0.000880904	0.0129634	0.640353
Lipid_Fatty_Acid._Amino_N.acetyl.2.aminooctanoate._62059	0.665915	1.7991	0.000903663	0.0129634	2.70169
Partially_Characterized_Molecules_Partially_Characterized_Molecules_glutamine_conjugate_of_C8H12O4_.1.._62140	0.534231	1.79945	0.000911236	0.0129634	3.36829
Amino_Acid_Glutathione_Metabolism_2.hydroxybutyrate.2.hydroxyisobutyrate_52281	0.908208	1.7936	0.000914405	0.0129634	1.97488
Lipid_Long_Chain_Saturated_Fatty_Acid_stearate_.18.0._1358	0.857862	1.14524	0.000924361	0.0129634	1.33499
Lipid_Sphingomyelins_sphingomyelin_.d18.2.24.2.._57479	1.70252	0.7125	0.000925029	0.0129634	0.418497
Amino_Acid_Lysine_Metabolism_pipecolate_1444	0.8621	1.83928	0.000952924	0.0131689	2.13348
Amino_Acid_Glycine._Serine_and_Threonine_Metabolism_betaine_3141	0.855015	1.48344	0.000984549	0.0132494	1.73498
Cofactors_and_Vitamins_Nicotinate_and_Nicotinamide_Metabolism_N1.Methyl.2.pyridone.5.carboxamide_40469	1.64552	1.07452	0.000991988	0.0132494	0.652993
Lipid_Androgenic_Steroids_andro_steroid_monosulfate_C19H28O6S_.1.._32827	1.00753	1.84855	0.000998699	0.0132494	1.83474
Nucleotide_Purine_Metabolism._Adenine_containing_N6.succinyladenosine_48130	0.977238	0.688508	0.00103794	0.0135888	0.704544
Lipid_Fatty_Acid._Amino_2.aminooctanoate_43343	0.621815	1.60907	0.00106281	0.0137337	2.5877
Amino_Acid_Alanine_and_Aspartate_Metabolism_N.acetylalanine_1585	1.07248	0.935823	0.0011103	0.0139384	0.872575
Energy_TCA_Cycle_citrate_1564	0.900169	1.20688	0.00111921	0.0139384	1.34072
Amino_Acid_Alanine_and_Aspartate_Metabolism_hydroxyasparagine_62060	1.22867	1.00835	0.00112067	0.0139384	0.820688
Amino_Acid_Glutathione_Metabolism_2.aminobutyrate_42374	0.955708	1.36781	0.00118588	0.0145673	1.4312
Lipid_Fatty_Acid_Metabolism_.Acyl_Glutamine._hexanoylglutamine_54907	0.803515	1.78189	0.00121434	0.014735	2.21762
Lipid_Fatty_Acid._Branched_pristanate_38271	0.694192	1.34885	0.00131837	0.0158045	1.94304
Peptide_Gamma.glutamyl_Amino_Acid_gamma.glutamylleucine_18369	1.15571	1.41076	0.0013531	0.0159519	1.22069
Energy_TCA_Cycle_aconitate_.cis_or_trans._46173	0.907915	1.21415	0.00136273	0.0159519	1.33729
Amino_Acid_Tyrosine_Metabolism_vanillylmandelate_.VMA._1567	1.1991	0.778062	0.00145975	0.016889	0.648871
Lipid_Fatty_Acid_Metabolism_.Acyl_Carnitine._Long_Chain_Saturated._lignoceroylcarnitine_.C24.._57515	0.391077	1.34886	0.00148503	0.0168921	3.4491
Amino_Acid_Urea_cycle._Arginine_and_Proline_Metabolism_2.oxoarginine._55072	2.33196	0.929408	0.00149575	0.0168921	0.398552
Cofactors_and_Vitamins_Tocopherol_Metabolism_gamma.CEHC_44876	0.933277	2.13065	0.00151095	0.0168921	2.28297
Lipid_Fatty_Acid_Metabolism_.Acyl_Glycine._2.butenoylglycine_61785	0.896515	1.76203	0.0015354	0.0169472	1.96542
Lipid_Fatty_Acid._Dicarboxylate_azelate_.C9.DC._18362	0.512562	4.12061	0.00154995	0.0169472	8.03924
Lipid_Fatty_Acid._Dicarboxylate_heptenedioate_.C7.1.DC.._61866	0.705523	1.90265	0.00160781	0.0173888	2.69679
Carbohydrate_Aminosugar_Metabolism_erythronate._42420	1.0958	0.913108	0.00165723	0.0177306	0.83328
Amino_Acid_Tryptophan_Metabolism_tryptophan_54	1.19105	0.865431	0.00168175	0.0178015	0.726614
Lipid_Glycerolipid_Metabolism_glycerol_15122	0.847377	1.29335	0.00171864	0.0180005	1.5263
Energy_TCA_Cycle_succinylcarnitine_.C4.DC._37058	1.16934	0.621808	0.00175636	0.0181263	0.53176
Lipid_Fatty_Acid._Dicarboxylate_hexadecenedioate_.C16.1.DC.._61862	0.932238	1.45062	0.00176709	0.0181263	1.55606
Lipid_Fatty_Acid._Dicarboxylate_2.hydroxyglutarate_52294	0.935638	1.19153	0.00179234	0.0181977	1.27349
Amino_Acid_Glutamate_Metabolism_S.1.pyrroline.5.carboxylate_42370	1.34054	0.853177	0.00186269	0.0186447	0.636443
Lipid_Fatty_Acid._Monohydroxy_2.hydroxyoctanoate_22036	0.762385	1.53291	0.00187384	0.0186447	2.01068
Lipid_Fatty_Acid_Metabolism_.Acyl_Carnitine._Polyunsaturated._linoleoylcarnitine_.C18.2.._46223	0.8667	1.71389	0.00191435	0.0187199	1.97749
Amino_Acid_Tryptophan_Metabolism_serotonin_2342	1.80961	0.941685	0.00191902	0.0187199	0.520381
Xenobiotics_Food_Component.Plant_phytanate_598	0.631131	1.71007	0.00202581	0.0194606	2.70953
Lipid_Sphingomyelins_palmitoyl_sphingomyelin_.d18.1.16.0._37506	0.9369	1.06768	0.00203407	0.0194606	1.13958
Amino_Acid_Leucine._Isoleucine_and_Valine_Metabolism_leucine_60	1.02418	1.23289	0.0022022	0.0208685	1.20378
Lipid_Fatty_Acid_Metabolism_.Acyl_Carnitine._Dicarboxylate._octadecenedioylcarnitine_.C18.1.DC.._61865	0.677262	1.82528	0.00238063	0.0223465	2.69508
Lipid_Fatty_Acid._Dicarboxylate_hydroxy.CMPF._62277	0.643754	4.94314	0.00241265	0.0224354	7.67862
Lipid_Diacylglycerol_linoleoyl.docosahexaenoyl.glycerol_.18.2.22.6._.2.._54950	0.610985	1.72868	0.00249858	0.0230193	2.82933
Lipid_Hexosylceramides_.HCER._glycosyl_ceramide_.d18.2.24.1._d18.1.24.2.._57453	1.17977	0.700408	0.00252282	0.0230294	0.593682
Lipid_Fatty_Acid._Dicarboxylate_3.carboxy.4.methyl.5.propyl.2.furanpropanoate_.CMPF._31787	0.352962	7.25267	0.00255389	0.0231011	20.548
Lipid_Fatty_Acid._Monohydroxy_3.hydroxydecanoate_22053	0.761454	1.77013	0.00259733	0.0232824	2.32467
Amino_Acid_Tryptophan_Metabolism_anthranilate_57746	1.04262	0.643262	0.00267034	0.0237231	0.616969
Lipid_Sphingomyelins_behenoyl_sphingomyelin_.d18.1.22.0.._48492	0.863438	1.19499	0.00275061	0.02422	1.38399
Lipid_Fatty_Acid_Synthesis_malonate_15872	0.875754	1.33419	0.00291693	0.0252281	1.52348
Lipid_Phosphatidylinositol_.PI._1.palmitoyl.2.arachidonoyl.GPI_.16.0.20.4.._52467	1.26935	0.662269	0.00297737	0.0252281	0.52174
Lipid_Fatty_Acid._Monohydroxy_3.hydroxylaurate_32457	0.675915	1.40671	0.00299025	0.0252281	2.08119
Amino_Acid_Urea_cycle._Arginine_and_Proline_Metabolism_homocitrulline_22138	1.5688	0.596715	0.00300454	0.0252281	0.380364
Lipid_Dihydrosphingomyelins_palmitoyl_dihydrosphingomyelin_.d18.0.16.0.._52434	0.822977	1.14464	0.0030233	0.0252281	1.39085
Cofactors_and_Vitamins_Tocopherol_Metabolism_gamma.CEHC_glucuronide._42381	0.552192	1.40712	0.00302629	0.0252281	2.54823
Amino_Acid_Tryptophan_Metabolism_indoleacetate_27513	0.968977	1.57225	0.00304259	0.0252281	1.62258
Lipid_Fatty_Acid_Metabolism_.Acyl_Carnitine._Hydroxy._3.hydroxyoctanoylcarnitine_.2._64394	0.838362	1.99894	0.00307608	0.025295	2.38434
Amino_Acid_Urea_cycle._Arginine_and_Proline_Metabolism_arginine_1638	1.11895	0.966492	0.00311319	0.0253903	0.863752
Lipid_Endocannabinoid_N.stearoyltaurine_39730	0.820046	1.23036	0.00318143	0.0257359	1.50036
Amino_Acid_Urea_cycle._Arginine_and_Proline_Metabolism_argininate._57461	2.45958	0.550431	0.00321637	0.0258088	0.223791
Cofactors_and_Vitamins_Vitamin_A_Metabolism_beta.cryptoxanthin_57591	1.70718	0.501262	0.00327959	0.0261056	0.293619
Lipid_Phospholipid_Metabolism_glycerophosphoinositol._52307	1.46098	0.791923	0.00332424	0.0262509	0.54205
Lipid_Long_Chain_Monounsaturated_Fatty_Acid_eicosenoate_.20.1n9_or_1n11._33587	0.776515	1.22962	0.00336139	0.0263353	1.58351
Amino_Acid_Lysine_Metabolism_N2.acetyllysine_36751	1.23545	0.890138	0.00351211	0.0272731	0.7205
Lipid_Fatty_Acid_Metabolism_.Acyl_Carnitine._Hydroxy._3.hydroxyoctanoylcarnitine_.1._64393	0.771731	1.72954	0.00353592	0.0272731	2.24112
Lipid_Fatty_Acid._Dicarboxylate_hexadecanedioate_.C16._35678	0.825292	1.47008	0.00370175	0.0283326	1.78128
Amino_Acid_Glutathione_Metabolism_cys.gly._oxidized_18368	0.830731	1.1993	0.00376662	0.0286091	1.44367
Lipid_Phosphatidylcholine_.PC._1.myristoyl.2.arachidonoyl.GPC_.14.0.20.4.._53195	1.3731	0.768431	0.00394804	0.0297598	0.559632
Lipid_Fatty_Acid._Monohydroxy_2.hydroxydecanoate_42489	0.8628	1.60188	0.00401874	0.030065	1.8566
Lipid_Dihydrosphingomyelins_sphingomyelin_.d18.0.20.0._d16.0.22.0.._57476	0.709323	1.20402	0.00454601	0.033696	1.69741
Lipid_Fatty_Acid._Monohydroxy_3.hydroxymyristate_21158	0.786454	1.38193	0.00459741	0.033696	1.75717
Amino_Acid_Glutamate_Metabolism_alpha.ketoglutaramate._62101	1.13903	0.904562	0.0046123	0.033696	0.79415
Lipid_Fatty_Acid_Metabolism_.Acyl_Carnitine._Monounsaturated._oleoylcarnitine_.C18.1._35160	0.782477	1.54218	0.00463955	0.033696	1.97089
Lipid_Ceramides_N.stearoyl.sphingosine_.d18.1.18.0.._54979	1.12648	0.822008	0.00471798	0.0340064	0.729711
Nucleotide_Purine_Metabolism._.Hypo.Xanthine.Inosine_containing_urate_1604	0.945923	1.14129	0.00475064	0.0340064	1.20654
Peptide_Gamma.glutamyl_Amino_Acid_gamma.glutamylalanine_37063	1.22812	0.908808	0.00488935	0.0347493	0.740002
Amino_Acid_Glutamate_Metabolism_N.acetylglutamate_15720	0.926046	1.50725	0.00496154	0.0348269	1.62762
Peptide_Gamma.glutamyl_Amino_Acid_gamma.glutamylisoleucine._34456	1.12893	1.39086	0.0049729	0.0348269	1.23202
Xenobiotics_Bacterial.Fungal_1H.indole.7.acetic_acid_57783	0.617962	1.33842	0.00500528	0.0348269	2.16587
Lipid_Fatty_Acid._Monohydroxy_3.hydroxyhexanoate_53230	0.538631	2.32822	0.00509393	0.0349955	4.32247
Lipid_Long_Chain_Monounsaturated_Fatty_Acid_10.nonadecenoate_.19.1n9._33972	0.834446	1.29928	0.0051178	0.0349955	1.55705
Lipid_Androgenic_Steroids_dehydroepiandrosterone_sulfate_.DHEA.S._32425	2.41502	3.38924	0.00515108	0.0349955	1.4034
Lipid_Long_Chain_Polyunsaturated_Fatty_Acid_.n3_and_n6._docosapentaenoate_.n6_DPA._22.5n6._37478	1.50287	0.653308	0.00517019	0.0349955	0.434707
Lipid_Fatty_Acid_Metabolism_.also_BCAA_Metabolism._methylmalonate_.MMA._1496	1.77657	0.984754	0.005211	0.0350334	0.554301
Lipid_Sterol_7.HOCA_36776	1.34828	0.914392	0.00527379	0.0352176	0.678193
Amino_Acid_Leucine._Isoleucine_and_Valine_Metabolism_beta.hydroxyisovaleroylcarnitine_35433	1.38998	0.936846	0.00560633	0.0368838	0.673997
Amino_Acid_Glutamate_Metabolism_carboxyethyl.GABA_40007	1.0979	0.705438	0.00562512	0.0368838	0.642534
Lipid_Long_Chain_Polyunsaturated_Fatty_Acid_.n3_and_n6._nisinate_.24.6n3._57810	0.915023	0.415131	0.00563451	0.0368838	0.453683
Lipid_Fatty_Acid._Branched_cis.3.4.methyleneheptanoate_64390	0.639	1.45873	0.00569809	0.0368999	2.28283
Lipid_Ceramides_N.stearoyl.sphingadienine_.d18.2.18.0.._57417	1.02561	0.571077	0.00571114	0.0368999	0.556818
Lipid_Sphingomyelins_sphingomyelin_.d18.1.22.2._d18.2.22.1._d16.1.24.2.._57477	1.37385	0.708746	0.00581885	0.0373533	0.515885
Lipid_Fatty_Acid._Dicarboxylate_3.methyladipate_36749	0.509454	1.9441	0.00599063	0.0382095	3.81605
Lipid_Fatty_Acid._Monohydroxy_3.hydroxystearate_52938	0.793777	1.33892	0.00615073	0.0382623	1.68678
Lipid_Phosphatidylinositol_.PI._1.palmitoyl.2.linoleoyl.GPI_.16.0.18.2._52450	1.28052	0.84	0.00617363	0.0382623	0.655982
Lipid_Long_Chain_Saturated_Fatty_Acid_margarate_.17.0._1121	0.873685	1.20318	0.00618043	0.0382623	1.37713
Lipid_Ceramides_ceramide_.d18.1.20.0._d16.1.22.0._d20.1.18.0.._57440	1.2064	0.841654	0.00618574	0.0382623	0.697657
Lipid_Long_Chain_Saturated_Fatty_Acid_arachidate_.20.0._1118	0.896446	1.39823	0.00619119	0.0382623	1.55975
Cofactors_and_Vitamins_Tocopherol_Metabolism_alpha.CEHC_sulfate_47666	1.08725	1.79825	0.0063819	0.0391975	1.65393
Lipid_Fatty_Acid_Metabolism_.Acyl_Glycine._picolinoylglycine_63057	1.58112	0.663808	0.00649592	0.039653	0.419833
Lipid_Long_Chain_Polyunsaturated_Fatty_Acid_.n3_and_n6._eicosapentaenoate_.EPA._20.5n3._18467	0.819254	2.08048	0.00660722	0.03986	2.53948
Lipid_Plasmalogen_1..1.enyl.stearoyl..2.arachidonoyl.GPE_.P.18.0.20.4.._52475	0.752562	1.03162	0.00660994	0.03986	1.37081
Lipid_Long_Chain_Polyunsaturated_Fatty_Acid_.n3_and_n6._linolenate_.18.3n3_or_3n6._34035	0.966192	1.50392	0.00700643	0.0419964	1.55654
Partially_Characterized_Molecules_Partially_Characterized_Molecules_glutamine_conjugate_of_C6H10O2_.2.._63660	0.606915	3.20295	0.00713646	0.0425196	5.27743
Lipid_Fatty_Acid._Branched_.16_or_17..methylstearate_.a19.0_or_i19.0._38296	0.778954	1.19201	0.00720261	0.0426583	1.53027
Lipid_Fatty_Acid_Metabolism_.Acyl_Glycine._trans.2.hexenoylglycine_61798	1.00855	2.05958	0.00733025	0.0431574	2.04212
Cofactors_and_Vitamins_Tocopherol_Metabolism_alpha.tocopherol_1561	0.902077	1.11678	0.0075373	0.0440728	1.23801
Lipid_Fatty_Acid_Metabolism_.Acyl_Carnitine._Monounsaturated._palmitoleoylcarnitine_.C16.1.._53223	0.871138	1.42562	0.00757431	0.0440728	1.63651
Amino_Acid_Glutathione_Metabolism_cysteinylglycine_35637	0.858538	1.24162	0.00772234	0.0443878	1.44621
Lipid_Long_Chain_Polyunsaturated_Fatty_Acid_.n3_and_n6._heneicosapentaenoate_.21.5n3._57658	0.477262	2.94813	0.00775627	0.0443878	6.17718
Amino_Acid_Tryptophan_Metabolism_C.glycosyltryptophan_48782	1.07288	0.911815	0.00776229	0.0443878	0.849873
Cofactors_and_Vitamins_Tocopherol_Metabolism_alpha.CMBHC_glucuronide_63926	0.502354	1.39166	0.00782721	0.0445033	2.77028
Peptide_Gamma.glutamyl_Amino_Acid_gamma.glutamylvaline_43829	0.983269	1.25675	0.00808109	0.0456399	1.27814
Amino_Acid_Lysine_Metabolism_N6.acetyllysine_36752	1.10512	0.980454	0.00811886	0.0456399	0.887196
Amino_Acid_Leucine._Isoleucine_and_Valine_Metabolism_3.hydroxy.2.ethylpropionate_32397	0.905715	1.2687	0.00828032	0.0462861	1.40077
Lipid_Fatty_Acid_Metabolism_.Acyl_Carnitine._Polyunsaturated._docosahexaenoylcarnitine_.C22.6.._57523	0.572408	1.68466	0.00852126	0.0473668	2.94311
Lipid_Long_Chain_Monounsaturated_Fatty_Acid_oleate.vaccenate_.18.1._52285	0.805177	1.15694	0.00876287	0.0482778	1.43687
Lipid_Long_Chain_Monounsaturated_Fatty_Acid_erucate_.22.1n9._1552	0.972677	1.66019	0.00878219	0.0482778	1.70683
Lipid_Lysoplasmalogen_1..1.enyl.stearoyl..GPE_.P.18.0.._39271	0.761308	1.13757	0.00884384	0.0483496	1.49423
Amino_Acid_Glycine._Serine_and_Threonine_Metabolism_N.acetylglycine_27710	0.972038	1.76367	0.00894737	0.04848	1.8144
Lipid_Carnitine_Metabolism_deoxycarnitine_36747	0.828977	4.04266	0.00896514	0.04848	4.87669
Carbohydrate_Fructose._Mannose_and_Galactose_Metabolism_galactitol_.dulcitol._1117	1.13714	0.751131	0.00908495	0.0488623	0.660545
Amino_Acid_Tryptophan_Metabolism_N.acetylkynurenine_.2._48757	1.12938	0.875485	0.00935781	0.0500592	0.775187
Amino_Acid_Phenylalanine_Metabolism_phenylpyruvate_566	1.04657	0.694708	0.00969628	0.0512687	0.663795
Lipid_Long_Chain_Polyunsaturated_Fatty_Acid_.n3_and_n6._linoleate_.18.2n6._1105	0.881369	1.27293	0.00973503	0.0512687	1.44427
Amino_Acid_Tryptophan_Metabolism_6.bromotryptophan_62503	1.10223	0.745408	0.00974583	0.0512687	0.676272
Lipid_Lactosylceramides_.LCER._lactosyl.N.behenoyl.sphingosine_.d18.1.22.0.._57422	0.557908	0.926992	0.00979	0.0512687	1.66155
Lipid_Fatty_Acid_Metabolism_.Acyl_Carnitine._Polyunsaturated._linolenoylcarnitine_.C18.3.._57511	0.8657	1.65286	0.00987184	0.0514266	1.90928
Amino_Acid_Leucine._Isoleucine_and_Valine_Metabolism_1.carboxyethylleucine_62559	0.900577	1.46346	0.00994275	0.0515262	1.62503
Peptide_Gamma.glutamyl_Amino_Acid_gamma.glutamyltryptophan_33947	1.06835	0.849608	0.0101111	0.0521272	0.795255
Amino_Acid_Leucine._Isoleucine_and_Valine_Metabolism_valine_1649	1.00475	1.19882	0.0103999	0.0533396	1.19316
Lipid_Fatty_Acid._Monohydroxy_3.hydroxyoctanoate_22001	0.767146	2.96844	0.0104581	0.053363	3.86946
Nucleotide_Pyrimidine_Metabolism._Orotate_containing_dihydroorotate_601	1.26559	0.878454	0.0106608	0.0539763	0.694105
Lipid_Fatty_Acid._Monohydroxy_3.hydroxyoleate._61843	0.863962	1.36056	0.0106868	0.0539763	1.57479
Lipid_Mevalonate_Metabolism_3.hydroxy.3.methylglutarate_531	0.9213	1.74378	0.0110807	0.0556834	1.89274
Lipid_Hexosylceramides_.HCER._glycosyl.N.behenoyl.sphingadienine_.d18.2.22.0.._57421	0.789138	1.07975	0.0115158	0.0570898	1.36827
Lipid_Fatty_Acid_Metabolism_.Acyl_Carnitine._Long_Chain_Saturated._myristoylcarnitine_.C14._33952	0.789723	1.38393	0.0115293	0.0570898	1.75243
Lipid_Long_Chain_Saturated_Fatty_Acid_palmitate_.16.0._1336	0.903254	1.15091	0.0115327	0.0570898	1.27418
Lipid_Long_Chain_Polyunsaturated_Fatty_Acid_.n3_and_n6._docosatrienoate_.22.3n6.._57467	1.33408	0.558354	0.0115998	0.0571376	0.418532
Xenobiotics_Chemical_3.hydroxypyridine_sulfate_48448	1.65652	0.547192	0.011778	0.0577295	0.330327
Lipid_Androgenic_Steroids_androstenediol_.3beta.17beta._disulfate_.1._37202	4.82226	7.3464	0.0118364	0.0577313	1.52343
Lipid_Monoacylglycerol_1.docosahexaenoylglycerol_.22.6._35153	0.858446	1.71372	0.0119992	0.0582402	1.99631
Peptide_Dipeptide_leucylalanine_40010	1.29532	0.639508	0.0121891	0.0588693	0.493708
Lipid_Phosphatidylcholine_.PC._1.palmitoyl.2.oleoyl.GPC_.16.0.18.1._52461	1.01443	0.888469	0.0122472	0.0588693	0.87583
Amino_Acid_Urea_cycle._Arginine_and_Proline_Metabolism_argininosuccinate_15497	1.34447	0.798177	0.0124216	0.0594204	0.593674
Lipid_Sphingomyelins_sphingomyelin_.d18.1.20.1._d18.2.20.0.._48491	1.07468	0.906792	0.0126743	0.0603392	0.843775
Lipid_Long_Chain_Saturated_Fatty_Acid_nonadecanoate_.19.0._1356	0.946808	1.24252	0.0127787	0.0605465	1.31233
Xenobiotics_Benzoate_Metabolism_4.methylcatechol_sulfate_46146	1.68908	0.712162	0.0131506	0.0620135	0.421628
Lipid_Fatty_Acid._Dicarboxylate_octadecadienedioate_.C18.2.DC.._61860	0.878477	2.3899	0.0134632	0.0631502	2.7205
Lipid_Long_Chain_Saturated_Fatty_Acid_pentadecanoate_.15.0._1361	0.874677	1.07672	0.0135186	0.0631502	1.23099
Lipid_Androgenic_Steroids_16a.hydroxy_DHEA_3.sulfate_38168	1.41089	2.35766	0.0137871	0.0639091	1.67104
Amino_Acid_Urea_cycle._Arginine_and_Proline_Metabolism_urea_1670	1.39273	0.997731	0.0138396	0.0639091	0.716385
Amino_Acid_Guanidino_and_Acetamido_Metabolism_guanidinosuccinate_32446	1.17472	0.671608	0.0138988	0.0639091	0.571716
Lipid_Long_Chain_Polyunsaturated_Fatty_Acid_.n3_and_n6._hexadecadienoate_.16.2n6._57652	0.911623	1.46652	0.013938	0.0639091	1.60869
Amino_Acid_Alanine_and_Aspartate_Metabolism_asparagine_512	1.06823	0.962692	0.0149938	0.0684351	0.901203
Xenobiotics_Food_Component.Plant_2.aminophenol_sulfate_43266	3.61943	0.284777	0.0151639	0.0688951	0.07868
Lipid_Plasmalogen_1..1.enyl.stearoyl..2.oleoyl.GPE_.P.18.0.18.1._52614	0.875808	1.08134	0.0157099	0.0710518	1.23468
Lipid_Fatty_Acid._Branched_.14_or_15..methylpalmitate_.a17.0_or_i17.0._38768	0.886885	1.25759	0.0158221	0.0712354	1.41799
Amino_Acid_Leucine._Isoleucine_and_Valine_Metabolism_isoleucine_1125	1.11157	1.32676	0.0160834	0.0716204	1.19359
Partially_Characterized_Molecules_Partially_Characterized_Molecules_glycine_conjugate_of_C10H12O2._62145	0.810877	1.74538	0.0160954	0.0716204	2.15246
Amino_Acid_Lysine_Metabolism_N.N.N.trimethyl.5.aminovalerate_57687	1.71255	0.484792	0.0161236	0.0716204	0.283081
Lipid_Medium_Chain_Fatty_Acid_.2_or_3..decenoate_.10.1n7_or_n8._63436	0.890585	1.51579	0.0163346	0.072235	1.70202
Lipid_Dihydrosphingomyelins_sphingomyelin_.d18.0.18.0._d19.0.17.0.._57473	0.705231	1.16669	0.016609	0.0731237	1.65434
Nucleotide_Pyrimidine_Metabolism._Cytidine_containing_cytidine_514	1.28965	0.950169	0.0167637	0.0734795	0.736767
Amino_Acid_Leucine._Isoleucine_and_Valine_Metabolism_2.hydroxy.3.methylvalerate_36746	1.07271	1.66365	0.0168891	0.0734911	1.55089
Amino_Acid_Glycine._Serine_and_Threonine_Metabolism_2.methylserine_53229	2.14281	0.875577	0.016914	0.0734911	0.408612
Nucleotide_Pyrimidine_Metabolism._Uracil_containing_pseudouridine_33442	1.05658	0.890977	0.0178094	0.0766985	0.843261
Lipid_Pregnenolone_Steroids_pregnenetriol_disulfate._62921	1.33965	2.28391	0.0178491	0.0766985	1.70486
Amino_Acid_Tryptophan_Metabolism_indolelactate_18349	0.8818	1.1305	0.0178835	0.0766985	1.28204
Amino_Acid_Polyamine_Metabolism_N.acetylputrescine_37496	1.16496	1.00825	0.0181045	0.0773132	0.865476
Nucleotide_Purine_Metabolism._Adenine_containing_N6.carbamoylthreonyladenosine_35157	1.07237	0.953123	0.018264	0.0776611	0.888801
Lipid_Fatty_Acid_Metabolism_.Acyl_Carnitine._Long_Chain_Saturated._palmitoylcarnitine_.C16._44681	0.770238	1.35007	0.018478	0.0782368	1.75279
Lipid_Fatty_Acid._Dicarboxylate_docosadioate_.C22.DC._39837	0.953646	1.35795	0.0186082	0.0784541	1.42395
Lipid_Sphingomyelins_sphingomyelin_.d18.2.23.1.._57482	1.05372	0.763362	0.0189555	0.0795812	0.724442
Partially_Characterized_Molecules_Partially_Characterized_Molecules_glycine_conjugate_of_C10H14O2_.1.._62146	0.985392	1.95875	0.0197241	0.0824598	1.98779
Lipid_Long_Chain_Saturated_Fatty_Acid_myristate_.14.0._1365	0.808046	1.15217	0.0198591	0.0826319	1.42587
Amino_Acid_Lysine_Metabolism_5..galactosylhydroxy..L.lysine_43582	1.11037	0.905846	0.0199313	0.0826319	0.815806
Lipid_Androgenic_Steroids_androstenediol_.3alpha._17alpha._monosulfate_.3._37209	3.76991	4.31628	0.0200578	0.0828112	1.14493
Amino_Acid_Glutamate_Metabolism_N.acetyl.aspartyl.glutamate_.NAAG._35665	1.20955	0.952231	0.0205093	0.0840636	0.787258
Cofactors_and_Vitamins_Vitamin_A_Metabolism_retinol_.Vitamin_A._1806	1.22238	0.968177	0.0205301	0.0840636	0.792045
Cofactors_and_Vitamins_Tocopherol_Metabolism_delta.CEHC_62287	0.840723	2.30861	0.0208292	0.0849388	2.74598
Xenobiotics_Benzoate_Metabolism_catechol_sulfate_35320	2.82865	0.608562	0.0210137	0.0853414	0.215142
Carbohydrate_Aminosugar_Metabolism_glucuronate_15443	0.960246	1.43938	0.0216025	0.0871383	1.49897
Lipid_Fatty_Acid._Branched_.12_or_13..methylmyristate_.a15.0_or_i15.0._38293	0.836346	1.34678	0.0216313	0.0871383	1.61032
Amino_Acid_Glutamate_Metabolism_pyroglutamine._46225	1.74099	1.30645	0.0218077	0.0874947	0.750403
Lipid_Fatty_Acid_Metabolism_.Acyl_Carnitine._Hydroxy._3.hydroxydecanoylcarnitine_63358	0.801577	1.85074	0.0219377	0.0875866	2.30887
Xenobiotics_Benzoate_Metabolism_4.allylcatechol_sulfate_63597	2.03716	0.692185	0.0220067	0.0875866	0.339779
Amino_Acid_Leucine._Isoleucine_and_Valine_Metabolism_alpha.hydroxyisocaproate_22132	1.29354	1.94899	0.022105	0.0876274	1.50671
Xenobiotics_Benzoate_Metabolism_3.hydroxyhippurate_39600	1.57457	0.544662	0.0223148	0.0880549	0.345911
Cofactors_and_Vitamins_Pantothenate_and_CoA_Metabolism_pantoate_63061	0.956462	1.47085	0.0223898	0.0880549	1.5378
Lipid_Fatty_Acid_Metabolism_.Acyl_Carnitine._Hydroxy._3.hydroxyoleoylcarnitine_61840	0.705208	1.4973	0.022486	0.0880848	2.1232
Lipid_Hexosylceramides_.HCER._glycosyl.N..2.hydroxynervonoyl..sphingosine_.d18.1.24.1.2OH..._57444	1.05261	0.509246	0.0229852	0.0894065	0.483795
Xenobiotics_Benzoate_Metabolism_guaiacol_sulfate_46111	2.31365	0.484823	0.0230031	0.0894065	0.209549
Xenobiotics_Food_Component.Plant_2.isopropylmalate_15667	1.17575	0.536823	0.0232552	0.0900347	0.456581
Peptide_Gamma.glutamyl_Amino_Acid_gamma.glutamyltyrosine_2734	1.25527	1.01361	0.0233794	0.0901646	0.807482
Amino_Acid_Glutamate_Metabolism_beta.citrylglutamate_54923	0.824885	1.27632	0.0238584	0.0910843	1.54727
Lipid_Fatty_Acid_Metabolism_.Acyl_Carnitine._Polyunsaturated._arachidonoylcarnitine_.C20.4._57518	0.622046	1.37791	0.0239923	0.0910843	2.21512
Amino_Acid_Tryptophan_Metabolism_indole.3.carboxylate_38116	0.947077	0.825162	0.024013	0.0910843	0.871272
Amino_Acid_Methionine._Cysteine._SAM_and_Taurine_Metabolism_5.methylthioribose_62100	1.18314	0.9541	0.0240262	0.0910843	0.806414
Amino_Acid_Glycine._Serine_and_Threonine_Metabolism_allo.threonine_15142	0.526923	1.20368	0.0240755	0.0910843	2.28436
Lipid_Fatty_Acid_Metabolism_.Acyl_Carnitine._Medium_Chain._hexanoylcarnitine_.C6._32328	0.887469	1.8065	0.0244875	0.0919657	2.03556
Lipid_Ceramide_PEs_palmitoyl.sphingosine.phosphoethanolamine_.d18.1.16.0._62984	0.936269	1.09617	0.0244934	0.0919657	1.17078
Cofactors_and_Vitamins_Hemoglobin_and_Porphyrin_Metabolism_bilirubin_43807	1.26598	0.9082	0.0246519	0.092126	0.717386
Lipid_Fatty_Acid_Metabolism_.Acyl_Carnitine._Monounsaturated._myristoleoylcarnitine_.C14.1.._48182	0.937215	1.60873	0.0247213	0.092126	1.7165
Lipid_Fatty_Acid_Metabolism_.Acyl_Carnitine._Hydroxy._cis.3.4.methyleneheptanoylcarnitine_64389	1.07896	1.59002	0.0249214	0.0925253	1.47365
Nucleotide_Pyrimidine_Metabolism._Thymine_containing_5.6.dihydrothymine_1418	1.10322	0.901369	0.0252509	0.0934003	0.817033
Lipid_Monoacylglycerol_1.arachidonylglycerol_.20.4._34397	1.17332	1.71472	0.0256904	0.0946739	1.46142
Lipid_Pregnenolone_Steroids_pregnenetriol_sulfate._62922	1.19833	1.82318	0.0261802	0.0961227	1.52144
Lipid_Fatty_Acid._Monohydroxy_2.hydroxynervonate._61698	0.844215	1.09649	0.0263791	0.096357	1.29883
Lipid_Long_Chain_Polyunsaturated_Fatty_Acid_.n3_and_n6._stearidonate_.18.4n3._33969	0.836346	1.67579	0.0264376	0.096357	2.00371
Xenobiotics_Chemical_dimethyl_sulfone_43424	1.29997	0.746638	0.027449	0.0996043	0.574351
Amino_Acid_Lysine_Metabolism_N6.N6.N6.trimethyllysine_1498	1.29726	0.986946	0.0276049	0.0996043	0.760792
Lipid_Fatty_Acid._Dicarboxylate_branched_chain_14.0_dicarboxylic_acid_63191	2.5337	0.182723	0.0276437	0.0996043	0.0721171
Amino_Acid_Methionine._Cysteine._SAM_and_Taurine_Metabolism_taurine_2125	0.809515	1.15058	0.027729	0.0996043	1.42132
Lipid_Hexosylceramides_.HCER._glycosyl.N.palmitoyl.sphingosine_.d18.1.16.0._53013	0.8163	0.977923	0.028003	0.100227	1.19799
Partially_Characterized_Molecules_Partially_Characterized_Molecules_branched.chain._straight.chain._or_cyclopropyl_12.1_fatty_acid._63683	0.695123	1.13607	0.0281649	0.100445	1.63434
Lipid_Endocannabinoid_N.oleoyltaurine_39732	0.931777	1.35385	0.0289134	0.102454	1.45297
Lipid_Fatty_Acid._Dicarboxylate_3.hydroxydodecanedioate._62915	0.529277	1.79966	0.0289344	0.102454	3.40023
Amino_Acid_Tyrosine_Metabolism_3.methoxytyrosine_12017	1.00345	0.822185	0.0290757	0.10259	0.819361
Amino_Acid_Lysine_Metabolism_N2.acetyl.N6.N6.dimethyllysine_63254	1.07509	0.881054	0.0295311	0.103828	0.819515
Lipid_Medium_Chain_Fatty_Acid_laurate_.12.0._1645	0.868162	1.18154	0.0297458	0.104215	1.36097
Lipid_Phosphatidylcholine_.PC._1.2.dilinoleoyl.GPC_.18.2.18.2._52603	1.16863	0.887538	0.0300594	0.104944	0.759469
Xenobiotics_Bacterial.Fungal_N.methylpipecolate_47101	1.27821	0.469354	0.0301759	0.104983	0.367197
Hexanoic.acid	39.3923	70.7	0.030519	0.105806	1.79477
Cofactors_and_Vitamins_Hemoglobin_and_Porphyrin_Metabolism_I.urobilinogen_32426	0.540646	1.30076	0.0311098	0.10691	2.40594
Amino_Acid_Methionine._Cysteine._SAM_and_Taurine_Metabolism_methionine_1302	1.16124	1.02052	0.0311592	0.10691	0.878823
Xenobiotics_Food_Component.Plant_3.indoleglyoxylic_acid_63583	1.15255	0.8971	0.0311597	0.10691	0.778364
Amino_Acid_Leucine._Isoleucine_and_Valine_Metabolism_alpha.hydroxyisovalerate_33937	1.13385	1.94357	0.0316249	0.108133	1.71414
Lipid_Secondary_Bile_Acid_Metabolism_lithocholate_sulfate_.1._62526	2.18165	1.20178	0.0318578	0.108557	0.550858
Cofactors_and_Vitamins_Tocopherol_Metabolism_alpha.CEHC_48188	0.815231	1.31732	0.0322606	0.109554	1.61589
Partially_Characterized_Molecules_Partially_Characterized_Molecules_branched.chain._straight.chain._or_cyclopropyl_10.1_fatty_acid_.1.._63615	1.02082	1.81198	0.032572	0.110235	1.77504
Amino_Acid_Urea_cycle._Arginine_and_Proline_Metabolism_prolylhydroxyproline_35127	1.01033	0.718615	0.0327523	0.11047	0.711267
Lipid_Lysophospholipid_1.linolenoyl.GPC_.18.3.._45951	1.11172	0.792938	0.0329786	0.110857	0.713252
Xenobiotics_Food_Component.Plant_stachydrine_34384	27.9731	1.32264	0.0332948	0.111235	0.0472825
Lipid_Pregnenolone_Steroids_pregnen.diol_disulfate._32562	1.18572	1.73878	0.0333146	0.111235	1.46643
Amino_Acid_Guanidino_and_Acetamido_Metabolism_4.guanidinobutanoate_15681	1.07928	0.762992	0.0336587	0.112008	0.706943
Lipid_Fatty_Acid_Metabolism_.also_BCAA_Metabolism._butyrylcarnitine_.C4._32412	0.991954	1.57045	0.0340636	0.112978	1.58319
Amino_Acid_Methionine._Cysteine._SAM_and_Taurine_Metabolism_hypotaurine_590	0.6944	1.0623	0.034551	0.113837	1.52981
Lipid_Hexosylceramides_.HCER._glycosyl_ceramide_.d18.1.23.1._d17.1.24.1.._57448	0.709492	0.483131	0.0345515	0.113837	0.680953
Lipid_Fatty_Acid._Monohydroxy_3.hydroxysebacate_31943	0.795885	3.21963	0.0346807	0.113885	4.04535
Lipid_Diacylglycerol_linoleoyl.arachidonoyl.glycerol_.18.2.20.4._.2.._54956	0.934654	2.05182	0.0351106	0.114637	2.19527
Partially_Characterized_Molecules_Partially_Characterized_Molecules_glutamine_conjugate_of_C6H10O2_.1.._63657	0.937231	2.73795	0.0351509	0.114637	2.92132
Amino_Acid_Urea_cycle._Arginine_and_Proline_Metabolism_ornithine_1493	0.869469	1.08245	0.0353013	0.114637	1.24495
Partially_Characterized_Molecules_Partially_Characterized_Molecules_glutamine_conjugate_of_C7H12O2._63658	0.607854	3.18924	0.0355442	0.114637	5.24672
Lipid_Fatty_Acid._Dicarboxylate_dodecadienoate_.12.2.._62276	0.9117	1.38449	0.0355827	0.114637	1.51858
Lipid_Fatty_Acid_Metabolism_.Acyl_Carnitine._Monounsaturated._3.decenoylcarnitine_63361	0.956246	1.96802	0.0356007	0.114637	2.05807
Lipid_Long_Chain_Polyunsaturated_Fatty_Acid_.n3_and_n6._docosahexaenoate_.DHA._22.6n3._44675	0.909762	1.25532	0.0361017	0.115875	1.37984
Energy_TCA_Cycle_fumarate_1643	1.0595	1.31385	0.0365196	0.116839	1.24007
Xenobiotics_Benzoate_Metabolism_4.methylguaiacol_sulfate_48418	1.21572	0.592208	0.0367203	0.117105	0.487127
Lipid_Phosphatidylcholine_.PC._1.palmitoyl.2.docosahexaenoyl.GPC_.16.0.22.6._52610	0.924746	1.20254	0.0377399	0.119972	1.3004
Cofactors_and_Vitamins_Tocopherol_Metabolism_gamma.CEHC_sulfate_62280	0.564931	1.34074	0.0389816	0.123135	2.37328
Lipid_Fatty_Acid_Metabolism_.Acyl_Glycine._N.palmitoylglycine_42092	0.993185	1.20395	0.0389824	0.123135	1.21221
Lipid_Sterol_campesterol_33997	0.550731	0.989615	0.0397503	0.125163	1.79691
Partially_Characterized_Molecules_Partially_Characterized_Molecules_GlcNAc_sulfate_conjugate_of_C21H34O2_steroid_63699	1.01619	1.34369	0.0401924	0.126156	1.32228
Amino_Acid_Phenylalanine_Metabolism_2.hydroxyphenylacetate_1432	0.801723	1.0841	0.0405882	0.126998	1.35221
Xenobiotics_Benzoate_Metabolism_4.vinylphenol_sulfate_36098	1.9287	0.778862	0.041209	0.128536	0.403827
Energy_TCA_Cycle_malate_1303	0.944669	1.26428	0.0418209	0.129671	1.33833
Xenobiotics_Drug_._Neurological_2.propyl.2.pentenoate_.2.ene.valproate._57778	0.534262	0.467723	0.0418337	0.129671	0.875457
Amino_Acid_Urea_cycle._Arginine_and_Proline_Metabolism_hydroxyproline_32306	1.02413	0.835192	0.0421518	0.130108	0.815513
Amino_Acid_Lysine_Metabolism_N.acetyl.cadaverine_43530	1.38018	0.746092	0.0423535	0.130108	0.540574
Lipid_Medium_Chain_Fatty_Acid_cis.4.decenoate_.10.1n6.._62873	0.937808	1.86985	0.042367	0.130108	1.99386
Energy_TCA_Cycle_succinate_1437	0.995477	1.12781	0.042968	0.131548	1.13293
Lipid_Phosphatidylcholine_.PC._1.palmitoyl.2.stearoyl.GPC_.16.0.18.0._52616	0.851685	1.10481	0.0436432	0.132777	1.2972
Lipid_Fatty_Acid_Metabolism_.Acyl_Carnitine._Dicarboxylate._adipoylcarnitine_.C6.DC._52988	1.28758	1.98148	0.0436561	0.132777	1.53893
Lipid_Phosphatidylcholine_.PC._1.myristoyl.2.palmitoyl.GPC_.14.0.16.0._19258	1.02195	0.688708	0.0437696	0.132777	0.673913
Energy_TCA_Cycle_alpha.ketoglutarate_528	1.05315	1.25592	0.0443368	0.134088	1.19254
Amino_Acid_Tyrosine_Metabolism_gentisate_18280	1.06975	0.2717	0.0447878	0.135042	0.253985
Nucleotide_Pyrimidine_Metabolism._Orotate_containing_orotate_1505	1.02739	1.32567	0.0450061	0.13529	1.29032
Lipid_Monoacylglycerol_1.palmitoleoylglycerol_.16.1.._52431	2.13069	0.887108	0.0455216	0.136332	0.416347
Lipid_Androgenic_Steroids_etiocholanolone_glucuronide_47112	0.590185	1.34881	0.0457305	0.136332	2.2854
Lipid_Diacylglycerol_linoleoyl.linolenoyl.glycerol_.18.2.18.3._.2.._54964	2.1277	1.31685	0.0457638	0.136332	0.61891
Lipid_Sphingomyelins_sphingomyelin_.d17.1.14.0._d16.1.15.0.._62152	1.05352	0.855792	0.0464953	0.138098	0.812315
Lipid_Carnitine_Metabolism_carnitine_15500	0.891792	1.12668	0.0470986	0.139474	1.26339
Lipid_Fatty_Acid._Dihydroxy_2S.3R.dihydroxybutyrate_62950	1.11403	1.83059	0.0483692	0.142811	1.64322
Energy_TCA_Cycle_2.methylcitrate.homocitrate_52282	1.1562	0.9284	0.0486955	0.143349	0.802975
Lipid_Phosphatidylinositol_.PI._1.palmitoyl.2.oleoyl.GPI_.16.0.18.1.._52669	1.05915	0.815177	0.0489624	0.14371	0.769655
Nucleotide_Pyrimidine_Metabolism._Cytidine_containing_2..O.methylcytidine_57554	1.06284	0.915262	0.0491595	0.14381	0.861148
Lipid_Fatty_Acid._Monohydroxy_alpha.hydroxycaproate_37073	0.652608	1.43165	0.0493614	0.14381	2.19373
Lipid_Fatty_Acid._Dicarboxylate_dodecenedioate_.C12.1.DC.._61864	0.890008	2.17936	0.0494302	0.14381	2.4487
Cofactors_and_Vitamins_Ascorbate_and_Aldarate_Metabolism_gulonate._46957	1.22099	1.09999	0.0497353	0.144118	0.9009
Cofactors_and_Vitamins_Riboflavin_Metabolism_riboflavin_.Vitamin_B2._1827	0.926615	1.04394	0.0498257	0.144118	1.12661
Peptide_Gamma.glutamyl_Amino_Acid_gamma.glutamylglycine_33949	0.920223	1.18487	0.0499828	0.144153	1.28759
Xenobiotics_Benzoate_Metabolism_3.methoxycatechol_sulfate_.1._48763	3.80173	0.479946	0.0501299	0.14416	0.126244
Amino_Acid_Glutamate_Metabolism_glutamine_53	1.05594	0.962569	0.0503172	0.144281	0.911577
Lipid_Fatty_Acid_Metabolism_.Acyl_Choline._eicosapentaenoylcholine_53258	0.486708	1.34074	0.0511088	0.14613	2.75471
Lipid_Fatty_Acid._Dicarboxylate_eicosanedioate_.C20.DC._39831	0.837462	1.2974	0.0517513	0.147437	1.54921
Lipid_Fatty_Acid_Metabolism_.Acyl_Carnitine._Long_Chain_Saturated._stearoylcarnitine_.C18._34409	0.662162	1.63146	0.0518624	0.147437	2.46384
Lipid_Corticosteroids_tetrahydrocortisol_glucuronide__64411	1.04774	1.52661	0.0522988	0.148254	1.45705
Nucleotide_Pyrimidine_Metabolism._Uracil_containing_N.acetyl.beta.alanine_37432	0.951623	1.15908	0.052992	0.149793	1.218
Carbohydrate_Aminosugar_Metabolism_N.acetylglucosaminylasparagine_48149	1.03869	0.935492	0.0535128	0.150836	0.900644
Partially_Characterized_Molecules_Partially_Characterized_Molecules_pentose_acid._63264	1.10341	0.5114	0.0541685	0.152253	0.463473
Lipid_Long_Chain_Polyunsaturated_Fatty_Acid_.n3_and_n6._docosapentaenoate_.DPA._22.5n3._32504	0.909723	1.20515	0.054443	0.152594	1.32474
Xenobiotics_Food_Component.Plant_quinate_18335	2.10994	0.901108	0.0546777	0.152821	0.427078
Amino_Acid_Urea_cycle._Arginine_and_Proline_Metabolism_homoarginine_22137	1.32494	0.971685	0.0551444	0.153694	0.733381
Xenobiotics_Food_Component.Plant_S.allylcysteine_43239	0.951877	0.384215	0.0555491	0.154389	0.40364
Lipid_Fatty_Acid_Metabolism_.Acyl_Glutamine._4.methylhexanoylglutamine_62735	0.736731	1.31355	0.0560451	0.155334	1.78295
Lipid_Medium_Chain_Fatty_Acid_heptanoate_.7.0._1644	0.912938	1.1782	0.0563924	0.155862	1.29056
Carbohydrate_Fructose._Mannose_and_Galactose_Metabolism_mannose_48153	0.995569	1.2128	0.0570112	0.157018	1.2182
Lipid_Androgenic_Steroids_androstenediol_.3beta.17beta._disulfate_.2._37203	1.93863	2.79302	0.0571261	0.157018	1.44072
Amino_Acid_Histidine_Metabolism_1.methyl.5.imidazoleacetate_62946	2.94069	1.18266	0.0581756	0.159174	0.402171
Lipid_Lysophospholipid_1.oleoyl.GPC_.18.1._48258	1.17354	0.954969	0.0582305	0.159174	0.813752
Amino_Acid_Histidine_Metabolism_hydantoin.5.propionate_40473	1.42335	0.988477	0.0585099	0.1595	0.69447
Amino_Acid_Leucine._Isoleucine_and_Valine_Metabolism_methylsuccinate_15745	0.916992	1.21444	0.0594743	0.161686	1.32437
Xenobiotics_Xanthine_Metabolism_3.methylxanthine_32445	0.644538	0.257369	0.0607347	0.164321	0.399308
Lipid_Hexosylceramides_.HCER._glycosyl_ceramide_.d18.1.20.0._d16.1.22.0.._57595	0.8701	1.09574	0.0609531	0.164321	1.25932
Amino_Acid_Histidine_Metabolism_3.methylhistidine_15677	3.00588	1.85339	0.0611981	0.164321	0.61659
Lipid_Phosphatidylcholine_.PC._1.linoleoyl.2.arachidonoyl.GPC_.18.2.20.4n6.._52710	1.1568	0.966138	0.0612165	0.164321	0.835182
Cofactors_and_Vitamins_Ascorbate_and_Aldarate_Metabolism_ascorbic_acid_3.sulfate._63687	0.983338	1.30719	0.0612694	0.164321	1.32934
Xenobiotics_Food_Component.Plant_homostachydrine._33009	1.49988	0.589977	0.0615671	0.164676	0.393348
Lipid_Monoacylglycerol_1.dihomo.linoleoylglycerol_.20.2._35103	1.38701	0.708062	0.0625719	0.166914	0.510496
Nucleotide_Pyrimidine_Metabolism._Orotate_containing_N.carbamoylaspartate_1594	1.13882	0.747169	0.0642055	0.170814	0.656093
Lipid_Long_Chain_Polyunsaturated_Fatty_Acid_.n3_and_n6._docosadienoate_.22.2n6._32415	0.911923	1.09459	0.0645252	0.171207	1.20031
Xenobiotics_Benzoate_Metabolism_hippurate_15753	2.17652	0.7253	0.0648181	0.171527	0.333239
Lipid_Fatty_Acid_Metabolism_.Acyl_Carnitine._Monounsaturated._cis.4.decenoylcarnitine_.C10.1._38178	0.900231	1.79335	0.0654173	0.172653	1.9921
Lipid_Androgenic_Steroids_5alpha.androstan.3alpha.17beta.diol_monosulfate_.1._37186	1.07234	1.27497	0.0657535	0.173081	1.18896
Lipid_Androgenic_Steroids_androstenediol_.3beta.17beta._monosulfate_.1._37211	2.46143	3.36842	0.0665416	0.174308	1.36848
Energy_TCA_Cycle_isocitric_lactone_54724	0.317008	0.686062	0.066612	0.174308	2.16418
Lipid_Phospholipid_Metabolism_phosphoethanolamine_.PE._1600	0.972269	1.50413	0.0667451	0.174308	1.54703
Carbohydrate_Glycolysis._Gluconeogenesis._and_Pyruvate_Metabolism_glycerate_1572	0.865569	1.01791	0.0673195	0.175348	1.176
Xenobiotics_Food_Component.Plant_trans.3.4.methyleneheptanoate_53026	0.828446	1.65393	0.0678225	0.176197	1.99643
Lipid_Plasmalogen_1..1.enyl.palmitoyl..2.arachidonoyl.GPE_.P.16.0.20.4.._52673	0.932046	1.0689	0.068187	0.176323	1.14683
Lipid_Fatty_Acid_Metabolism_.Acyl_Carnitine._Long_Chain_Saturated._cerotoylcarnitine_.C26.._57516	0.885562	1.23315	0.0682255	0.176323	1.39251
Amino_Acid_Tryptophan_Metabolism_kynurenate_1417	1.14973	0.896892	0.0686684	0.177008	0.780089
Xenobiotics_Xanthine_Metabolism_7.methylxanthine_34390	0.758431	0.232138	0.0691499	0.177788	0.306077
Xenobiotics_Chemical_4.hydroxychlorothalonil_48441	1.64249	1.94263	0.0695251	0.178018	1.18273
Peptide_Gamma.glutamyl_Amino_Acid_gamma.glutamyl.alpha.lysine_55015	1.18655	0.995023	0.0695972	0.178018	0.838588
Lipid_Fatty_Acid_Metabolism_.Acyl_Carnitine._Medium_Chain._laurylcarnitine_.C12._34534	0.812992	1.27105	0.0701503	0.178973	1.56342
Amino_Acid_Leucine._Isoleucine_and_Valine_Metabolism_2.methylbutyrylcarnitine_.C5._45095	0.997369	1.23352	0.0707554	0.180055	1.23677
Xenobiotics_Drug_._Neurological_valproate_.2.propylpentanoate._22290	0.8655	0.774615	0.0710345	0.180304	0.894992
Lipid_Phosphatidylcholine_.PC._1.stearoyl.2.docosahexaenoyl.GPC_.18.0.22.6._52611	0.926438	1.22581	0.071562	0.181181	1.32314
Xenobiotics_Chemical_O.sulfo.L.tyrosine_45413	1.15988	0.995885	0.0719275	0.18128	0.858607
Lipid_Ceramides_N.behenoyl.sphingadienine_.d18.2.22.0.._57372	1.27112	1.00648	0.0719656	0.18128	0.791801
Xenobiotics_Food_Component.Plant_2.3.dihydroxyisovalerate_38276	1.56478	0.663623	0.0725749	0.182354	0.424101
Amino_Acid_Tyrosine_Metabolism_N.formylphenylalanine_48433	1.26692	0.857762	0.0733876	0.183594	0.677043
Amino_Acid_Glycine._Serine_and_Threonine_Metabolism_glycine_58	0.944354	1.14862	0.0735672	0.183594	1.2163
Lipid_Endocannabinoid_N.stearoylserine._61822	1.45335	1.05891	0.0736646	0.183594	0.7286
Lipid_Endocannabinoid_N.palmitoylserine_57659	1.38913	1.08128	0.0738065	0.183594	0.778389
Lipid_Secondary_Bile_Acid_Metabolism_deoxycholic_acid_12.sulfate._63688	1.92978	0.879446	0.0748988	0.185082	0.455724
Xenobiotics_Food_Component.Plant_N.acetylalliin_45404	0.459838	0.184331	0.0749026	0.185082	0.40086
Xenobiotics_Food_Component.Plant_cinnamoylglycine_38637	2.0838	0.871977	0.074963	0.185082	0.418455
Xenobiotics_Benzoate_Metabolism_3.methoxycatechol_sulfate_.2._48752	1.33189	0.568062	0.0752808	0.185407	0.426507
Lipid_Fatty_Acid._Monohydroxy_13.HODE_._9.HODE_37752	1.03404	1.41614	0.0770069	0.18919	1.36952
Lipid_Fatty_Acid_Metabolism_.Acyl_Carnitine._Dicarboxylate._pimeloylcarnitine.3.methyladipoylcarnitine_.C7.DC._53224	0.855831	1.30484	0.0802931	0.196777	1.52465
Amino_Acid_Phenylalanine_Metabolism_N.acetylphenylalanine_33950	1.06857	1.19521	0.0810967	0.198258	1.11851
Amino_Acid_Urea_cycle._Arginine_and_Proline_Metabolism_N.alpha.acetylornithine_32984	1.16684	0.931962	0.0814572	0.198652	0.798707
Carbohydrate_Glycolysis._Gluconeogenesis._and_Pyruvate_Metabolism_lactate_527	0.970562	1.13102	0.0820608	0.199634	1.16532
Amino_Acid_Leucine._Isoleucine_and_Valine_Metabolism_tiglyl_carnitine_.C5._35428	1.36462	1.05353	0.0832921	0.202136	0.772035
Lipid_Androgenic_Steroids_5alpha.androstan.3alpha.17alpha.diol_monosulfate_37183	0.806646	1.0921	0.0840383	0.20345	1.35388
Nucleotide_Pyrimidine_Metabolism._Cytidine_containing_N4.acetylcytidine_35130	1.07233	0.874085	0.0855729	0.206663	0.815126
Lipid_Primary_Bile_Acid_Metabolism_chenodeoxycholate_1563	11.0101	10.1842	0.0872733	0.210174	0.92499
Lipid_Secondary_Bile_Acid_Metabolism_isoursodeoxycholate_57577	2.48428	0.909577	0.0875511	0.210174	0.366133
Lipid_Lysophospholipid_1.oleoyl.GPI_.18.1._36602	1.18093	0.910392	0.0876605	0.210174	0.770911
Amino_Acid_Urea_cycle._Arginine_and_Proline_Metabolism_N.methylproline_37431	12.1678	1.36295	0.0882891	0.211172	0.112012
Xenobiotics_Chemical_3.bromo.5.chloro.2.6.dihydroxybenzoic_acid._63681	0.839485	0.919008	0.0887108	0.211672	1.09473
Lipid_Phospholipid_Metabolism_glycerophosphoethanolamine_37455	0.943646	1.11185	0.0890677	0.211829	1.17824
Nucleotide_Pyrimidine_Metabolism._Cytidine_containing_3.methylcytidine_35132	1.07632	0.936646	0.0892023	0.211829	0.870234
Xenobiotics_Food_Component.Plant_alliin_41494	0.471262	0.136392	0.0902532	0.213814	0.28942
Lipid_Pregnenolone_Steroids_21.hydroxypregnenolone_disulfate_46115	1.00129	1.57569	0.090705	0.214374	1.57366
Lipid_Progestin_Steroids_pregnanediol.3.glucuronide_40708	1.04072	1.70327	0.0913181	0.215312	1.63662
Cofactors_and_Vitamins_Nicotinate_and_Nicotinamide_Metabolism_N1.Methyl.4.pyridone.3.carboxamide_57584	1.13277	0.911062	0.0919487	0.216214	0.804278
Xenobiotics_Drug_._Topical_Agents_hydroquinone_sulfate_35322	1.27385	0.497054	0.0921353	0.216214	0.390197
Lipid_Fatty_Acid._Monohydroxy_16.hydroxypalmitate_39609	1.00257	1.18633	0.0929699	0.217659	1.18329
Peptide_Gamma.glutamyl_Amino_Acid_gamma.glutamylhistidine_18245	1.13769	0.972823	0.0940903	0.219765	0.855085
Amino_Acid_Leucine._Isoleucine_and_Valine_Metabolism_N.acetylleucine_1587	0.978754	1.14486	0.0947101	0.220694	1.16971
Lipid_Fatty_Acid_Metabolism_.Acyl_Choline._docosahexaenoylcholine_53263	0.931123	1.50703	0.0963831	0.224068	1.61851
Lipid_Lysophospholipid_1.arachidonoyl.GPA_.20.4._46325	1.14035	2.89767	0.0972604	0.225581	2.54103
Peptide_Dipeptide_isoleucylglycine_40008	0.875962	1.06234	0.099004	0.228747	1.21277
Amino_Acid_Urea_cycle._Arginine_and_Proline_Metabolism_N.methylhydroxyproline_62068	2.7284	0.555785	0.0990853	0.228747	0.203703
Lipid_Phosphatidylcholine_.PC._1.linoleoyl.2.linolenoyl.GPC_.18.2.18.3.._53176	1.37971	0.952977	0.100408	0.231263	0.690709
Lipid_Phosphatidylethanolamine_.PE._1.stearoyl.2.oleoyl.GPE_.18.0.18.1._42448	1.12592	1.64252	0.101086	0.232287	1.45882
Peptide_Gamma.glutamyl_Amino_Acid_gamma.glutamylphenylalanine_33422	1.26548	1.1349	0.101874	0.233537	0.896811
Amino_Acid_Tyrosine_Metabolism_tyrosine_1299	1.16975	0.940308	0.102099	0.233537	0.803851
Amino_Acid_Leucine._Isoleucine_and_Valine_Metabolism_4.methyl.2.oxopentanoate_22116	0.966177	1.23808	0.104677	0.238884	1.28143
Amino_Acid_Methionine._Cysteine._SAM_and_Taurine_Metabolism_succinoyltaurine_63678	1.13174	1.34751	0.106661	0.242855	1.19065
Amino_Acid_Histidine_Metabolism_imidazole_propionate_40730	1.43574	3.47263	0.107949	0.245226	2.41871
Xenobiotics_Chemical_4.chlorobenzoic_acid_63988	1.05784	0.928285	0.108229	0.245303	0.87753
Amino_Acid_Tyrosine_Metabolism_phenol_sulfate_32553	1.22352	0.880338	0.111292	0.251671	0.719511
Lipid_Diacylglycerol_linoleoyl.arachidonoyl.glycerol_.18.2.20.4._.1.._54955	1.17509	1.64992	0.112545	0.253927	1.40407
Lipid_Plasmalogen_1..1.enyl.stearoyl..2.linoleoyl.GPE_.P.18.0.18.2.._52748	0.906362	1.04666	0.114203	0.257085	1.15479
Lipid_Phosphatidylcholine_.PC._1.palmitoyl.2.linoleoyl.GPC_.16.0.18.2._42446	0.965562	1.01732	0.116051	0.260657	1.0536
Lipid_Fatty_Acid._Dicarboxylate_tetradecanedioate_.C14._35669	0.907338	1.30475	0.117055	0.261787	1.43799
Xenobiotics_Food_Component.Plant_ergothioneine_37459	0.890531	0.695377	0.117081	0.261787	0.780857
Amino_Acid_Histidine_Metabolism_N.acetylcarnosine_43488	1.35925	1.58251	0.117609	0.262369	1.16425
Amino_Acid_Leucine._Isoleucine_and_Valine_Metabolism_3.methyl.2.oxovalerate_15676	0.997915	1.25755	0.117868	0.262369	1.26018
Xenobiotics_Food_Component.Plant_2.acetamidophenol_sulfate_48580	1.16783	0.3314	0.11945	0.265297	0.283774
Lipid_Sterol_cholesterol_63	0.951554	1.05618	0.120927	0.266526	1.10996
Xenobiotics_Chemical_2.methoxyresorcinol_sulfate_48445	1.02968	0.3642	0.121317	0.266526	0.353701
Amino_Acid_Leucine._Isoleucine_and_Valine_Metabolism_3.methylglutarylcarnitine_.2._46548	1.42194	0.794892	0.121808	0.266526	0.55902
Cofactors_and_Vitamins_Ascorbate_and_Aldarate_Metabolism_threonate_27738	0.789223	0.983746	0.121918	0.266526	1.24647
Lipid_Phosphatidylserine_.PS._1.stearoyl.2.oleoyl.GPS_.18.0.18.1._19265	0.780531	1.40427	0.122022	0.266526	1.79912
Peptide_Fibrinogen_Cleavage_Peptide_ADpSGEGDFXAEGGGVR._57712	1.42649	1.12963	0.122068	0.266526	0.791894
Xenobiotics_Food_Component.Plant_pyrraline_48428	1.35725	0.6743	0.122087	0.266526	0.496812
Lipid_Docosanoid_14.HDoHE.17.HDoHE_53034	1.37908	4.65854	0.122147	0.266526	3.37799
Lipid_Sphingomyelins_sphingomyelin_.d18.1.20.0._d16.1.22.0.._48490	0.995615	1.1234	0.123033	0.267873	1.12835
Amino_Acid_Glutathione_Metabolism_cysteinylglycine_disulfide._62103	1.07725	1.00682	0.12434	0.269701	0.93462
Lipid_Endocannabinoid_N.palmitoyltaurine_39835	0.752977	0.955138	0.124415	0.269701	1.26848
Peptide_Acetylated_Peptides_phenylacetylcarnitine_48425	1.62788	2.36321	0.124843	0.26971	1.45171
Xenobiotics_Food_Component.Plant_3.hydroxystachydrine._62062	3.53795	0.144546	0.12499	0.26971	0.040856
Amino_Acid_Urea_cycle._Arginine_and_Proline_Metabolism_N.delta.acetylornithine_43249	3.41665	0.737862	0.125232	0.26971	0.215961
Nucleotide_Pyrimidine_Metabolism._Orotate_containing_orotidine_35172	0.964062	1.06349	0.127158	0.272156	1.10314
Lipid_Fatty_Acid._Dihydroxy_3.4.dihydroxybutyrate_62952	1.68949	0.887054	0.127235	0.272156	0.525042
Peptide_Gamma.glutamyl_Amino_Acid_gamma.glutamylglutamine_2730	1.05782	0.946846	0.127357	0.272156	0.895096
Amino_Acid_Tryptophan_Metabolism_xanthurenate_15679	1.33655	0.961769	0.127462	0.272156	0.719589
Peptide_Gamma.glutamyl_Amino_Acid_gamma.glutamylmethionine_44872	1.23542	1.05981	0.129265	0.275414	0.85785
Cofactors_and_Vitamins_Nicotinate_and_Nicotinamide_Metabolism_nicotinamide_594	0.915408	1.34971	0.129769	0.275615	1.47443
Amino_Acid_Alanine_and_Aspartate_Metabolism_N.carbamoylalanine_52340	1.48398	0.551908	0.130244	0.275615	0.371909
Lipid_Fatty_Acid_Metabolism_.Acyl_Carnitine._Long_Chain_Saturated._margaroylcarnitine_.C17.._57512	0.569523	0.924277	0.130399	0.275615	1.6229
Amino_Acid_Alanine_and_Aspartate_Metabolism_N.N.dimethylalanine_63151	2.74786	1.40173	0.130478	0.275615	0.510117
Lipid_Long_Chain_Polyunsaturated_Fatty_Acid_.n3_and_n6._arachidonate_.20.4n6._1110	1.07808	0.963169	0.130744	0.275615	0.893408
Amino_Acid_Polyamine_Metabolism_acisoga_43258	1.00505	0.779077	0.131564	0.276757	0.775159
Lipid_Hexosylceramides_.HCER._glycosyl_ceramide_.d16.1.24.1._d18.1.22.1.._57457	0.866808	0.634262	0.132278	0.277673	0.731721
Peptide_Dipeptide_phenylalanylglycine_41370	0.720638	1.14431	0.132578	0.277715	1.58791
Amino_Acid_Lysine_Metabolism_6.oxopiperidine.2.carboxylate_43231	1.06384	1.30396	0.134147	0.280185	1.22571
Lipid_Sphingomyelins_sphingomyelin_.d17.1.16.0._d18.1.15.0._d16.1.17.0.._52433	0.976169	1.11181	0.134675	0.280185	1.13895
Xenobiotics_Drug_._Neurological_valproic_acid_glucuronide_62883	0.6433	2.70952	0.134762	0.280185	4.21191
Lipid_Fatty_Acid._Dicarboxylate_maleate_20676	1.13271	1.49029	0.134883	0.280185	1.31569
Amino_Acid_Polyamine_Metabolism_4.acetamidobutanoate_1558	0.949269	1.02251	0.135825	0.280982	1.07715
Xenobiotics_Xanthine_Metabolism_7.methylurate_39598	0.702077	0.419492	0.135832	0.280982	0.597502
Lipid_Secondary_Bile_Acid_Metabolism_deoxycholate_1114	5.18243	4.60935	0.136387	0.281546	0.889419
Xenobiotics_Food_Component.Plant_3.formylindole_62863	1.11662	0.969308	0.137209	0.282657	0.868077
Lipid_Short_Chain_Fatty_Acid_valerate_.5.0._33443	0.842277	0.677969	0.138268	0.28425	0.804924
Xenobiotics_Benzoate_Metabolism_4.acetylphenyl_sulfate_44620	3.29559	0.700962	0.139432	0.286051	0.212697
Amino_Acid_Leucine._Isoleucine_and_Valine_Metabolism_3.methyl.2.oxobutyrate_44526	1.01238	1.20485	0.13982	0.286257	1.19011
Lipid_Androgenic_Steroids_5alpha.androstan.3beta.17alpha.diol_disulfate_37187	0.895262	1.48135	0.140579	0.28722	1.65466
Amino_Acid_Tryptophan_Metabolism_tryptophan_betaine_37097	6.30874	0.611331	0.14123	0.287958	0.0969022
Amino_Acid_Methionine._Cysteine._SAM_and_Taurine_Metabolism_S.methylcysteine_39592	1.0065	1.29809	0.141536	0.287993	1.28971
Lipid_Lysophospholipid_1.stearoyl.GPI_.18.0._19324	1.05355	0.915292	0.142071	0.288244	0.868773
Amino_Acid_Lysine_Metabolism_N.acetyl.2.aminoadipate_63920	1.22152	0.982638	0.142239	0.288244	0.804437
Lipid_Medium_Chain_Fatty_Acid_caproate_.6.0._32489	1.11697	1.56697	0.142708	0.288606	1.40288
Lipid_Fatty_Acid._Dicarboxylate_tridecenedioate_.C13.1.DC.._62919	0.472708	0.879231	0.143314	0.28902	1.85999
Lipid_Secondary_Bile_Acid_Metabolism_glycocholenate_sulfate._32599	1.4293	1.09987	0.143493	0.28902	0.769516
Lipid_Lysophospholipid_1.arachidonoyl.GPE_.20.4n6.._35186	1.19021	0.992815	0.145931	0.293336	0.834153
Lipid_Fatty_Acid._Monohydroxy_5.hydroxyhexanoate_31938	0.982515	1.58537	0.146642	0.294085	1.61358
Xenobiotics_Xanthine_Metabolism_theobromine_18392	2.36878	0.3536	0.146895	0.294085	0.149275
Lipid_Fatty_Acid._Monohydroxy_2.hydroxystearate_17945	1.10086	0.979231	0.148817	0.297335	0.889513
Lipid_Secondary_Bile_Acid_Metabolism_taurodeoxycholic_acid_3.sulfate_62889	1.2983	1.80942	0.150894	0.30088	1.39369
Peptide_Fibrinogen_Cleavage_Peptide_Fibrinopeptide_A_.7.16.._62149	1.07236	0.8525	0.151238	0.300963	0.794974
Lipid_Primary_Bile_Acid_Metabolism_glycochenodeoxycholate_3.sulfate_52974	1.52518	1.00422	0.152846	0.303445	0.658431
Amino_Acid_Methionine._Cysteine._SAM_and_Taurine_Metabolism_2.hydroxy.4..methylthio.butanoic_acid_63739	1.09048	1.33139	0.153193	0.303445	1.22093
Nucleotide_Pyrimidine_Metabolism._Uracil_containing_3.ureidopropionate_3155	1.09335	0.947715	0.153538	0.303445	0.866797
Amino_Acid_Methionine._Cysteine._SAM_and_Taurine_Metabolism_S.methylcysteine_sulfoxide_43378	1.10901	2.0376	0.153705	0.303445	1.83732
Lipid_Monoacylglycerol_1.margaroylglycerol_.17.0._34391	0.865723	1.08869	0.154858	0.304753	1.25755
Xenobiotics_Benzoate_Metabolism_3.phenylpropionate_.hydrocinnamate._15749	1.46637	0.777569	0.15498	0.304753	0.530268
Lipid_Fatty_Acid._Amino_2.aminoheptanoate_43761	1.51004	1.80147	0.155601	0.305371	1.193
Lipid_Monoacylglycerol_2.arachidonoylglycerol_.20.4._19266	1.44088	0.872785	0.156105	0.305756	0.605732
Xenobiotics_Food_Component.Plant_saccharin_21151	0.5662	1.05371	0.157359	0.307608	1.86102
Xenobiotics_Benzoate_Metabolism_benzoate_15778	1.07426	2.01872	0.159567	0.311312	1.87917
Lipid_Fatty_Acid_Metabolism_.Acyl_Carnitine._Medium_Chain._octanoylcarnitine_.C8._33936	0.991246	1.80155	0.16001	0.311566	1.81746
Xenobiotics_Food_Component.Plant_2.piperidinone_43400	2.07162	0.909392	0.160324	0.311567	0.438976
Lipid_Long_Chain_Monounsaturated_Fatty_Acid_10.heptadecenoate_.17.1n7._33971	0.850869	1.02332	0.163339	0.316703	1.20268
Amino_Acid_Glutamate_Metabolism_N.acetylglutamine_33943	1.11987	0.938377	0.163603	0.316703	0.837934
Peptide_Dipeptide_glycylvaline_18357	1.33754	4.56525	0.164678	0.317498	3.41317
Xenobiotics_Food_Component.Plant_thymol_sulfate_36095	2.96385	1.19692	0.16493	0.317498	0.403838
Cofactors_and_Vitamins_Hemoglobin_and_Porphyrin_Metabolism_biliverdin_2137	0.880369	1.85071	0.164971	0.317498	2.10219
Lipid_Progestin_Steroids_5alpha.pregnan.3beta.20alpha.diol_disulfate_37198	1.2738	1.76425	0.166252	0.319346	1.38503
Lipid_Endocannabinoid_palmitoyl_ethanolamide_38165	1.08061	0.935369	0.167455	0.321036	0.865596
Xenobiotics_Chemical_.2.butoxyethoxy.acetic_acid_63380	0.3642	1.01387	0.167922	0.321311	2.78383
Amino_Acid_Tryptophan_Metabolism_N.acetyltryptophan_33959	1.14666	1.03522	0.169229	0.322976	0.902808
Lipid_Androgenic_Steroids_11beta.hydroxyandrosterone_glucuronide_63251	1.64027	2.07995	0.16944	0.322976	1.26806
Amino_Acid_Phenylalanine_Metabolism_phenylalanine_64	1.06471	0.987215	0.170562	0.323507	0.927217
Carbohydrate_Fructose._Mannose_and_Galactose_Metabolism_galactonate_27719	1.3296	0.837931	0.170622	0.323507	0.630213
Xenobiotics_Food_Component.Plant_isoeugenol_sulfate_48997	0.675685	0.6038	0.170695	0.323507	0.893612
Carbohydrate_Aminosugar_Metabolism_N.acetylneuraminate_32377	0.935438	1.00575	0.17126	0.323961	1.07516
Amino_Acid_Tryptophan_Metabolism_3.indoxyl_sulfate_27672	1.32295	1.02946	0.172745	0.32615	0.778154
Amino_Acid_Leucine._Isoleucine_and_Valine_Metabolism_beta.hydroxyisovalerate_12129	1.17145	1.39481	0.17325	0.326484	1.19066
Xenobiotics_Drug_._Topical_Agents_2.6.dihydroxybenzoic_acid_63042	1.53055	0.938054	0.175712	0.330382	0.612888
Lipid_Inositol_Metabolism_chiro.inositol_37112	2.37563	0.607946	0.175982	0.330382	0.255909
Lipid_Lysoplasmalogen_1..1.enyl.palmitoyl..GPE_.P.16.0.._39270	1.01317	1.25359	0.176793	0.331279	1.2373
Xenobiotics_Food_Component.Plant_ethyl_alpha.glucopyranoside_63152	0.4795	0.3744	0.177237	0.331486	0.780813
Nucleotide_Pyrimidine_Metabolism._Uracil_containing_3..3.amino.3.carboxypropyl.uridine._62924	0.861631	0.793477	0.178704	0.333141	0.920901
Amino_Acid_Histidine_Metabolism_cis.urocanate_40410	0.783492	2.6838	0.178834	0.333141	3.42543
Amino_Acid_Methionine._Cysteine._SAM_and_Taurine_Metabolism_2.3.dihydroxy.5.methylthio.4.pentenoate_.DMTPA.._62805	1.10105	1.05859	0.179126	0.333141	0.961442
Lipid_Primary_Bile_Acid_Metabolism_glycocholate_glucuronide_.1._52977	0.490254	1.02542	0.18266	0.338974	2.0916
Carbohydrate_Fructose._Mannose_and_Galactose_Metabolism_fructose_48195	1.23218	0.979777	0.18321	0.338974	0.795154
Lipid_Diacylglycerol_oleoyl.arachidonoyl.glycerol_.18.1.20.4._.2.._54961	1.08227	1.58145	0.183285	0.338974	1.46123
Lipid_Androgenic_Steroids_androstenediol_.3alpha._17alpha._monosulfate_.2._37207	1.33947	1.16183	0.184175	0.339989	0.867381
Xenobiotics_Benzoate_Metabolism_3..3.hydroxyphenyl.propionate_sulfate_45415	1.0771	0.576946	0.184622	0.340183	0.535648
Lipid_Lactosylceramides_.LCER._lactosyl.N.palmitoyl.sphingosine_.d18.1.16.0._53010	0.979738	0.931262	0.18522	0.340654	0.950521
Amino_Acid_Glycine._Serine_and_Threonine_Metabolism_serine_1648	0.989085	1.07721	0.187515	0.343978	1.0891
Amino_Acid_Histidine_Metabolism_N.acetyl.3.methylhistidine._43256	0.737746	0.418092	0.187719	0.343978	0.566716
Amino_Acid_Methionine._Cysteine._SAM_and_Taurine_Metabolism_cysteine_s.sulfate_22176	0.730692	1.28614	0.188741	0.345209	1.76016
Xenobiotics_Chemical_6.hydroxyindole_sulfate_48698	1.58904	1.1752	0.189085	0.345209	0.739567
Lipid_Sphingomyelins_sphingomyelin_.d18.1.19.0._d19.1.18.0.._57475	0.988931	0.861046	0.191374	0.34875	0.870684
Xenobiotics_Food_Component.Plant_daidzein_sulfate_.2._48728	0.400669	0.2162	0.192045	0.349332	0.539597
Xenobiotics_Chemical_3.5.dichloro.2.6.dihydroxybenzoic_acid_63589	0.8267	0.899492	0.19242	0.349341	1.08805
Amino_Acid_Lysine_Metabolism_lysine_1301	1.08416	0.995931	0.192752	0.349341	0.918618
Lipid_Primary_Bile_Acid_Metabolism_glycochenodeoxycholate_glucuronide_.1._52983	1.91588	2.4943	0.193226	0.349564	1.30191
Amino_Acid_Urea_cycle._Arginine_and_Proline_Metabolism_N.acetylcitrulline_48434	1.42549	1.02906	0.194214	0.350713	0.721899
Lipid_Androgenic_Steroids_11.ketoetiocholanolone_glucuronide_47135	0.762954	0.892769	0.195218	0.351888	1.17015
Xenobiotics_Benzoate_Metabolism_3..3.hydroxyphenyl.propionate_35635	1.09628	0.657615	0.196374	0.353331	0.599858
Xenobiotics_Food_Component.Plant_N..2.furoyl.glycine_31536	2.557	0.2321	0.198681	0.356837	0.0907704
Lipid_Fatty_Acid_Metabolism_.also_BCAA_Metabolism._propionylglycine_.C3._31932	1.25972	0.821615	0.199711	0.358041	0.652219
Lipid_Pregnenolone_Steroids_pregnenediol_sulfate_.C21H34O5S.._32619	1.23845	1.4897	0.203292	0.363805	1.20288
Lipid_Fatty_Acid_Metabolism_.Acyl_Carnitine._Monounsaturated._undecenoylcarnitine_.C11.1._63613	1.12538	1.30258	0.206833	0.369477	1.15745
Lipid_Hexosylceramides_.HCER._glycosyl.N.tricosanoyl.sphingadienine_.d18.2.23.0.._57445	0.635108	0.869915	0.207711	0.370381	1.36971
Amino_Acid_Glycine._Serine_and_Threonine_Metabolism_N.acetylserine_37076	0.998977	1.10192	0.208547	0.371206	1.10304
Amino_Acid_Tyrosine_Metabolism_p.cresol_glucuronide._48841	2.03835	0.910423	0.213207	0.378018	0.446648
Amino_Acid_Methionine._Cysteine._SAM_and_Taurine_Metabolism_cysteine_1868	1.05325	1.17098	0.213335	0.378018	1.11177
Lipid_Lysophospholipid_1.linoleoyl.GPI._.18.2.._36594	1.12836	1.01791	0.213514	0.378018	0.902111
Amino_Acid_Glycine._Serine_and_Threonine_Metabolism_O.acetylhomoserine_31539	1.40529	0.989508	0.218365	0.385921	0.704129
Lipid_Sterol_3beta.7alpha.dihydroxy.5.cholestenoate_36803	0.980946	0.822208	0.220526	0.389048	0.838178
Lipid_Fatty_Acid._Dicarboxylate_2.hydroxyadipate_31934	1.12142	0.731692	0.222538	0.391903	0.652472
Lipid_Long_Chain_Monounsaturated_Fatty_Acid_myristoleate_.14.1n5._32418	0.8633	1.04814	0.224405	0.394492	1.21411
Lipid_Lysophospholipid_1.arachidonoyl.GPI._.20.4.._34214	1.05135	0.922715	0.226023	0.396019	0.877651
Peptide_Dipeptide_prolylglycine_40703	1.06197	1.67312	0.226069	0.396019	1.57548
Lipid_Androgenic_Steroids_11beta.hydroxyetiocholanolone_glucuronide._64418	0.909877	2.32193	0.2267	0.396427	2.55192
Xenobiotics_Benzoate_Metabolism_methyl.4.hydroxybenzoate_sulfate_48429	0.9741	1.42775	0.228719	0.39879	1.46571
Cofactors_and_Vitamins_Nicotinate_and_Nicotinamide_Metabolism_nicotinamide_riboside_33013	0.804815	0.620185	0.229214	0.39879	0.770592
Lipid_Androgenic_Steroids_5alpha.androstan.3alpha.17beta.diol_disulfate_37184	1.33058	1.27108	0.229254	0.39879	0.955277
Lipid_Secondary_Bile_Acid_Metabolism_glycolithocholate_sulfate._32620	1.89972	1.19998	0.229742	0.39894	0.631663
Lipid_Secondary_Bile_Acid_Metabolism_deoxycholic_acid_glucuronide_63610	4.64768	3.22615	0.232112	0.401086	0.694142
Lipid_Phospholipid_Metabolism_choline_15506	0.997823	1.11018	0.232487	0.401086	1.11261
Amino_Acid_Methionine._Cysteine._SAM_and_Taurine_Metabolism_N.formylmethionine_2829	1.09682	1.02918	0.232513	0.401086	0.938332
Carbohydrate_Pentose_Metabolism_ribulonate.xylulonate.lyxonate._61858	1.61452	1.13977	0.232979	0.401086	0.705951
Carbohydrate_Pentose_Metabolism_arabitol.xylitol_48885	1.09624	1.03068	0.233125	0.401086	0.940194
Lipid_Fatty_Acid._Monohydroxy_2.hydroxymyristate_32413	1.00619	0.838008	0.233396	0.401086	0.83285
Carbohydrate_Aminosugar_Metabolism_N.acetylglucosamine.N.acetylgalactosamine_46539	0.957069	1.02637	0.233871	0.40121	1.07241
Amino_Acid_Lysine_Metabolism_N2.acetyl.N6.methyllysine_62954	0.904854	0.977615	0.236275	0.403914	1.08041
Lipid_Plasmalogen_1..1.enyl.palmitoyl..2.oleoyl.GPC_.P.16.0.18.1.._52478	0.966815	1.0369	0.23638	0.403914	1.07249
Amino_Acid_Alanine_and_Aspartate_Metabolism_aspartate_443	1.02492	1.22377	0.236665	0.403914	1.19402
Carbohydrate_Disaccharides_and_Oligosaccharides_sucrose_1519	1.12598	2.48135	0.238091	0.405041	2.20371
Amino_Acid_Leucine._Isoleucine_and_Valine_Metabolism_3.methylglutaconate_57747	1.12104	1.62216	0.238162	0.405041	1.44702
Xenobiotics_Food_Component.Plant_methyl_glucopyranoside_.alpha_._beta._46144	1.38124	0.838423	0.238547	0.405041	0.607008
Lipid_Fatty_Acid_Metabolism_.Acyl_Carnitine._Medium_Chain._decanoylcarnitine_.C10._33941	1.00415	1.60791	0.239601	0.405955	1.60126
Amino_Acid_Histidine_Metabolism_histidine_59	1.04061	0.913292	0.239901	0.405955	0.877653
Xenobiotics_Benzoate_Metabolism_4.ethylphenyl_sulfate_36099	8.48112	0.850323	0.240792	0.40677	0.100261
Cofactors_and_Vitamins_Ascorbate_and_Aldarate_Metabolism_oxalate_.ethanedioate._20694	0.865977	0.991323	0.242683	0.408674	1.14475
Lipid_Fatty_Acid._Monohydroxy_2.hydroxypalmitate_35675	1.10646	1.00345	0.24274	0.408674	0.906897
Amino_Acid_Lysine_Metabolism_N6.methyllysine_62860	1.38172	1.2305	0.243479	0.409226	0.890555
Xenobiotics_Benzoate_Metabolism_4.ethylcatechol_sulfate_63072	10.4359	0.947	0.245053	0.41096	0.0907447
Amino_Acid_Tryptophan_Metabolism_indolepropionate_32405	1.6794	0.871231	0.245337	0.41096	0.518775
Partially_Characterized_Molecules_Partially_Characterized_Molecules_glucuronide_of_C10H18O2_.7.._61887	0.693	3.4888	0.246422	0.412084	5.03434
Xenobiotics_Drug_._Analgesics._Anesthetics_N.ethylglycinexylidide_33080	1.27559	0.559069	0.24764	0.412661	0.438282
Lipid_Lysophospholipid_1.linoleoyl.GPE_.18.2.._36600	1.15072	0.994354	0.247938	0.412661	0.864118
Lipid_Lysophospholipid_1.stearoyl.GPS_.18.0.._45966	0.8156	1.35338	0.248012	0.412661	1.65936
Lipid_Sphingomyelins_sphingomyelin_.d18.1.18.1._d18.2.18.0._37529	1.03201	0.971869	0.249425	0.414097	0.941727
Lipid_Monoacylglycerol_2.linoleoylglycerol_.18.2._32506	1.72759	1.21728	0.249707	0.414097	0.704613
Lipid_Secondary_Bile_Acid_Metabolism_ursodeoxycholate_1605	4.49016	2.03615	0.251936	0.417098	0.45347
Xenobiotics_Benzoate_Metabolism_2.hydroxyhippurate_.salicylurate._18281	1.56447	0.919623	0.253391	0.418811	0.587818
Lipid_Primary_Bile_Acid_Metabolism_glycocholate_18476	2.16848	1.11408	0.254064	0.419227	0.513758
Xenobiotics_Food_Component.Plant_vanillate_glucuronide_63842	0.499992	0.0742	0.254515	0.419275	0.148402
Amino_Acid_Tyrosine_Metabolism_dopamine_3.O.sulfate_48407	3.19198	1.12827	0.257432	0.423134	0.35347
Lipid_Primary_Bile_Acid_Metabolism_glycochenodeoxycholate_32346	2.80834	1.42238	0.257708	0.423134	0.506486
Partially_Characterized_Molecules_Partially_Characterized_Molecules_glucuronide_of_C8H14O2_.3.._61905	0.330185	0.5771	0.258173	0.423199	1.74781
Xenobiotics_Food_Component.Plant_ethyl_beta.glucopyranoside_64131	4.4628	0.619185	0.263005	0.430135	0.138744
Cofactors_and_Vitamins_Hemoglobin_and_Porphyrin_Metabolism_bilirubin_.E.E.._32586	1.07714	0.856638	0.263269	0.430135	0.795291
Lipid_Secondary_Bile_Acid_Metabolism_3b.hydroxy.5.cholenoic_acid_43507	1.87781	1.45764	0.264862	0.432029	0.776245
Lipid_Phosphatidylcholine_.PC._1.palmitoyl.2.arachidonoyl.GPC_.16.0.20.4n6._52462	0.941492	1.01967	0.26537	0.43215	1.08304
Amino_Acid_Tyrosine_Metabolism_vanillic_alcohol_sulfate_48733	12.7961	0.511715	0.266252	0.432877	0.0399898
Lipid_Lysophospholipid_1.lignoceroyl.GPC_.24.0._49617	1.0094	1.13126	0.266948	0.433199	1.12073
Lipid_Fatty_Acid_Metabolism_.Acyl_Carnitine._Dicarboxylate._suberoylcarnitine_.C8.DC._52990	1.82206	2.61109	0.267321	0.433199	1.43304
Lipid_Sphingomyelins_sphingomyelin_.d18.1.17.0._d17.1.18.0._d19.1.16.0._52615	0.979362	1.07835	0.270749	0.438041	1.10107
Energy_TCA_Cycle_citraconate.glutaconate_47076	1.41855	2.93759	0.273014	0.440989	2.07084
Lipid_Phosphatidylcholine_.PC._1.2.dipalmitoyl.GPC_.16.0.16.0._19130	0.921608	1.00095	0.275752	0.443405	1.08609
Amino_Acid_Methionine._Cysteine._SAM_and_Taurine_Metabolism_alpha.ketobutyrate_4968	1.05395	1.57598	0.275882	0.443405	1.49531
Lipid_Eicosanoid_12.HHTrE_57393	1.99085	3.74175	0.27626	0.443405	1.87947
Amino_Acid_Glutamate_Metabolism_glutamate_57	1.10697	1.24185	0.276292	0.443405	1.12185
Xenobiotics_Drug_._Topical_Agents_salicylate_1515	1.91118	1.061	0.277345	0.444377	0.555155
Nucleotide_Purine_Metabolism._.Hypo.Xanthine.Inosine_containing_allantoin_1107	0.968069	1.48372	0.277821	0.444425	1.53265
Peptide_Fibrinogen_Cleavage_Peptide_Fibrinopeptide_A_.5.16.._62148	1.19792	0.9711	0.281082	0.448827	0.810658
Amino_Acid_Tyrosine_Metabolism_4.hydroxyphenylacetatoylcarnitine_52932	0.907923	1.18565	0.281652	0.448827	1.30589
Nucleotide_Purine_Metabolism._Adenine_containing_AMP_32342	0.992108	1.04927	0.281963	0.448827	1.05762
Carbohydrate_Glycolysis._Gluconeogenesis._and_Pyruvate_Metabolism_pyruvate_48990	1.18577	1.00583	0.282378	0.448827	0.848252
Xenobiotics_Food_Component.Plant_methyl_indole.3.acetate_1584	0.842808	1.04003	0.283194	0.449406	1.23401
Lipid_Sphingomyelins_sphingomyelin_.d18.1.21.0._d17.1.22.0._d16.1.23.0.._52495	0.954185	1.07965	0.285803	0.452348	1.13149
Lipid_Fatty_Acid_Synthesis_malonylcarnitine_37059	1.05717	1.27024	0.285957	0.452348	1.20155
Xenobiotics_Food_Component.Plant_dihydrocaffeate_sulfate_.2._62524	2.68853	0.436938	0.286553	0.452572	0.162519
Amino_Acid_Histidine_Metabolism_1.methylhistidine_30460	1.23722	1.0165	0.288086	0.454272	0.821598
Amino_Acid_Tyrosine_Metabolism_dopamine_4.sulfate_48406	2.8119	1.01692	0.291797	0.459396	0.36165
Xenobiotics_Drug_._Neurological_lamotrigine_54762	0.662992	0.618915	0.293027	0.460603	0.933518
Lipid_Monoacylglycerol_1.palmitoylglycerol_.16.0._21127	0.8564	1.06435	0.294183	0.46169	1.24282
Lipid_Glycerolipid_Metabolism_glycerophosphoglycerol_48857	1.62389	0.914446	0.296513	0.464615	0.56312
Lipid_Ceramides_N.palmitoyl.sphingadienine_.d18.2.16.0.._57416	0.938631	1.04381	0.2986	0.467149	1.11205
Amino_Acid_Leucine._Isoleucine_and_Valine_Metabolism_1.carboxyethylvaline_62562	1.10877	1.70874	0.299437	0.467723	1.54111
Lipid_Phosphatidylethanolamine_.PE._1.stearoyl.2.docosahexaenoyl.GPE_.18.0.22.6.._52466	0.986308	1.23101	0.302291	0.470426	1.2481
Lipid_Sphingomyelins_sphingomyelin_.d17.2.16.0._d18.2.15.0.._57483	1.04633	1.15158	0.302371	0.470426	1.10059
Lipid_Androgenic_Steroids_5alpha.androstan.3beta.17beta.diol_monosulfate_.1._37191	0.995585	1.18375	0.302585	0.470426	1.189
Lipid_Primary_Bile_Acid_Metabolism_chenodeoxycholic_acid_sulfate_.1._63607	1.18822	0.661115	0.303187	0.470626	0.556394
Xenobiotics_Food_Component.Plant_genistein_sulfate._62061	0.805269	0.3785	0.305195	0.472498	0.470029
Lipid_Fatty_Acid._Dicarboxylate_decadienedioic_acid_.C10.2.DC._63685	1.00205	1.28521	0.305343	0.472498	1.28257
Lipid_Primary_Bile_Acid_Metabolism_chenodeoxycholic_acid_sulfate_.2._63608	1.02168	0.744254	0.307364	0.473227	0.728463
Cofactors_and_Vitamins_Nicotinate_and_Nicotinamide_Metabolism_1.methylnicotinamide_27665	1.10228	0.888662	0.307424	0.473227	0.8062
Partially_Characterized_Molecules_Partially_Characterized_Molecules_glucuronide_of_C10H18O2_.1.._61881	0.702954	1.62474	0.307519	0.473227	2.3113
Amino_Acid_Leucine._Isoleucine_and_Valine_Metabolism_1.carboxyethylisoleucine_62558	0.871785	1.34334	0.308133	0.473227	1.54091
Xenobiotics_Drug_._Neurological_3.hydroxyvalproate_57781	0.679323	0.537592	0.308192	0.473227	0.791365
Amino_Acid_Histidine_Metabolism_trans.urocanate_607	0.8462	5.10452	0.311121	0.476989	6.03228
Xenobiotics_Benzoate_Metabolism_2.methoxyhydroquinone_sulfate_.1._64049	1.60465	0.483492	0.312359	0.478149	0.301306
Lipid_Secondary_Bile_Acid_Metabolism_taurocholenate_sulfate._32807	1.1308	1.3375	0.313175	0.478662	1.18279
Amino_Acid_Lysine_Metabolism_5.hydroxylysine_15685	1.00596	0.936877	0.314376	0.479494	0.931325
Lipid_Sterol_3beta.hydroxy.5.cholestenoate_54805	1.11232	1.01425	0.314826	0.479494	0.91184
Lipid_Plasmalogen_1..1.enyl.palmitoyl..2.oleoyl.GPE_.P.16.0.18.1.._52477	0.961415	1.0337	0.315481	0.479494	1.07519
Nucleotide_Pyrimidine_Metabolism._Uracil_containing_2..deoxyuridine_52602	0.921946	1.17451	0.31577	0.479494	1.27394
Lipid_Secondary_Bile_Acid_Metabolism_glycohyocholate_42574	0.887792	1.25949	0.316129	0.479494	1.41868
Carbohydrate_Fructose._Mannose_and_Galactose_Metabolism_mannitol.sorbitol_46142	1.41338	1.11857	0.316642	0.479541	0.791416
Xenobiotics_Benzoate_Metabolism_p.cresol_sulfate_36103	1.00194	0.870377	0.321041	0.485465	0.868693
Peptide_Gamma.glutamyl_Amino_Acid_gamma.glutamylglutamate_36738	1.21964	1.04435	0.323535	0.486607	0.856275
Peptide_Acetylated_Peptides_phenylacetylglutamine_35126	1.16514	0.982908	0.323688	0.486607	0.843597
Nucleotide_Purine_Metabolism._Guanine_containing_guanine_32352	2.06078	1.57862	0.323692	0.486607	0.766029
Xenobiotics_Xanthine_Metabolism_caffeine_569	1.67595	0.364323	0.323753	0.486607	0.217384
Lipid_Inositol_Metabolism_myo.inositol_1124	1.0217	0.948169	0.324545	0.487062	0.928031
Lipid_Phosphatidylethanolamine_.PE._1.oleoyl.2.linoleoyl.GPE_.18.1.18.2.._52687	1.73588	1.38798	0.325125	0.487199	0.799583
Lipid_Secondary_Bile_Acid_Metabolism_glycolithocholate_31912	3.46184	1.23495	0.328799	0.491486	0.356734
Lipid_Endocannabinoid_oleoyl_ethanolamide_38102	0.979431	1.13398	0.328975	0.491486	1.15779
Amino_Acid_Tryptophan_Metabolism_7.hydroxyindole_sulfate_52915	0.545077	0.669869	0.332412	0.493908	1.22894
Xenobiotics_Food_Component.Plant_vanillic_acid_glycine_63853	141.18	0.6165	0.332606	0.493908	0.00436678
Amino_Acid_Histidine_Metabolism_formiminoglutamate_43493	1.63742	1.30105	0.334239	0.493908	0.794574
Amino_Acid_Tyrosine_Metabolism_thyroxine_2761	1.1123	1.04498	0.334334	0.493908	0.939474
Nucleotide_Pyrimidine_Metabolism._Uracil_containing_uracil_605	0.958354	0.824285	0.335359	0.493908	0.860105
Xenobiotics_Drug_._Neurological_carbamazepine_glucuronide._37056	0.8585	0.880269	0.337049	0.493908	1.02536
Xenobiotics_Chemical_triethanolamine_22202	0.9392	0.948554	0.337049	0.493908	1.00996
Xenobiotics_Drug_._Neurological_2.hydroxycarbamazepine_57789	0.9394	0.944062	0.337049	0.493908	1.00496
Xenobiotics_Drug_._Neurological_carbamazepine_37033	0.0778462	0.0781615	0.337049	0.493908	1.00405
Xenobiotics_Drug_._Neurological_10.11.dihydro.10.hydroxycarbamazepine_62882	0.911846	0.9045	0.337049	0.493908	0.991944
Xenobiotics_Drug_._Gastrointestinal_pantoprazole_38609	0.7536	0.7088	0.337049	0.493908	0.940552
Xenobiotics_Drug_._Neurological_carbamazepine_10.11.epoxide._37020	0.0952615	0.0786769	0.337049	0.493908	0.825904
Xenobiotics_Drug_._Psychoactive_1..hydroxymidazolam_27507	0.157323	0.0871	0.337049	0.493908	0.553638
Xenobiotics_Chemical_1.2.3.benzenetriol_sulfate_.2._48762	1.17328	0.584746	0.337799	0.49428	0.498384
Lipid_Secondary_Bile_Acid_Metabolism_glycoursodeoxycholic_acid_sulfate_.1._63731	1.16373	1.80042	0.338386	0.494299	1.54711
Lipid_Progestin_Steroids_5alpha.pregnan.3beta.20beta.diol_monosulfate_.1._37196	1.13037	1.32247	0.339495	0.494299	1.16994
Lipid_Fatty_Acid._Dicarboxylate_2.hydroxysebacate_63357	1.23588	1.99208	0.339601	0.494299	1.61187
Lipid_Fatty_Acid_Metabolism_.Acyl_Carnitine._Medium_Chain._nonanoylcarnitine_.C9._61775	0.869546	1.32492	0.339799	0.494299	1.52369
Xenobiotics_Food_Component.Plant_mannonate._62864	1.29509	1.39537	0.340658	0.494824	1.07743
Cofactors_and_Vitamins_Vitamin_A_Metabolism_carotene_diol_.2._57636	1.00076	0.780108	0.341864	0.495234	0.779514
Amino_Acid_Lysine_Metabolism_2.aminoadipate_6146	1.38382	1.23061	0.341935	0.495234	0.889286
Xenobiotics_Chemical_dexpanthenol_38314	1.49008	10.8366	0.343245	0.496408	7.27244
Carbohydrate_Disaccharides_and_Oligosaccharides_lactose_567	0.946431	5.20055	0.344306	0.49672	5.49491
Xenobiotics_Drug_._Neurological_5.hydroxyvalproate_61832	0.796408	0.897285	0.344459	0.49672	1.12666
Amino_Acid_Polyamine_Metabolism_.N.1._._N.8...acetylspermidine_57814	1.0654	0.981008	0.34538	0.497328	0.920788
Lipid_Short_Chain_Fatty_Acid_butyrate.isobutyrate_.4.0._40605	1.02622	1.16074	0.348716	0.501406	1.13108
Xenobiotics_Food_Component.Plant_dihydroferulic_acid_sulfate_62857	1.47084	1.15902	0.349824	0.502273	0.788002
Lipid_Sphingomyelins_sphingomyelin_.d18.2.23.0._d18.1.23.1._d17.1.24.1.._52435	0.987177	0.912631	0.35117	0.503479	0.924486
Peptide_Fibrinogen_Cleavage_Peptide_DSGEGDFXAEGGGVR._31548	1.43772	1.16629	0.353206	0.505099	0.811208
Peptide_Fibrinogen_Cleavage_Peptide_Fibrinopeptide_A_.8.16._62812	1.12105	0.974823	0.353316	0.505099	0.869566
Lipid_Fatty_Acid_Metabolism_.Acyl_Choline._arachidonoylcholine_53261	1.00664	1.15426	0.356146	0.508289	1.14665
Lipid_Lysophospholipid_1.linoleoyl.GPC_.18.2._34419	1.07518	0.991946	0.357068	0.508289	0.922582
Amino_Acid_Tyrosine_Metabolism_3..4.hydroxyphenyl.lactate_.HPLA._32197	1.07535	1.20067	0.357098	0.508289	1.11653
Lipid_Plasmalogen_1..1.enyl.palmitoyl..2.palmitoyl.GPC_.P.16.0.16.0.._52716	0.949431	1.00463	0.358417	0.508289	1.05814
Nucleotide_Pyrimidine_Metabolism._Thymine_containing_3.aminoisobutyrate_1566	1.04161	1.10988	0.358568	0.508289	1.06555
Lipid_Long_Chain_Polyunsaturated_Fatty_Acid_.n3_and_n6._tetradecadienoate_.14.2.._62850	1.00612	1.24285	0.358612	0.508289	1.23528
Cofactors_and_Vitamins_Ascorbate_and_Aldarate_Metabolism_ascorbate_.Vitamin_C._32354	1.23101	0.936738	0.360134	0.509001	0.760953
Carbohydrate_Pentose_Metabolism_xylose_15581	0.949054	0.573454	0.360469	0.509001	0.604237
Lipid_Secondary_Bile_Acid_Metabolism_hyocholate_34093	1.10493	1.86377	0.360649	0.509001	1.68677
Lipid_Lactosylceramides_.LCER._lactosyl.N.nervonoyl.sphingosine_.d18.1.24.1.._57370	0.991815	0.919023	0.363764	0.512135	0.926607
Lipid_Lysophospholipid_1.oleoylglycerophosphate_.18.1._36812	0.953723	1.29803	0.363899	0.512135	1.36101
Xenobiotics_Benzoate_Metabolism_o.cresol_sulfate_36845	0.965969	1.39867	0.366151	0.514108	1.44794
Lipid_Diacylglycerol_linoleoyl.linoleoyl.glycerol_.18.2.18.2._.2.._54969	1.369	1.14914	0.366335	0.514108	0.8394
Cofactors_and_Vitamins_Ascorbate_and_Aldarate_Metabolism_ascorbic_acid_2.sulfate_63590	1.01805	1.14474	0.372114	0.521484	1.12445
Lipid_Fatty_Acid._Dicarboxylate_sebacate_.C10.DC._32398	18.8129	3.14005	0.373156	0.522209	0.16691
Amino_Acid_Leucine._Isoleucine_and_Valine_Metabolism_isobutyrylcarnitine_.C4._33441	1.48259	1.13097	0.375385	0.52459	0.762832
Xenobiotics_Chemical_perfluorooctanesulfonate_.PFOS._57564	0.914038	0.8659	0.376589	0.525534	0.947334
Lipid_Sphingomyelins_sphingomyelin_.d18.2.21.0._d16.2.23.0.._57480	1.02851	0.925769	0.378231	0.526866	0.900109
Lipid_Sphingomyelins_sphingomyelin_.d18.1.22.1._d18.2.22.0._d16.1.24.1.._48493	0.999908	1.05066	0.378602	0.526866	1.05076
Lipid_Androgenic_Steroids_androsterone_sulfate_31591	8.66507	9.86895	0.379956	0.527151	1.13894
Peptide_Gamma.glutamyl_Amino_Acid_gamma.glutamyl.epsilon.lysine_33934	1.17777	1.02188	0.380648	0.527151	0.867644
Amino_Acid_Tyrosine_Metabolism_3.methoxytyramine_sulfate_44618	0.976846	0.894308	0.380753	0.527151	0.915505
Lipid_Corticosteroids_cortolone_glucuronide_.1._57699	1.26398	1.52782	0.380926	0.527151	1.20874
Lipid_Secondary_Bile_Acid_Metabolism_taurohyocholate._42603	0.622646	1.07781	0.383283	0.529675	1.73101
Cofactors_and_Vitamins_Vitamin_B6_Metabolism_pyridoxal_1651	0.976723	1.13582	0.386807	0.533331	1.16289
Partially_Characterized_Molecules_Partially_Characterized_Molecules_glucuronide_of_C10H18O2_.8.._61888	0.610092	1.30092	0.387	0.533331	2.13233
Lipid_Medium_Chain_Fatty_Acid_caprylate_.8.0._32492	7.10695	1.98388	0.387591	0.533407	0.279147
Amino_Acid_Histidine_Metabolism_imidazole_lactate_15716	1.06962	0.975492	0.390594	0.536797	0.911996
Lipid_Sphingomyelins_hydroxypalmitoyl_sphingomyelin_.d18.1.16.0.OH.._62851	1.00118	1.04493	0.391278	0.536995	1.0437
Lipid_Phosphatidylinositol_.PI._1.stearoyl.2.oleoyl.GPI_.18.0.18.1.._52726	0.917154	1.03169	0.393784	0.539237	1.12488
Xenobiotics_Food_Component.Plant_caffeic_acid_sulfate_53254	1.26501	0.730069	0.394304	0.539237	0.577126
Amino_Acid_Tyrosine_Metabolism_4.hydroxyphenylpyruvate_1669	1.2299	1.1018	0.394537	0.539237	0.895845
Lipid_Pregnenolone_Steroids_17alpha.hydroxypregnenolone_3.sulfate_37482	1.31432	1.18351	0.396143	0.540689	0.900475
Xenobiotics_Food_Component.Plant_acesulfame_48569	1.11345	1.93221	0.398126	0.542652	1.73533
Xenobiotics_Drug_._Neurological_topiramate_2772	0.414646	0.478392	0.400336	0.544916	1.15374
Lipid_Phosphatidylethanolamine_.PE._1.palmitoyl.2.arachidonoyl.GPE_.16.0.20.4.._52464	1.22875	1.0887	0.4036	0.548272	0.88602
Amino_Acid_Methionine._Cysteine._SAM_and_Taurine_Metabolism_N.acetyltaurine_48187	1.04187	0.980877	0.403903	0.548272	0.941459
Lipid_Sphingomyelins_sphingomyelin_.d18.1.14.0._d16.1.16.0.._42463	0.972985	1.05202	0.405238	0.54877	1.08123
Peptide_Dipeptide_valylglycine_40475	0.787823	0.948169	0.405373	0.54877	1.20353
Nucleotide_Pyrimidine_Metabolism._Uracil_containing_5.methyluridine_.ribothymidine._35136	1.00254	0.936708	0.408887	0.55215	0.934336
Amino_Acid_Urea_cycle._Arginine_and_Proline_Metabolism_3.amino.2.piperidone_62853	1.07164	2.17738	0.408979	0.55215	2.03182
Lipid_Fatty_Acid_Metabolism_.Acyl_Choline._palmitoylcholine_52944	0.997046	1.11977	0.413278	0.557198	1.12309
X2.Methylbutyric.acid	80.0769	92.8462	0.418744	0.563803	1.15946
Xenobiotics_Chemical_2.4.di.tert.butylphenol_64328	1.0477	0.990754	0.419896	0.56459	0.945647
Lipid_Phosphatidylcholine_.PC._1.stearoyl.2.linoleoyl.GPC_.18.0.18.2.._52452	1.01448	1.04114	0.422751	0.567662	1.02628
Xenobiotics_Food_Component.Plant_sulfate_of_piperine_metabolite_C16H19NO3_.2.._62295	1.04893	1.72002	0.426225	0.571306	1.63979
Peptide_Dipeptide_leucylglycine_40045	1.11282	0.982223	0.426614	0.571306	0.882647
Amino_Acid_Leucine._Isoleucine_and_Valine_Metabolism_N.acetylisoleucine_33967	0.995085	1.04799	0.427236	0.57137	1.05317
Cofactors_and_Vitamins_Pantothenate_and_CoA_Metabolism_pantothenate_.Vitamin_B5._1508	1.07891	1.19758	0.431303	0.576036	1.11
Cofactors_and_Vitamins_Vitamin_A_Metabolism_carotene_diol_.1._57635	1.022	0.856515	0.434186	0.579109	0.838078
Lipid_Eicosanoid_12.HETE_37536	2.67651	4.47556	0.435509	0.580096	1.67216
Lipid_Fatty_Acid_Metabolism_.also_BCAA_Metabolism._propionylcarnitine_.C3._32452	1.05613	1.22202	0.436193	0.580229	1.15708
Xenobiotics_Drug_._Psychoactive_midazolam_64122	0.628977	0.487977	0.438193	0.582112	0.775826
Lipid_Secondary_Bile_Acid_Metabolism_glycodeoxycholate_18477	2.97277	1.66347	0.440525	0.58443	0.559569
Amino_Acid_Polyamine_Metabolism_5.methylthioadenosine_.MTA._1419	1.06131	1.11685	0.441122	0.584442	1.05233
Lipid_Sphingomyelins_sphingomyelin_.d18.1.25.0._d19.0.24.1._d20.1.23.0._d19.1.24.0.._57478	0.788938	0.863669	0.443169	0.586374	1.09472
Lipid_Primary_Bile_Acid_Metabolism_tauro.beta.muricholate_33983	1.03991	1.33795	0.446459	0.589378	1.2866
Lipid_Diacylglycerol_oleoyl.oleoyl.glycerol_.18.1.18.1.__.1.._54945	0.859892	0.613908	0.446624	0.589378	0.713936
Lipid_Sphingomyelins_stearoyl_sphingomyelin_.d18.1.18.0._19503	0.927992	0.983823	0.447852	0.590216	1.06016
Nucleotide_Purine_Metabolism._Guanine_containing_guanosine_1573	2.09061	1.6553	0.45168	0.594473	0.791779
Lipid_Lysophospholipid_1.palmitoyl.GPA_.16.0._34428	1.06493	1.25484	0.454661	0.597606	1.17833
Peptide_Fibrinogen_Cleavage_Peptide_Fibrinopeptide_B_.1.11._62815	1.12763	1.02934	0.459823	0.602293	0.912833
Lipid_Fatty_Acid._Monohydroxy_8.hydroxyoctanoate_21239	0.761208	0.830354	0.459978	0.602293	1.09084
Amino_Acid_Glycine._Serine_and_Threonine_Metabolism_threonine_1284	1.1567	1.25462	0.460618	0.602293	1.08466
Lipid_Phosphatidylcholine_.PC._1.stearoyl.2.oleoyl.GPC_.18.0.18.1._52438	1.02209	0.962631	0.461169	0.602293	0.941824
Lipid_Sphingomyelins_sphingomyelin_.d18.1.24.1._d18.2.24.0.._47153	1.03004	0.967423	0.461253	0.602293	0.939211
Lipid_Fatty_Acid._Dicarboxylate_tetradecadienedioate_.C14.2.DC.._62918	0.961562	1.11616	0.46349	0.60442	1.16078
Cofactors_and_Vitamins_Hemoglobin_and_Porphyrin_Metabolism_heme_41754	0.477108	1.08366	0.464139	0.604475	2.27131
Lipid_Plasmalogen_1..1.enyl.palmitoyl..2.arachidonoyl.GPC_.P.16.0.20.4.._52689	1.02398	0.956308	0.466862	0.607226	0.933915
Lipid_Corticosteroids_cortisol_1712	0.876369	0.937885	0.469217	0.609333	1.07019
Lipid_Androgenic_Steroids_epiandrosterone_sulfate_33973	2.3972	2.95805	0.470247	0.609333	1.23396
Amino_Acid_Methionine._Cysteine._SAM_and_Taurine_Metabolism_methionine_sulfoxide_18374	1.58931	1.34022	0.470319	0.609333	0.84327
Propionic.acid	117.546	104.246	0.472449	0.611296	0.886853
Butyric.acid	65.8615	78.5154	0.473386	0.611713	1.19213
Amino_Acid_Methionine._Cysteine._SAM_and_Taurine_Metabolism_S.carboxyethylcysteine_64177	1.13398	1.31288	0.478654	0.617719	1.15776
Peptide_Acetylated_Peptides_phenylacetylglutamate_52925	0.972854	0.834546	0.480222	0.618939	0.857833
Lipid_Diacylglycerol_oleoyl.arachidonoyl.glycerol_.18.1.20.4._.1.._54960	1.19921	1.44703	0.482569	0.620645	1.20666
Lipid_Phosphatidylethanolamine_.PE._1.palmitoyl.2.docosahexaenoyl.GPE_.16.0.22.6.._52465	1.10412	1.26382	0.482793	0.620645	1.14463
Amino_Acid_Phenylalanine_Metabolism_4.hydroxyphenylacetate_541	1.12209	1.33387	0.484879	0.622522	1.18873
Lipid_Fatty_Acid._Dihydroxy_2R.3R.dihydroxybutyrate_63109	1.4221	1.22558	0.486225	0.622982	0.861808
Lipid_Primary_Bile_Acid_Metabolism_taurochenodeoxycholate_18494	2.20699	1.44008	0.486489	0.622982	0.65251
Lipid_Fatty_Acid_Metabolism_.Acyl_Choline._linoleoylcholine._57463	1.05876	1.17697	0.489209	0.62566	1.11165
Peptide_Fibrinogen_Cleavage_Peptide_Fibrinopeptide_A_.4.15._62810	0.904262	0.993423	0.490341	0.62609	1.0986
Cofactors_and_Vitamins_Ascorbate_and_Aldarate_Metabolism_2.O.methylascorbic_acid_63990	1.04913	0.971046	0.490804	0.62609	0.925572
Lipid_Endocannabinoid_linoleoyl_ethanolamide_52608	1.07668	1.16962	0.492706	0.627712	1.08632
Lipid_Long_Chain_Polyunsaturated_Fatty_Acid_.n3_and_n6._dihomolinoleate_.20.2n6._17805	0.953777	1.03415	0.493607	0.628054	1.08427
Amino_Acid_Leucine._Isoleucine_and_Valine_Metabolism_3.hydroxyisobutyrate_1549	1.40993	1.02975	0.494468	0.628346	0.730358
Partially_Characterized_Molecules_Partially_Characterized_Molecules_bilirubin_degradation_product._C16H18N2O5_.2._64404	1.10892	0.898469	0.496025	0.629522	0.810223
Amino_Acid_Leucine._Isoleucine_and_Valine_Metabolism_isovalerylcarnitine_.C5._34407	1.11679	1.28375	0.499058	0.632563	1.14949
Nucleotide_Purine_Metabolism._Guanine_containing_7.methylguanine_35114	1.02622	0.989554	0.500357	0.633404	0.964268
Lipid_Diacylglycerol_oleoyl.oleoyl.glycerol_.18.1.18.1._.2.._54946	1.42571	1.15008	0.502002	0.634678	0.806671
Xenobiotics_Food_Component.Plant_sulfate_of_piperine_metabolite_C16H19NO3_.3.._62296	1.19832	1.84672	0.504471	0.63666	1.54109
Peptide_Fibrinogen_Cleavage_Peptide_ADSGEGDFXAEGGGVR._33084	0.980438	1.07608	0.504962	0.63666	1.09755
Lipid_Fatty_Acid_Metabolism_.Acyl_Carnitine._Monounsaturated._ximenoylcarnitine_.C26.1.._57517	0.775046	0.969708	0.505922	0.63666	1.25116
Lipid_Ceramides_N.palmitoyl.sphingosine_.d18.1.16.0._44877	0.985554	1.03573	0.506128	0.63666	1.05091
Amino_Acid_Tryptophan_Metabolism_picolinate_1512	1.23452	1.38844	0.50843	0.638747	1.12468
Xenobiotics_Drug_._Analgesics._Anesthetics_4.acetamidophenylglucuronide_15736	0.895238	0.307546	0.509888	0.639772	0.343535
Lipid_Lysophospholipid_1.palmitoyl.GPG_.16.0.._45970	1.02171	0.953785	0.518377	0.649604	0.93352
Carbohydrate_Pentose_Metabolism_sedoheptulose_53237	1.01477	1.28764	0.521732	0.652367	1.2689
Lipid_Fatty_Acid._Dicarboxylate_suberate_.C8.DC._15730	2.05375	2.55798	0.521893	0.652367	1.24552
Lipid_Fatty_Acid_Metabolism_.Acyl_Carnitine._Polyunsaturated._dihomo.linolenoylcarnitine_.C20.3n3_or_6.._57521	0.835469	0.9866	0.523765	0.65298	1.18089
Xenobiotics_Food_Component.Plant_dihydroferulate_40481	1.06088	0.941008	0.523908	0.65298	0.887003
Peptide_Fibrinogen_Cleavage_Peptide_Fibrinopeptide_A_.3.16._62811	1.15126	1.0036	0.524353	0.65298	0.871739
Lipid_Lysoplasmalogen_1..1.enyl.palmitoyl..GPC_.P.16.0.._52474	1.21892	1.1326	0.528899	0.657819	0.929187
Lipid_Endocannabinoid_N.oleoylserine_57664	1.24718	1.13947	0.531502	0.659825	0.913633
Lipid_Medium_Chain_Fatty_Acid_10.undecenoate_.11.1n1._32497	0.821854	0.866708	0.531839	0.659825	1.05458
Nucleotide_Purine_Metabolism._.Hypo.Xanthine.Inosine_containing_inosine_1123	1.60349	1.31812	0.533065	0.660522	0.822028
Lipid_Diacylglycerol_oleoyl.linoleoyl.glycerol_.18.1.18.2._.2._46799	1.45895	1.28595	0.538908	0.666932	0.881417
Lipid_Lysophospholipid_2.stearoyl.GPE_.18.0.._41220	1.71285	1.39836	0.540016	0.667152	0.816396
Lipid_Lysophospholipid_2.palmitoyl.GPC._.16.0.._35253	1.00978	0.962485	0.540427	0.667152	0.953158
Lipid_Lysophospholipid_1.palmitoyl.GPE_.16.0._35631	1.07347	0.986338	0.541552	0.667713	0.918833
Xenobiotics_Food_Component.Plant_tartarate_15336	1.52957	1.13202	0.542721	0.667788	0.740088
Lipid_Fatty_Acid_Metabolism_.Acyl_Choline._oleoylcholine_53260	1.27692	1.14379	0.542955	0.667788	0.895746
Amino_Acid_Glycine._Serine_and_Threonine_Metabolism_sarcosine_1516	1.33085	1.18828	0.544113	0.668386	0.892874
Lipid_Monoacylglycerol_1.linolenoylglycerol_.18.3._34393	1.39367	1.20628	0.545496	0.669102	0.86554
Lipid_Diacylglycerol_palmitoyl.linoleoyl.glycerol_.16.0.18.2._.1.._52633	0.905715	0.792454	0.546041	0.669102	0.874948
Lipid_Primary_Bile_Acid_Metabolism_cholic_acid_glucuronide_62571	8.31358	8.55574	0.549918	0.673024	1.02913
Amino_Acid_Tyrosine_Metabolism_tyramine_O.sulfate_48408	0.889654	1.31532	0.552003	0.67362	1.47847
Lipid_Secondary_Bile_Acid_Metabolism_deoxycholic_acid_3.sulfate_52969	1.26769	1.22942	0.552169	0.67362	0.969806
Xenobiotics_Drug_._Analgesics._Anesthetics_2.methoxyacetaminophen_glucuronide._33161	0.511892	0.392269	0.552436	0.67362	0.766312
Xenobiotics_Benzoate_Metabolism_3.methyl_catechol_sulfate_.1._46165	1.79493	3.5227	0.558563	0.680258	1.96258
Xenobiotics_Food_Component.Plant_methyl_vanillate_sulfate_63857	1.37835	1.04174	0.560907	0.682277	0.755784
Lipid_Fatty_Acid._Monohydroxy_9.hydroxystearate_47120	1.06869	1.19573	0.575061	0.698639	1.11887
Lipid_Fatty_Acid_Metabolism_.Acyl_Glycine._hexanoylglycine_.C6._35436	1.41468	1.17179	0.584286	0.708982	0.828311
Xenobiotics_Benzoate_Metabolism_4.hydroxyhippurate_35527	1.52696	1.16865	0.585028	0.709017	0.765341
Lipid_Secondary_Bile_Acid_Metabolism_glycoursodeoxycholate_39379	2.19777	1.70955	0.58739	0.711013	0.777859
Amino_Acid_Phenylalanine_Metabolism_1.carboxyethylphenylalanine_62566	1.36502	1.31143	0.588705	0.71174	0.960739
Lipid_Endocannabinoid_stearoyl_ethanolamide_38625	1.19632	1.06005	0.59127	0.713973	0.886099
Amino_Acid_Phenylalanine_Metabolism_phenylacetate_57745	1.03797	0.953131	0.599652	0.723217	0.918265
Lipid_Glycerolipid_Metabolism_glycerol_3.phosphate_43847	1.0806	1.14481	0.601065	0.724043	1.05942
Xenobiotics_Drug_._Analgesics._Anesthetics_lidocaine_35661	1.3315	0.932169	0.602507	0.724275	0.70009
Lipid_Long_Chain_Polyunsaturated_Fatty_Acid_.n3_and_n6._adrenate_.22.4n6._32980	1.102	1.01704	0.602714	0.724275	0.922902
Amino_Acid_Leucine._Isoleucine_and_Valine_Metabolism_isobutyrylglycine_.C4._35437	0.999308	0.9046	0.605615	0.726417	0.905227
Amino_Acid_Tyrosine_Metabolism_vanillactate_54910	0.9029	0.861231	0.606496	0.726417	0.95385
Amino_Acid_Tryptophan_Metabolism_indoleacetoylcarnitine._62279	1.10845	0.947754	0.606686	0.726417	0.855023
Amino_Acid_Leucine._Isoleucine_and_Valine_Metabolism_isovalerylglycine_35107	1.17617	1.05434	0.611102	0.730825	0.896417
Nucleotide_Purine_Metabolism._.Hypo.Xanthine.Inosine_containing_hypoxanthine_3127	0.945262	1.05309	0.617353	0.736845	1.11408
Lipid_Long_Chain_Monounsaturated_Fatty_Acid_palmitoleate_.16.1n7._33447	0.970315	1.05938	0.617617	0.736845	1.09179
Amino_Acid_Urea_cycle._Arginine_and_Proline_Metabolism_N.N.N.trimethyl.alanylproline_betaine_.TMAP._62947	1.16225	1.22159	0.621153	0.740176	1.05105
Lipid_Phosphatidylinositol_.PI._1.stearoyl.2.arachidonoyl.GPI_.18.0.20.4._52449	0.995646	1.06148	0.625174	0.744076	1.06613
Xenobiotics_Food_Component.Plant_eugenol_sulfate_48715	0.951931	0.749408	0.626614	0.744262	0.78725
Amino_Acid_Urea_cycle._Arginine_and_Proline_Metabolism_N.acetylproline_34387	1.13472	1.21685	0.626826	0.744262	1.07239
Nucleotide_Purine_Metabolism._Guanine_containing_N2.N2.dimethylguanosine_35137	1.02695	0.999323	0.628439	0.745288	0.973094
Peptide_Gamma.glutamyl_Amino_Acid_gamma.glutamylthreonine_33364	1.28862	1.21262	0.637561	0.755206	0.941016
Xenobiotics_Food_Component.Plant_sulfate_of_piperine_metabolite_C18H21NO3_.3.._62299	1.57018	2.11124	0.641814	0.759096	1.34458
Xenobiotics_Food_Component.Plant_erythritol_20699	1.02537	1.24293	0.642749	0.759096	1.21218
Amino_Acid_Urea_cycle._Arginine_and_Proline_Metabolism_citrulline_2132	1.01815	0.988023	0.643134	0.759096	0.970406
Lipid_Progestin_Steroids_5alpha.pregnan.diol_disulfate_46172	0.801485	0.859431	0.64415	0.759395	1.0723
Partially_Characterized_Molecules_Partially_Characterized_Molecules_metabolonic_lactone_sulfate_63153	1.755	1.88621	0.645706	0.760329	1.07476
Amino_Acid_Methionine._Cysteine._SAM_and_Taurine_Metabolism_S.methylmethionine_38127	0.346169	0.557331	0.647645	0.76171	1.61
Xenobiotics_Chemical_2.naphthol_sulfate_62520	1.92153	2.26452	0.653136	0.767261	1.1785
Xenobiotics_Benzoate_Metabolism_propyl_4.hydroxybenzoate_48480	0.990931	1.26259	0.657252	0.770393	1.27415
Lipid_Primary_Bile_Acid_Metabolism_cholate_22842	45.5619	48.3136	0.65735	0.770393	1.0604
Isovaleric.acid	53.4692	57.1077	0.661469	0.773653	1.06805
Lipid_Lysophospholipid_1.arachidonoyl.GPC._.20.4.._33228	1.05848	1.01248	0.661687	0.773653	0.956541
Xenobiotics_Food_Component.Plant_4.allylphenol_sulfate_37181	1.69835	2.53146	0.663419	0.774767	1.49054
Lipid_Plasmalogen_1..1.enyl.palmitoyl..2.linoleoyl.GPC_.P.16.0.18.2.._52682	1.00833	1.03159	0.66706	0.778106	1.02307
Lipid_Lysophospholipid_1.linoleoyl.GPA_.18.2.._52690	1.0671	1.16162	0.671446	0.782306	1.08857
Amino_Acid_Lysine_Metabolism_N.N.dimethyl.5.aminovalerate_62819	1.49792	1.12836	0.674023	0.784389	0.753284
Carbohydrate_Advanced_Glycation_End.product_N6.carboxymethyllysine_36713	1.53452	1.33638	0.679095	0.788066	0.870879
Lipid_Fatty_Acid._Dihydroxy_9.10.DiHOME_38399	1.77826	2.19078	0.680521	0.788066	1.23198
Nucleotide_Pyrimidine_Metabolism._Uracil_containing_uridine_606	0.995069	0.9749	0.680911	0.788066	0.979731
Amino_Acid_Glutathione_Metabolism_cysteine.glutathione_disulfide_35159	0.958946	1.05691	0.681111	0.788066	1.10216
Amino_Acid_Glycine._Serine_and_Threonine_Metabolism_dimethylglycine_5086	1.17348	1.1128	0.681142	0.788066	0.948287
Lipid_Phosphatidylethanolamine_.PE._1.stearoyl.2.arachidonoyl.GPE_.18.0.20.4._52447	1.24107	1.17353	0.682197	0.78837	0.94558
Energy_Oxidative_Phosphorylation_phosphate_42109	0.999554	1.04694	0.685783	0.791594	1.04741
Amino_Acid_Urea_cycle._Arginine_and_Proline_Metabolism_proline_1898	1.06491	1.08652	0.688753	0.794102	1.02029
Carbohydrate_Pentose_Metabolism_arabonate.xylonate_48255	1.08817	1.03978	0.690149	0.79479	0.955536
Lipid_Hexosylceramides_.HCER._glycosyl.N.stearoyl.sphingosine_.d18.1.18.0._52234	1.05142	1.08882	0.692577	0.795357	1.03556
Lipid_Phospholipid_Metabolism_glycerophosphorylcholine_.GPC._15990	1.01778	0.980885	0.692838	0.795357	0.963745
Lipid_Progestin_Steroids_5alpha.pregnan.3beta.20alpha.diol_monosulfate_.2._37200	1.67509	1.52979	0.693039	0.795357	0.913259
Lipid_Secondary_Bile_Acid_Metabolism_taurolithocholate_3.sulfate_36850	1.28825	1.14482	0.695842	0.797653	0.888668
Partially_Characterized_Molecules_Partially_Characterized_Molecules_bilirubin_degradation_product._C17H18N2O4_.3._64408	1.25678	1.14375	0.701768	0.802815	0.910057
Xenobiotics_Drug_._Analgesics._Anesthetics_2.methoxyacetaminophen_sulfate._47031	0.417077	0.3398	0.701959	0.802815	0.814718
Xenobiotics_Drug_._Analgesics._Anesthetics_3..N.acetyl.L.cystein.S.yl._acetaminophen_45721	0.695423	0.678423	0.705827	0.806312	0.975554
Lipid_Primary_Bile_Acid_Metabolism_glyco.beta.muricholate_62066	1.11097	1.27815	0.707609	0.807421	1.15049
Xenobiotics_Food_Component.Plant_sulfate_of_piperine_metabolite_C18H21NO3_.1.._62297	1.66825	2.15705	0.712002	0.811503	1.293
Lipid_Fatty_Acid_Metabolism_.Acyl_Glycine._N.linoleoylglycine_32462	0.964362	0.930923	0.714455	0.812951	0.965326
Lipid_Pregnenolone_Steroids_pregnenolone_sulfate_38170	1.45442	1.53344	0.714907	0.812951	1.05433
Amino_Acid_Polyamine_Metabolism_spermidine_485	1.18749	1.28106	0.719188	0.816886	1.0788
Partially_Characterized_Molecules_Partially_Characterized_Molecules_bilirubin_degradation_product._C16H18N2O5_.1._64403	1.06186	0.947838	0.721651	0.818238	0.89262
Cofactors_and_Vitamins_Hemoglobin_and_Porphyrin_Metabolism_bilirubin_.E.Z_or_Z.E.._47886	1.02228	0.968723	0.722023	0.818238	0.947606
Lipid_Fatty_Acid_Metabolism_.Acyl_Carnitine._Monounsaturated._5.dodecenoylcarnitine_.C12.1._61769	1.10717	1.20189	0.724107	0.81856	1.08555
Partially_Characterized_Molecules_Partially_Characterized_Molecules_bilirubin_degradation_product._C17H18N2O4_.2._64407	1.19478	1.09471	0.724605	0.81856	0.916239
Lipid_Lysophospholipid_1.oleoyl.GPE_.18.1._35628	1.33106	1.44705	0.724775	0.81856	1.08714
Lipid_Diacylglycerol_oleoyl.linolenoyl.glycerol_.18.1.18.3._.2.._54970	1.07418	0.967092	0.725607	0.81857	0.90031
Nucleotide_Pyrimidine_Metabolism._Uracil_containing_2..O.methyluridine_57655	0.941308	0.960808	0.729917	0.8225	1.02072
Peptide_Polypeptide_HWESASXX._57711	0.898908	0.950854	0.734228	0.826422	1.05779
Lipid_Lysoplasmalogen_1..1.enyl.oleoyl..GPE_.P.18.1.._44621	1.06825	1.13075	0.73756	0.829234	1.05851
Xenobiotics_Food_Component.Plant_2.keto.3.deoxy.gluconate_48141	1.02317	1.05198	0.7384	0.829241	1.02816
Xenobiotics_Drug_._Neurological_levetiracetam_57641	0.927654	0.915554	0.743454	0.833976	0.986956
Peptide_Dipeptide_valylglutamine_42079	0.717631	0.763092	0.745777	0.83564	1.06335
Xenobiotics_Drug_._Analgesics._Anesthetics_3..methylthio.acetaminophen_sulfate._62567	0.325169	0.464369	0.748573	0.837829	1.42808
Cofactors_and_Vitamins_Vitamin_B6_Metabolism_pyridoxate_31555	1.18167	1.28328	0.754517	0.843492	1.08599
Xenobiotics_Xanthine_Metabolism_5.acetylamino.6.amino.3.methyluracil_34424	0.508615	0.450738	0.756579	0.843492	0.886207
Lipid_Diacylglycerol_oleoyl.linoleoyl.glycerol_.18.1.18.2._.1._46798	1.34775	1.26789	0.756655	0.843492	0.94075
Isobutyric.acid	66.0077	68.8692	0.757024	0.843492	1.04335
Peptide_Polypeptide_glu.gly.asn.val_62917	1.0896	1.18466	0.764956	0.850509	1.08724
Carbohydrate_Pentose_Metabolism_arabinose_575	0.486369	0.542854	0.76503	0.850509	1.11614
Valeric.acid	9.05154	8.25769	0.769858	0.854304	0.912297
Lipid_Monoacylglycerol_1.linoleoylglycerol_.18.2._27447	1.72363	1.84998	0.770542	0.854304	1.07331
Lipid_Diacylglycerol_palmitoyl.linoleoyl.glycerol_.16.0.18.2._.2.._52634	1.1606	1.07022	0.77102	0.854304	0.922129
Amino_Acid_Methionine._Cysteine._SAM_and_Taurine_Metabolism_N.acetylmethionine_1589	1.15452	1.21901	0.773414	0.854994	1.05585
Xenobiotics_Drug_._Analgesics._Anesthetics_2.hydroxyacetaminophen_sulfate._33173	0.544023	0.767838	0.773522	0.854994	1.41141
Amino_Acid_Leucine._Isoleucine_and_Valine_Metabolism_N.acetylvaline_1591	1.0287	1.00942	0.774221	0.854994	0.981253
Lipid_Phosphatidylinositol_.PI._1.stearoyl.2.linoleoyl.GPI_.18.0.18.2._52468	0.963269	0.991523	0.781622	0.86221	1.02933
Nucleotide_Purine_Metabolism._.Hypo.Xanthine.Inosine_containing_N1.methylinosine_48351	1.02029	1.05018	0.785942	0.866015	1.0293
Partially_Characterized_Molecules_Partially_Characterized_Molecules_branched.chain._straight.chain._or_cyclopropyl_10.1_fatty_acid_.2.._63616	1.04865	1.14712	0.787419	0.866684	1.09389
Xenobiotics_Food_Component.Plant_glucuronide_of_piperine_metabolite_C17H21NO3_.4.._62291	1.44803	1.23684	0.789698	0.867382	0.854152
Lipid_Sphingosines_sphingosine_1.phosphate_34445	0.956323	0.994446	0.789797	0.867382	1.03986
Amino_Acid_Histidine_Metabolism_4.imidazoleacetate_32349	0.746162	0.791908	0.791601	0.868404	1.06131
Partially_Characterized_Molecules_Partially_Characterized_Molecules_bilirubin_degradation_product._C17H18N2O4_.1._64409	1.23415	1.15298	0.794076	0.87016	0.934231
Lipid_Medium_Chain_Fatty_Acid_5.dodecenoate_.12.1n7._33968	0.930562	0.972146	0.795856	0.871152	1.04469
Lipid_Fatty_Acid_Metabolism_.Acyl_Glycine._cis.3.4.methyleneheptanoylglycine_64386	1.22135	1.31239	0.800534	0.875309	1.07454
Lipid_Phosphatidylethanolamine_.PE._1.palmitoyl.2.oleoyl.GPE_.16.0.18.1._19263	1.16206	1.12591	0.801872	0.87581	0.968888
Lipid_Sphingosines_sphingosine_17747	0.933862	0.864392	0.806796	0.880222	0.925611
Lipid_Corticosteroids_cortisone_1769	0.886746	0.910392	0.812944	0.885958	1.02667
Lipid_Sphingomyelins_sphingomyelin_.d18.2.18.1.._57474	1.04852	1.06688	0.817018	0.889265	1.01752
Lipid_Diacylglycerol_linoleoyl.linoleoyl.glycerol_.18.2.18.2._.1.._54968	1.37133	1.41861	0.817767	0.889265	1.03448
Lipid_Fatty_Acid._Dihydroxy_12.13.DiHOME_38395	1.44408	1.34114	0.826179	0.896787	0.928712
Xenobiotics_Benzoate_Metabolism_propyl_4.hydroxybenzoate_sulfate_48460	0.460831	0.528	0.826486	0.896787	1.14576
Partially_Characterized_Molecules_Partially_Characterized_Molecules_bilirubin_degradation_product._C16H18N2O5_.3._64414	0.928808	0.881054	0.829911	0.898569	0.948586
Lipid_Monoacylglycerol_1.oleoylglycerol_.18.1._21184	1.58832	1.70757	0.829935	0.898569	1.07508
Nucleotide_Pyrimidine_Metabolism._Uracil_containing_beta.alanine_55	1.06489	1.04579	0.833676	0.901638	0.982064
Amino_Acid_Glutamate_Metabolism_4.hydroxyglutamate_40499	1.23228	1.2773	0.837115	0.902186	1.03653
Lipid_Corticosteroids_corticosterone_5983	0.751769	0.7794	0.837186	0.902186	1.03675
Xenobiotics_Food_Component.Plant_3.ethylcatechol_sulfate_.1._62796	0.671592	0.783915	0.837296	0.902186	1.16725
Lipid_Lysophospholipid_1.stearoyl.GPC_.18.0._33961	1.02402	1.00167	0.837809	0.902186	0.978178
Amino_Acid_Leucine._Isoleucine_and_Valine_Metabolism_isovalerate_.C5._44656	1.15801	1.19882	0.838747	0.90222	1.03524
Xenobiotics_Food_Component.Plant_tartronate_.hydroxymalonate._20693	0.988377	1.01323	0.840323	0.902939	1.02515
Xenobiotics_Food_Component.Plant_piperine_33935	2.04498	1.75028	0.843534	0.905411	0.855891
Nucleotide_Purine_Metabolism._.Hypo.Xanthine.Inosine_containing_xanthine_3147	0.965185	0.990969	0.846117	0.907205	1.02671
Amino_Acid_Methionine._Cysteine._SAM_and_Taurine_Metabolism_3.sulfo.L.alanine_47089	1.19506	1.15842	0.847127	0.90731	0.969335
Partially_Characterized_Molecules_Partially_Characterized_Molecules_bilirubin_degradation_product._C16H18N2O5_.4._64415	0.959754	0.923292	0.853558	0.912615	0.962009
Cofactors_and_Vitamins_Vitamin_A_Metabolism_carotene_diol_.3._57637	0.715	0.669431	0.854202	0.912615	0.936267
Peptide_Gamma.glutamyl_Amino_Acid_gamma.glutamylcitrulline._62104	0.979746	1.00157	0.856594	0.912615	1.02227
Lipid_Secondary_Bile_Acid_Metabolism_tauroursodeoxycholate_39378	0.911515	0.886246	0.857433	0.912615	0.972278
Lipid_Fatty_Acid._Monohydroxy_2.hydroxyoleate_54920	1.11934	1.09814	0.857567	0.912615	0.98106
Lipid_Monoacylglycerol_2.oleoylglycerol_.18.1._21232	1.18107	1.26215	0.857687	0.912615	1.06865
Xenobiotics_Food_Component.Plant_betonicine_38100	1.34288	1.16572	0.858668	0.912615	0.868079
Lipid_Primary_Bile_Acid_Metabolism_taurocholate_18497	1.56429	1.41552	0.859582	0.912615	0.904897
Lipid_Lysophospholipid_1.stearoyl.GPG_.18.0._34437	0.975938	0.994308	0.860334	0.912615	1.01882
Amino_Acid_Phenylalanine_Metabolism_phenyllactate_.PLA._22130	1.17185	1.19062	0.865347	0.916954	1.01601
Lipid_Fatty_Acid._Dicarboxylate_eicosenedioate_.C20.1.DC.._62923	1.20772	1.25233	0.868732	0.919562	1.03694
Peptide_Dipeptide_valylleucine_39994	0.717169	0.6959	0.870512	0.920467	0.970343
Amino_Acid_Tyrosine_Metabolism_4.methoxyphenol_sulfate_48457	1.40179	1.45934	0.876332	0.925464	1.04105
Lipid_Phosphatidylethanolamine_.PE._1.palmitoyl.2.linoleoyl.GPE_.16.0.18.2._42449	1.39792	1.36323	0.877098	0.925464	0.975188
Lipid_Phosphatidylcholine_.PC._1.stearoyl.2.arachidonoyl.GPC_.18.0.20.4._42450	1.00696	1.01981	0.87852	0.925982	1.01276
Lipid_Fatty_Acid._Dicarboxylate_3.hydroxyadipate_62069	1.50268	1.57885	0.87972	0.926027	1.05069
Lipid_Sphingomyelins_sphingomyelin_.d18.2.16.0._d18.1.16.1.._42459	0.988569	0.996331	0.880423	0.926027	1.00785
Xenobiotics_Drug_._Analgesics._Anesthetics_4.acetamidophenol_12032	1.16702	0.940292	0.882287	0.926959	0.805719
Lipid_Lysophospholipid_1.palmitoyl.GPC_.16.0._33955	1.0401	1.02431	0.883173	0.926959	0.984817
Lipid_Fatty_Acid._Dicarboxylate_dodecanedioate_.C12._32388	1.15685	1.20368	0.885345	0.92826	1.04049
Amino_Acid_Alanine_and_Aspartate_Metabolism_N.acetylasparagine_33942	1.13907	1.12713	0.89497	0.937363	0.989519
Amino_Acid_Tryptophan_Metabolism_N.formylanthranilic_acid_43549	1.64316	1.50349	0.897655	0.939186	0.915
Lipid_Fatty_Acid._Monohydroxy_2.hydroxylaurate_52916	0.938992	0.948723	0.9032	0.943996	1.01036
Carbohydrate_Glycogen_Metabolism_maltose_15586	1.30366	1.35053	0.904369	0.944226	1.03595
Amino_Acid_Methionine._Cysteine._SAM_and_Taurine_Metabolism_methionine_sulfone_44878	1.43625	1.47698	0.905811	0.94474	1.02836
Lipid_Androgenic_Steroids_5alpha.androstan.3beta.17beta.diol_disulfate_37190	4.94763	4.8989	0.908825	0.946891	0.990151
Amino_Acid_Glutamate_Metabolism_glutamate._gamma.methyl_ester_33487	1.04558	1.05507	0.909996	0.94712	1.00908
Peptide_Dipeptide_threonylphenylalanine_31530	0.778754	0.798738	0.915285	0.951629	1.02566
Lipid_Fatty_Acid._Dicarboxylate_pimelate_.C7.DC._15704	0.937069	0.977285	0.921089	0.956663	1.04292
Lipid_Ceramides_N.palmitoyl.heptadecasphingosine_.d17.1.16.0.._57430	1.00918	1.02035	0.925153	0.959883	1.01107
Partially_Characterized_Molecules_Partially_Characterized_Molecules_bilirubin_degradation_product._C17H20N2O5_.2._64406	1.47868	1.53488	0.927597	0.961416	1.038
Peptide_Fibrinogen_Cleavage_Peptide_Fibrinopeptide_B_.1.13._62813	1.16701	1.182	0.931749	0.964714	1.01285
Lipid_Plasmalogen_1..1.enyl.palmitoyl..2.linoleoyl.GPE_.P.16.0.18.2.._52677	1.06543	1.07515	0.936164	0.968278	1.00913
Lipid_Androgenic_Steroids_androsterone_glucuronide_61846	1.64763	1.66704	0.938301	0.96948	1.01178
Lipid_Lysophospholipid_1.stearoyl.GPE_.18.0._42398	1.07311	1.06362	0.939886	0.970111	0.991154
Amino_Acid_Methionine._Cysteine._SAM_and_Taurine_Metabolism_lanthionine_42002	2.29782	2.18376	0.941205	0.970465	0.950361
Lipid_Medium_Chain_Fatty_Acid_caprate_.10.0._1642	2.04067	2.12785	0.942267	0.970555	1.04272
Carbohydrate_Pentose_Metabolism_ribose_1471	0.922731	0.888908	0.943379	0.970695	0.963345
Lipid_Secondary_Bile_Acid_Metabolism_glycodeoxycholate_3.sulfate_52975	1.58488	1.55878	0.945985	0.972295	0.983537
Peptide_Fibrinogen_Cleavage_Peptide_Fibrinopeptide_A_.3.15._62808	1.0006	1.00932	0.947063	0.972295	1.00871
Nucleotide_Pyrimidine_Metabolism._Uracil_containing_5.6.dihydrouridine_61833	1.04017	1.03142	0.948224	0.972295	0.991592
Lipid_Monoacylglycerol_2.docosahexaenoylglycerol_.22.6.._48675	0.968385	0.947077	0.948843	0.972295	0.977997
Carbohydrate_Pentose_Metabolism_ribonate_27731	1.01571	1.02198	0.951066	0.973099	1.00617
Xenobiotics_Drug_._Analgesics._Anesthetics_3..cystein.S.yl.acetaminophen._34365	0.383369	0.374654	0.951737	0.973099	0.977266
Lipid_Secondary_Bile_Acid_Metabolism_taurodeoxycholate_12261	2.18446	2.24348	0.952561	0.973099	1.02702
Peptide_Fibrinogen_Cleavage_Peptide_Fibrinopeptide_A_.2.15._62809	1.12046	1.12763	0.961817	0.980869	1.0064
Lipid_Secondary_Bile_Acid_Metabolism_7.ketodeoxycholate_31904	0.718269	0.708177	0.962139	0.980869	0.985949
Partially_Characterized_Molecules_Partially_Characterized_Molecules_bilirubin_degradation_product._C17H20N2O5_.1._64405	1.27641	1.29499	0.972405	0.98814	1.01456
Lipid_Androgenic_Steroids_androstenediol_.3beta.17beta._monosulfate_.2._37210	1.33912	1.34665	0.972536	0.98814	1.00562
Lipid_Fatty_Acid._Dicarboxylate_glutarate_.C5.DC._396	1.45754	1.47118	0.976386	0.98814	1.00936
Lipid_Phosphatidylethanolamine_.PE._1.stearoyl.2.linoleoyl.GPE_.18.0.18.2.._52446	1.39972	1.40609	0.976519	0.98814	1.00455
Lipid_Sphingolipid_Synthesis_sphinganine.1.phosphate_52605	1.01048	1.00568	0.978137	0.98814	0.995242
Amino_Acid_Leucine._Isoleucine_and_Valine_Metabolism_ethylmalonate_15765	1.29511	1.29888	0.978306	0.98814	1.00291
Lipid_Secondary_Bile_Acid_Metabolism_lithocholic_acid_sulfate_.2._62527	1.06382	1.06944	0.979343	0.98814	1.00528
Lipid_Ceramides_ceramide_.d18.1.14.0._d16.1.16.0.._57432	0.947969	0.944246	0.979458	0.98814	0.996073
Lipid_Lysophospholipid_1.linoleoyl.GPG_.18.2.._54885	1.14185	1.14513	0.980038	0.98814	1.00288
Xenobiotics_Chemical_succinimide_41888	1.32555	1.33077	0.982193	0.98814	1.00393
Lipid_Dihydrosphingomyelins_myristoyl_dihydrosphingomyelin_.d18.0.14.0.._57365	0.955069	0.951338	0.982872	0.98814	0.996094
Amino_Acid_Tyrosine_Metabolism_N.acetyltyrosine_32390	1.03871	1.03644	0.983386	0.98814	0.997815
Lipid_Long_Chain_Polyunsaturated_Fatty_Acid_.n3_and_n6._docosatrienoate_.22.3n3._32417	0.946469	0.943754	0.984014	0.98814	0.997131
Amino_Acid_Methionine._Cysteine._SAM_and_Taurine_Metabolism_cysteine_sulfinic_acid_37443	1.06335	1.06659	0.984718	0.98814	1.00305
Lipid_Secondary_Bile_Acid_Metabolism_taurochenodeoxycholic_acid_3.sulfate_62890	0.771315	0.774915	0.985643	0.98814	1.00467
Xenobiotics_Chemical_perfluorooctanoate_.PFOA._62071	1.03242	1.03161	0.986385	0.98814	0.999218
Peptide_Fibrinogen_Cleavage_Peptide_Fibrinopeptide_B_.1.9._62816	1.25249	1.25771	0.98706	0.98814	1.00416
Amino_Acid_Glutathione_Metabolism_5.oxoproline_1494	1.08131	1.07865	0.987147	0.98814	0.997546
Xenobiotics_Drug_._Analgesics._Anesthetics_4.acetaminophen_sulfate_37475	0.5747	0.573692	0.99891	0.99891	0.998247
