# Supplementary material for: Association between seizure reduction during ketogenic diet treatment of epilepsy and changes in circulatory metabolites and gut microbiota composition
Source: eBioMedicine. 2024 Nov 4;109:105400. doi: 10.1016/j.ebiom.2024.105400 (PMC11570732; doi:10.1016/j.ebiom.2024.105400)
Supplement: Supplementary Table S3 [file mmc3.xlsx]

## Sheet: 230215_percent_seizure_reductio
Supplementary Table 3. Spearman correlation between metabolites and relative seizure reduction. Results are ranked by p-value (p). A positive correlation coefficient rho indicates that an increase in the metabolite correlates with increased therapeutic effect, i.e., relative seizure reduction, a negative rho value indicates a negative relationship between metabolite change and seizure reduction.
Metabolite	r	CI (95%)	p	FDR
Lipid_Plasmalogen_1..1.enyl.palmitoyl..2.linoleoyl.GPC_.P.16.0.18.2.._52682	0.853052	0.64 to 0.98	<0.0001	0.103743
Amino_Acid_Leucine._Isoleucine_and_Valine_Metabolism_3.hydroxyisobutyrate_1549	0.762443	0.22 to 0.94	0.001521	0.531479
Xenobiotics_Food_Component.Plant_thymol_sulfate_36095	0.756937	0.36 to 0.92	0.00172258	0.531479
Xenobiotics_Drug_._Neurological_5.hydroxyvalproate_61832	-0.74646	-0.92 to -0.42	0.00216451	0.531479
Peptide_Fibrinogen_Cleavage_Peptide_Fibrinopeptide_A_.2.15._62809	0.716033	0.28 to 0.93	0.00397276	0.531479
Lipid_Diacylglycerol_palmitoyl.linoleoyl.glycerol_.16.0.18.2._.2.._52634	-0.713823	-0.91 to -0.34	0.00413983	0.531479
Peptide_Fibrinogen_Cleavage_Peptide_Fibrinopeptide_A_.3.15._62808	0.711613	0.28 to 0.9	0.00431236	0.531479
Lipid_Phosphatidylinositol_.PI._1.stearoyl.2.linoleoyl.GPI_.18.0.18.2._52468	-0.709403	-0.91 to -0.34	0.00449048	0.531479
Lipid_Fatty_Acid_Metabolism_.Acyl_Carnitine._Monounsaturated._ximenoylcarnitine_.C26.1.._57517	-0.705186	-0.92 to -0.2	0.00484631	0.531479
Xenobiotics_Food_Component.Plant_3.indoleglyoxylic_acid_63583	0.689513	0.22 to 0.91	0.00636605	0.539861
Amino_Acid_Histidine_Metabolism_N.acetylhistidine_33946	-0.687303	-0.9 to -0.28	0.00660716	0.539861
Lipid_Diacylglycerol_linoleoyl.linoleoyl.glycerol_.18.2.18.2._.1.._54968	-0.682883	-0.91 to -0.3	0.00711064	0.539861
Amino_Acid_Tyrosine_Metabolism_vanillylmandelate_.VMA._1567	0.682883	0.22 to 0.9	0.00711064	0.539861
Lipid_Diacylglycerol_linoleoyl.linoleoyl.glycerol_.18.2.18.2._.2.._54969	-0.667414	-0.9 to -0.28	0.00911107	0.59523
Xenobiotics_Drug_._Topical_Agents_hydroquinone_sulfate_35322	0.663707	-0.06 to 0.96	0.00964912	0.59523
Lipid_Diacylglycerol_palmitoyl.linoleoyl.glycerol_.16.0.18.2._.1.._52633	-0.663707	-0.88 to -0.16	0.00964912	0.59523
Lipid_Lysophospholipid_1.palmitoyl.GPG_.16.0.._45970	-0.654154	-0.87 to -0.29	0.0111494	0.635503
Lipid_Phosphatidylethanolamine_.PE._1.stearoyl.2.linoleoyl.GPE_.18.0.18.2.._52446	-0.643104	-0.9 to -0.15	0.0131014	0.635503
Lipid_Phosphatidylethanolamine_.PE._1.stearoyl.2.oleoyl.GPE_.18.0.18.1._42448	-0.643104	-0.91 to -0.1	0.0131014	0.635503
Amino_Acid_Methionine._Cysteine._SAM_and_Taurine_Metabolism_N.acetylmethionine_1589	0.640894	0.09 to 0.9	0.0135213	0.635503
Carbohydrate_Glycolysis._Gluconeogenesis._and_Pyruvate_Metabolism_glucose_48152	0.640894	0.1 to 0.89	0.0135213	0.635503
Peptide_Gamma.glutamyl_Amino_Acid_gamma.glutamylmethionine_44872	-0.634264	-0.87 to -0.08	0.0148431	0.665914
Lipid_Fatty_Acid_Metabolism_.Acyl_Choline._palmitoylcholine_52944	-0.627634	-0.94 to 0.05	0.0162611	0.670881
Lipid_Phosphatidylethanolamine_.PE._1.stearoyl.2.docosahexaenoyl.GPE_.18.0.22.6.._52466	-0.621004	-0.92 to -0.02	0.01778	0.670881
Peptide_Gamma.glutamyl_Amino_Acid_gamma.glutamylalanine_37063	-0.621004	-0.89 to -0.1	0.01778	0.670881
Carbohydrate_Pentose_Metabolism_ribonate_27731	0.616584	-0.06 to 0.92	0.0188507	0.670881
Lipid_Plasmalogen_1..1.enyl.palmitoyl..2.oleoyl.GPC_.P.16.0.18.1.._52478	0.609954	0.16 to 0.86	0.0205475	0.670881
Lipid_Lysophospholipid_1.stearoyl.GPG_.18.0._34437	-0.607744	-0.9 to -0.09	0.021138	0.670881
Lipid_Plasmalogen_1..1.enyl.palmitoyl..2.arachidonoyl.GPC_.P.16.0.20.4.._52689	0.605534	-0.03 to 0.88	0.0217411	0.670881
Lipid_Secondary_Bile_Acid_Metabolism_glycoursodeoxycholate_39379	-0.601114	-0.88 to -0.11	0.0229863	0.670881
Lipid_Plasmalogen_1..1.enyl.palmitoyl..2.arachidonoyl.GPE_.P.16.0.20.4.._52673	0.598904	0.03 to 0.89	0.0236286	0.670881
Lipid_Long_Chain_Saturated_Fatty_Acid_nonadecanoate_.19.0._1356	-0.594484	-0.84 to -0.1	0.0249536	0.670881
Amino_Acid_Tyrosine_Metabolism_gentisate_18280	0.592175	0.16 to 0.81	0.0256674	0.670881
Amino_Acid_Tryptophan_Metabolism_indole.3.carboxylate_38116	0.591156	0.05 to 0.87	0.0259874	0.670881
Lipid_Secondary_Bile_Acid_Metabolism_lithocholate_sulfate_.1._62526	0.590064	-0.13 to 0.91	0.0263335	0.670881
Carbohydrate_Aminosugar_Metabolism_N.acetylglucosamine.N.acetylgalactosamine_46539	-0.587854	-0.91 to 0.02	0.0270445	0.670881
Lipid_Fatty_Acid_Metabolism_.Acyl_Glutamine._4.methylhexanoylglutamine_62735	-0.587719	-0.81 to -0.03	0.0270886	0.670881
Peptide_Polypeptide_HWESASXX._57711	0.585644	-0.03 to 0.88	0.0277698	0.670881
Nucleotide_Purine_Metabolism._.Hypo.Xanthine.Inosine_containing_inosine_1123	0.583434	-0.08 to 0.91	0.0285095	0.670881
Xenobiotics_Food_Component.Plant_acesulfame_48569	-0.583249	-0.91 to 0.17	0.028572	0.670881
Lipid_Phosphatidylethanolamine_.PE._1.palmitoyl.2.oleoyl.GPE_.16.0.18.1._19263	-0.576804	-0.89 to 0.02	0.0308168	0.670881
Lipid_Plasmalogen_1..1.enyl.stearoyl..2.arachidonoyl.GPE_.P.18.0.20.4.._52475	0.574594	0.01 to 0.82	0.031616	0.670881
Lipid_Fatty_Acid_Metabolism_.Acyl_Carnitine._Polyunsaturated._dihomo.linolenoylcarnitine_.C20.3n3_or_6.._57521	-0.574594	-0.92 to 0.18	0.031616	0.670881
Xenobiotics_Food_Component.Plant_dihydrocaffeate_sulfate_.2._62524	0.574311	0.04 to 0.88	0.0317197	0.670881
Lipid_Diacylglycerol_oleoyl.linoleoyl.glycerol_.18.1.18.2._.1._46798	-0.572384	-0.83 to 0.01	0.0324304	0.670881
Amino_Acid_Methionine._Cysteine._SAM_and_Taurine_Metabolism_cysteine_s.sulfate_22176	0.570174	0.08 to 0.87	0.0332603	0.670881
Nucleotide_Purine_Metabolism._Guanine_containing_guanosine_1573	0.570174	-0.12 to 0.91	0.0332603	0.670881
Lipid_Diacylglycerol_oleoyl.linoleoyl.glycerol_.18.1.18.2._.2._46799	-0.570174	-0.86 to -0.07	0.0332603	0.670881
Peptide_Fibrinogen_Cleavage_Peptide_Fibrinopeptide_A_.4.15._62810	0.567964	0.09 to 0.84	0.0341058	0.670881
Lipid_Phosphatidylethanolamine_.PE._1.palmitoyl.2.linoleoyl.GPE_.16.0.18.2._42449	-0.565754	-0.86 to -0.04	0.0349672	0.670881
Xenobiotics_Food_Component.Plant_methyl_indole.3.acetate_1584	-0.565271	-0.91 to 0.04	0.0351577	0.670881
Lipid_Diacylglycerol_linoleoyl.linolenoyl.glycerol_.18.2.18.3._.2.._54964	-0.563545	-0.81 to -0.13	0.0358445	0.670881
Lipid_Medium_Chain_Fatty_Acid_caprylate_.8.0._32492	-0.559125	-0.9 to 0.15	0.0376478	0.670881
Xenobiotics_Food_Component.Plant_2.aminophenol_sulfate_43266	0.556915	-0.5 to 0.69	0.0385742	0.670881
Lipid_Secondary_Bile_Acid_Metabolism_glycoursodeoxycholic_acid_sulfate_.1._63731	-0.556433	-0.89 to 0.03	0.0387781	0.670881
Amino_Acid_Methionine._Cysteine._SAM_and_Taurine_Metabolism_cystine_56	0.554705	-0.12 to 0.9	0.0395172	0.670881
Lipid_Sterol_7.HOCA_36776	-0.554705	-0.81 to 0.03	0.0395172	0.670881
Lipid_Androgenic_Steroids_5alpha.androstan.3beta.17beta.diol_monosulfate_.1._37191	0.551169	-0.56 to 0.85	0.0410607	0.670881
Xenobiotics_Drug_._Neurological_valproate_.2.propylpentanoate._22290	-0.550667	-0.88 to 0.23	0.0412835	0.670881
Lipid_Phosphatidylethanolamine_.PE._1.oleoyl.2.linoleoyl.GPE_.18.1.18.2.._52687	-0.550285	-0.84 to -0.06	0.0414539	0.670881
Xenobiotics_Benzoate_Metabolism_3.phenylpropionate_.hydrocinnamate._15749	0.546466	-0.01 to 0.8	0.0431826	0.670881
Amino_Acid_Tryptophan_Metabolism_indolepropionate_32405	0.545865	-0.01 to 0.84	0.0434593	0.670881
Amino_Acid_Urea_cycle._Arginine_and_Proline_Metabolism_ornithine_1493	-0.545865	-0.89 to 0.05	0.0434593	0.670881
Lipid_Fatty_Acid._Monohydroxy_8.hydroxyoctanoate_21239	-0.545773	-0.85 to 0.17	0.0435019	0.670881
Xenobiotics_Food_Component.Plant_dihydroferulic_acid_sulfate_62857	0.542115	0.31 to 0.82	0.0452155	0.68658
Cofactors_and_Vitamins_Tocopherol_Metabolism_alpha.CEHC_sulfate_47666	-0.539235	-0.86 to 0.11	0.0465995	0.687837
Lipid_Fatty_Acid._Dicarboxylate_branched_chain_14.0_dicarboxylic_acid_63191	0.537616	0.08 to 0.82	0.0473907	0.687837
Amino_Acid_Methionine._Cysteine._SAM_and_Taurine_Metabolism_methionine_sulfone_44878	-0.537025	-0.88 to 0.11	0.047682	0.687837
Amino_Acid_Methionine._Cysteine._SAM_and_Taurine_Metabolism_alpha.ketobutyrate_4968	0.534815	-0.04 to 0.87	0.0487828	0.687837
Amino_Acid_Glutamate_Metabolism_4.hydroxyglutamate_40499	-0.534815	-0.83 to -0.1	0.0487828	0.687837
Cofactors_and_Vitamins_Vitamin_A_Metabolism_carotene_diol_.1._57635	-0.532605	-0.87 to 0.08	0.0499019	0.693123
Lipid_Phosphatidylcholine_.PC._1.oleoyl.2.docosahexaenoyl.GPC_.18.1.22.6.._52697	-0.530395	-0.71 to 0.38	0.0510396	0.693123
Lipid_Androgenic_Steroids_androstenediol_.3beta.17beta._disulfate_.1._37202	-0.528185	-0.82 to 0.01	0.0521959	0.693123
Xenobiotics_Benzoate_Metabolism_2.hydroxyhippurate_.salicylurate._18281	0.528185	0 to 0.83	0.0521959	0.693123
Lipid_Fatty_Acid_Metabolism_.Acyl_Choline._oleoylcholine_53260	-0.525975	-0.91 to 0.21	0.0533712	0.693123
Lipid_Phosphatidylethanolamine_.PE._1.palmitoyl.2.docosahexaenoyl.GPE_.16.0.22.6.._52465	-0.525975	-0.88 to 0.11	0.0533712	0.693123
Lipid_Phosphatidylinositol_.PI._1.palmitoyl.2.linoleoyl.GPI_.16.0.18.2._52450	-0.517135	-0.86 to 0.15	0.0582642	0.746842
Amino_Acid_Tyrosine_Metabolism_thyroxine_2761	0.512715	-0.26 to 0.9	0.0608283	0.769711
Lipid_Plasmalogen_1..1.enyl.stearoyl..2.linoleoyl.GPE_.P.18.0.18.2.._52748	0.508295	-0.09 to 0.83	0.0634723	0.782857
Amino_Acid_Lysine_Metabolism_N.N.N.trimethyl.5.aminovalerate_57687	0.506085	-0.08 to 0.85	0.0648248	0.782857
Lipid_Lysophospholipid_1.stearoyl.GPE_.18.0._42398	-0.506085	-0.88 to 0.16	0.0648248	0.782857
Lipid_Primary_Bile_Acid_Metabolism_chenodeoxycholic_acid_sulfate_.2._63608	-0.50404	-0.77 to -0.21	0.0660944	0.782857
Lipid_Sphingomyelins_sphingomyelin_.d18.1.18.1._d18.2.18.0._37529	0.501665	-0.16 to 0.78	0.0675913	0.782857
Amino_Acid_Glutathione_Metabolism_cys.gly._oxidized_18368	-0.501665	-0.81 to 0.1	0.0675913	0.782857
Amino_Acid_Leucine._Isoleucine_and_Valine_Metabolism_3.methylglutaconate_57747	-0.501665	-0.82 to 0.16	0.0675913	0.782857
Lipid_Fatty_Acid._Dicarboxylate_hexadecenedioate_.C16.1.DC.._61862	0.499455	-0.12 to 0.81	0.0690057	0.782857
Lipid_Primary_Bile_Acid_Metabolism_glycocholate_18476	-0.499455	-0.83 to 0.18	0.0690057	0.782857
Lipid_Monoacylglycerol_1.linolenoylglycerol_.18.3._34393	-0.492825	-0.77 to 0.11	0.0733751	0.809593
Lipid_Fatty_Acid_Metabolism_.Acyl_Carnitine._Polyunsaturated._arachidonoylcarnitine_.C20.4._57518	-0.490615	-0.88 to 0.22	0.0748743	0.809593
Xenobiotics_Benzoate_Metabolism_4.vinylphenol_sulfate_36098	-0.490615	-0.81 to 0.01	0.0748743	0.809593
Carbohydrate_Fructose._Mannose_and_Galactose_Metabolism_galactonate_27719	0.488943	-0.29 to 0.89	0.076023	0.809593
Xenobiotics_Chemical_2.naphthol_sulfate_62520	0.488347	-0.69 to 0.57	0.0764356	0.809593
Lipid_Fatty_Acid._Monohydroxy_2.hydroxyoctanoate_22036	-0.486195	-0.81 to 0.12	0.0779373	0.809593
Lipid_Secondary_Bile_Acid_Metabolism_glycohyocholate_42574	-0.486195	-0.85 to 0.21	0.0779373	0.809593
Lipid_Primary_Bile_Acid_Metabolism_glycochenodeoxycholate_3.sulfate_52974	-0.483985	-0.75 to 0.15	0.0795015	0.809593
Lipid_Plasmalogen_1..1.enyl.palmitoyl..2.palmitoyl.GPC_.P.16.0.16.0.._52716	0.481775	-0.03 to 0.79	0.0810878	0.809593
Lipid_Secondary_Bile_Acid_Metabolism_3b.hydroxy.5.cholenoic_acid_43507	0.481775	-0.15 to 0.81	0.0810878	0.809593
Lipid_Lysophospholipid_1.palmitoyl.GPE_.16.0._35631	-0.481775	-0.85 to 0.13	0.0810878	0.809593
Amino_Acid_Histidine_Metabolism_cis.urocanate_40410	0.479565	0.05 to 0.76	0.0826962	0.809593
Amino_Acid_Methionine._Cysteine._SAM_and_Taurine_Metabolism_methionine_sulfoxide_18374	-0.479565	-0.79 to 0.17	0.0826962	0.809593
Lipid_Fatty_Acid_Metabolism_.Acyl_Choline._docosahexaenoylcholine_53263	-0.477355	-0.85 to 0.12	0.0843269	0.809593
Nucleotide_Purine_Metabolism._Guanine_containing_7.methylguanine_35114	-0.477355	-0.76 to 0.05	0.0843269	0.809593
Lipid_Fatty_Acid._Dihydroxy_2S.3R.dihydroxybutyrate_62950	0.475145	-0.16 to 0.81	0.08598	0.809593
Lipid_Phosphatidylinositol_.PI._1.palmitoyl.2.oleoyl.GPI_.16.0.18.1.._52669	-0.475145	-0.82 to 0.07	0.08598	0.809593
Amino_Acid_Methionine._Cysteine._SAM_and_Taurine_Metabolism_cysteine_1868	-0.472935	-0.79 to 0.23	0.0876556	0.809593
Amino_Acid_Tryptophan_Metabolism_xanthurenate_15679	-0.472935	-0.85 to 0.28	0.0876556	0.809593
Lipid_Fatty_Acid_Metabolism_.Acyl_Choline._eicosapentaenoylcholine_53258	-0.472384	-0.86 to 0.17	0.0880771	0.809593
Lipid_Androgenic_Steroids_androstenediol_.3alpha._17alpha._monosulfate_.2._37207	-0.465604	-0.79 to 0.16	0.0933783	0.809593
Amino_Acid_Tryptophan_Metabolism_anthranilate_57746	0.464095	-0.03 to 0.75	0.0945869	0.809593
Cofactors_and_Vitamins_Ascorbate_and_Aldarate_Metabolism_gulonate._46957	-0.464095	-0.76 to 0.2	0.0945869	0.809593
Lipid_Medium_Chain_Fatty_Acid_caprate_.10.0._1642	-0.464095	-0.82 to 0.25	0.0945869	0.809593
Lipid_Diacylglycerol_oleoyl.linolenoyl.glycerol_.18.1.18.3._.2.._54970	-0.463929	-0.84 to 0.27	0.0947207	0.809593
Lipid_Fatty_Acid_Metabolism_.Acyl_Choline._dihomo.linolenoyl.choline_53262	-0.460181	-0.79 to 0.11	0.0977741	0.809593
Amino_Acid_Glutathione_Metabolism_cysteinylglycine_35637	-0.459676	-0.87 to 0.18	0.0981915	0.809593
Lipid_Fatty_Acid_Metabolism_.Acyl_Choline._linoleoylcholine._57463	-0.459676	-0.84 to 0.16	0.0981915	0.809593
Lipid_Lysophospholipid_1.palmitoyl.GPC_.16.0._33955	-0.459676	-0.87 to 0.18	0.0981915	0.809593
Xenobiotics_Xanthine_Metabolism_caffeine_569	-0.45819	-0.8 to 0	0.0994236	0.809593
Lipid_Diacylglycerol_linoleoyl.arachidonoyl.glycerol_.18.2.20.4._.1.._54955	-0.457466	-0.76 to 0.04	0.100029	0.809593
Lipid_Fatty_Acid_Metabolism_.Acyl_Carnitine._Long_Chain_Saturated._stearoylcarnitine_.C18._34409	-0.457466	-0.84 to 0.24	0.100029	0.809593
Lipid_Diacylglycerol_oleoyl.oleoyl.glycerol_.18.1.18.1._.2.._54946	-0.455256	-0.81 to 0.23	0.10189	0.809593
Xenobiotics_Chemical_succinimide_41888	-0.455256	-0.77 to 0.1	0.10189	0.809593
Lipid_Fatty_Acid_Metabolism_.Acyl_Carnitine._Long_Chain_Saturated._margaroylcarnitine_.C17.._57512	-0.453638	-0.86 to 0.3	0.103267	0.809593
Lipid_Fatty_Acid._Dicarboxylate_octadecenedioate_.C18.1.DC._61861	0.453046	-0.17 to 0.83	0.103775	0.809593
Amino_Acid_Tryptophan_Metabolism_serotonin_2342	0.450836	-0.17 to 0.85	0.105684	0.809593
Lipid_Lysophospholipid_1.linoleoyl.GPE_.18.2.._36600	-0.450836	-0.79 to 0.17	0.105684	0.809593
Xenobiotics_Food_Component.Plant_vanillate_glucuronide_63842	-0.449647	-0.72 to -0.1	0.10672	0.809593
Amino_Acid_Histidine_Metabolism_1.ribosyl.imidazoleacetate._61868	0.448626	-0.2 to 0.89	0.107617	0.809593
Lipid_Fatty_Acid._Monohydroxy_2.hydroxylaurate_52916	0.448626	-0.28 to 0.83	0.107617	0.809593
Lipid_Lactosylceramides_.LCER._lactosyl.N.nervonoyl.sphingosine_.d18.1.24.1.._57370	0.448626	-0.14 to 0.81	0.107617	0.809593
Lipid_Sphingomyelins_sphingomyelin_.d18.2.18.1.._57474	0.446416	-0.23 to 0.8	0.109574	0.809593
Amino_Acid_Glutamate_Metabolism_glutamate._gamma.methyl_ester_33487	-0.446416	-0.81 to 0.21	0.109574	0.809593
Lipid_Primary_Bile_Acid_Metabolism_glycochenodeoxycholate_32346	-0.446416	-0.68 to 0.1	0.109574	0.809593
Amino_Acid_Leucine._Isoleucine_and_Valine_Metabolism_3.methyl.2.oxobutyrate_44526	0.444206	-0.28 to 0.78	0.111555	0.809593
Amino_Acid_Leucine._Isoleucine_and_Valine_Metabolism_4.methyl.2.oxopentanoate_22116	0.444206	-0.36 to 0.83	0.111555	0.809593
Amino_Acid_Methionine._Cysteine._SAM_and_Taurine_Metabolism_cysteine_sulfinic_acid_37443	0.444206	-0.13 to 0.8	0.111555	0.809593
Amino_Acid_Tyrosine_Metabolism_4.methoxyphenol_sulfate_48457	0.444206	-0.25 to 0.85	0.111555	0.809593
Lipid_Fatty_Acid._Dicarboxylate_eicosanedioate_.C20.DC._39831	0.441996	-0.24 to 0.8	0.113561	0.818133
Nucleotide_Purine_Metabolism._Adenine_containing_N6.carbamoylthreonyladenosine_35157	0.437576	-0.24 to 0.81	0.117645	0.825376
Lipid_Fatty_Acid._Branched_.14_or_15..methylpalmitate_.a17.0_or_i17.0._38768	-0.437576	-0.8 to 0.17	0.117645	0.825376
Lipid_Long_Chain_Polyunsaturated_Fatty_Acid_.n3_and_n6._docosapentaenoate_.DPA._22.5n3._32504	-0.437576	-0.79 to 0.09	0.117645	0.825376
Amino_Acid_Urea_cycle._Arginine_and_Proline_Metabolism_N.methylhydroxyproline_62068	0.437292	-0.29 to 0.81	0.117911	0.825376
Lipid_Monoacylglycerol_1.dihomo.linoleoylglycerol_.20.2._35103	-0.434739	-0.75 to 0.16	0.120319	0.83539
Amino_Acid_Urea_cycle._Arginine_and_Proline_Metabolism_N.methylproline_37431	0.430946	-0.18 to 0.82	0.123958	0.83539
Lipid_Sphingomyelins_sphingomyelin_.d17.1.14.0._d16.1.15.0.._62152	-0.430946	-0.79 to 0.13	0.123958	0.83539
Xenobiotics_Chemical_3.5.dichloro.2.6.dihydroxybenzoic_acid_63589	-0.430946	-0.48 to 0.64	0.123958	0.83539
Amino_Acid_Histidine_Metabolism_4.imidazoleacetate_32349	-0.430314	-0.82 to 0.19	0.124572	0.83539
Lipid_Lysophospholipid_1.linoleoyl.GPG_.18.2.._54885	-0.428736	-0.82 to 0.18	0.126113	0.83539
Lipid_Monoacylglycerol_1.oleoylglycerol_.18.1._21184	-0.428736	-0.84 to 0.3	0.126113	0.83539
Lipid_Primary_Bile_Acid_Metabolism_glycochenodeoxycholate_glucuronide_.1._52983	-0.428736	-0.77 to 0.06	0.126113	0.83539
Lipid_Androgenic_Steroids_5alpha.androstan.3beta.17beta.diol_disulfate_37190	-0.426995	-0.82 to 0.23	0.127827	0.83541
Cofactors_and_Vitamins_Ascorbate_and_Aldarate_Metabolism_ascorbic_acid_3.sulfate._63687	-0.424316	-0.77 to 0.16	0.130497	0.83541
Cofactors_and_Vitamins_Nicotinate_and_Nicotinamide_Metabolism_nicotinamide_594	-0.424316	-0.81 to 0.18	0.130497	0.83541
Lipid_Phosphatidylinositol_.PI._1.stearoyl.2.oleoyl.GPI_.18.0.18.1.._52726	-0.424316	-0.79 to 0.25	0.130497	0.83541
Amino_Acid_Tryptophan_Metabolism_N.acetylkynurenine_.2._48757	-0.422571	-0.78 to 0.21	0.132256	0.83541
Lipid_Androgenic_Steroids_5alpha.androstan.3alpha.17beta.diol_monosulfate_.1._37186	0.422435	-0.4 to 0.81	0.132393	0.83541
Lipid_Ceramide_PEs_palmitoyl.sphingosine.phosphoethanolamine_.d18.1.16.0._62984	0.419896	-0.23 to 0.8	0.134982	0.83541
Amino_Acid_Leucine._Isoleucine_and_Valine_Metabolism_2.methylbutyrylcarnitine_.C5._45095	-0.419896	-0.83 to 0.2	0.134982	0.83541
Amino_Acid_Creatine_Metabolism_guanidinoacetate_43802	-0.417686	-0.77 to 0.21	0.137263	0.83541
Lipid_Long_Chain_Saturated_Fatty_Acid_pentadecanoate_.15.0._1361	-0.417686	-0.78 to 0.24	0.137263	0.83541
Lipid_Fatty_Acid._Dicarboxylate_sebacate_.C10.DC._32398	-0.415476	-0.78 to 0.21	0.13957	0.83541
Lipid_Phosphatidylethanolamine_.PE._1.stearoyl.2.arachidonoyl.GPE_.18.0.20.4._52447	-0.415476	-0.78 to 0.29	0.13957	0.83541
Lipid_Inositol_Metabolism_chiro.inositol_37112	0.415189	-0.16 to 0.8	0.139871	0.83541
Lipid_Primary_Bile_Acid_Metabolism_glycocholate_glucuronide_.1._52977	-0.413414	-0.74 to 0.26	0.141745	0.83541
Xenobiotics_Chemical_4.hydroxychlorothalonil_48441	0.413266	-0.11 to 0.72	0.141903	0.83541
Amino_Acid_Glutathione_Metabolism_2.aminobutyrate_42374	0.411056	-0.21 to 0.75	0.144261	0.83541
Amino_Acid_Leucine._Isoleucine_and_Valine_Metabolism_N.acetylvaline_1591	0.411056	-0.23 to 0.84	0.144261	0.83541
Lipid_Fatty_Acid._Monohydroxy_9.hydroxystearate_47120	-0.411056	-0.77 to 0.14	0.144261	0.83541
Lipid_Lysophospholipid_1.oleoyl.GPC_.18.1._48258	-0.411056	-0.82 to 0.24	0.144261	0.83541
Lipid_Monoacylglycerol_2.linoleoylglycerol_.18.2._32506	-0.411056	-0.75 to 0.21	0.144261	0.83541
Amino_Acid_Histidine_Metabolism_1.methyl.4.imidazoleacetate_32350	0.408846	-0.2 to 0.79	0.146645	0.83541
Amino_Acid_Urea_cycle._Arginine_and_Proline_Metabolism_argininate._57461	0.406636	-0.24 to 0.77	0.149055	0.83541
Lipid_Fatty_Acid._Dicarboxylate_octadecanedioate_.C18._36754	0.406636	-0.12 to 0.78	0.149055	0.83541
Xenobiotics_Benzoate_Metabolism_propyl_4.hydroxybenzoate_sulfate_48460	-0.405916	-0.75 to 0.36	0.149847	0.83541
Lipid_Sphingomyelins_hydroxypalmitoyl_sphingomyelin_.d18.1.16.0.OH.._62851	0.404426	-0.11 to 0.81	0.151491	0.83541
Lipid_Fatty_Acid._Dicarboxylate_glutarate_.C5.DC._396	0.402216	-0.31 to 0.82	0.153954	0.83541
Amino_Acid_Creatine_Metabolism_creatine_27718	-0.402216	-0.77 to 0.32	0.153954	0.83541
Lipid_Diacylglycerol_linoleoyl.arachidonoyl.glycerol_.18.2.20.4._.2.._54956	-0.402216	-0.73 to 0.23	0.153954	0.83541
Lipid_Fatty_Acid._Dicarboxylate_maleate_20676	-0.402216	-0.82 to 0.16	0.153954	0.83541
Lipid_Sphingosines_sphingosine_1.phosphate_34445	-0.402216	-0.84 to 0.24	0.153954	0.83541
Xenobiotics_Xanthine_Metabolism_7.methylurate_39598	-0.401196	-0.76 to 0.11	0.1551	0.83541
Lipid_Sphingomyelins_sphingomyelin_.d18.2.16.0._d18.1.16.1.._42459	0.400006	-0.18 to 0.76	0.156443	0.83541
Amino_Acid_Alanine_and_Aspartate_Metabolism_N.N.dimethylalanine_63151	0.397796	-0.25 to 0.77	0.158958	0.83541
Lipid_Plasmalogen_1..1.enyl.stearoyl..2.oleoyl.GPE_.P.18.0.18.1._52614	0.397796	-0.3 to 0.73	0.158958	0.83541
Lipid_Phosphatidylethanolamine_.PE._1.palmitoyl.2.arachidonoyl.GPE_.16.0.20.4.._52464	-0.397796	-0.76 to 0.16	0.158958	0.83541
Lipid_Hexosylceramides_.HCER._glycosyl_ceramide_.d16.1.24.1._d18.1.22.1.._57457	0.396022	-0.21 to 0.72	0.160996	0.83541
Xenobiotics_Drug_._Analgesics._Anesthetics_N.ethylglycinexylidide_33080	0.395638	-0.24 to 0.75	0.16144	0.83541
Amino_Acid_Polyamine_Metabolism_acisoga_43258	0.395586	-0.37 to 0.81	0.161499	0.83541
Cofactors_and_Vitamins_Nicotinate_and_Nicotinamide_Metabolism_nicotinamide_riboside_33013	-0.395537	-0.79 to 0.4	0.161556	0.83541
Amino_Acid_Tyrosine_Metabolism_4.hydroxyphenylpyruvate_1669	0.393376	-0.25 to 0.84	0.164067	0.83541
Xenobiotics_Food_Component.Plant_homostachydrine._33009	0.393376	-0.22 to 0.82	0.164067	0.83541
Lipid_Fatty_Acid._Dicarboxylate_3.carboxy.4.methyl.5.propyl.2.furanpropanoate_.CMPF._31787	-0.393376	-0.74 to 0.23	0.164067	0.83541
Lipid_Corticosteroids_corticosterone_5983	-0.393277	-0.82 to 0.31	0.164183	0.83541
Amino_Acid_Tyrosine_Metabolism_N.formylphenylalanine_48433	0.391166	-0.17 to 0.81	0.166662	0.83541
Lipid_Long_Chain_Polyunsaturated_Fatty_Acid_.n3_and_n6._heneicosapentaenoate_.21.5n3._57658	-0.391166	-0.84 to 0.27	0.166662	0.83541
Cofactors_and_Vitamins_Hemoglobin_and_Porphyrin_Metabolism_heme_41754	-0.391037	-0.85 to 0.42	0.166814	0.83541
Amino_Acid_Tyrosine_Metabolism_vanillic_alcohol_sulfate_48733	-0.390538	-0.75 to 0.1	0.167404	0.83541
Lipid_Fatty_Acid_Metabolism_.Acyl_Carnitine._Polyunsaturated._linoleoylcarnitine_.C18.2.._46223	-0.388956	-0.77 to 0.22	0.169283	0.83541
Lipid_Fatty_Acid._Monohydroxy_3.hydroxystearate_52938	-0.388956	-0.79 to 0.2	0.169283	0.83541
Lipid_Lysophospholipid_1.linoleoyl.GPA_.18.2.._52690	-0.388956	-0.88 to 0.41	0.169283	0.83541
Xenobiotics_Benzoate_Metabolism_4.methylguaiacol_sulfate_48418	-0.388956	-0.75 to 0.11	0.169283	0.83541
Amino_Acid_Lysine_Metabolism_lysine_1301	-0.386746	-0.77 to 0.19	0.17193	0.836578
Amino_Acid_Tryptophan_Metabolism_N.acetyltryptophan_33959	-0.386746	-0.76 to 0.3	0.17193	0.836578
Amino_Acid_Tryptophan_Metabolism_C.glycosyltryptophan_48782	0.384536	-0.24 to 0.77	0.174605	0.836578
Peptide_Fibrinogen_Cleavage_Peptide_Fibrinopeptide_B_.1.9._62816	-0.384536	-0.8 to 0.18	0.174605	0.836578
Xenobiotics_Benzoate_Metabolism_4.acetylphenyl_sulfate_44620	-0.384536	-0.79 to 0.29	0.174605	0.836578
Xenobiotics_Chemical_3.bromo.5.chloro.2.6.dihydroxybenzoic_acid._63681	-0.384536	-0.82 to 0.13	0.174605	0.836578
Xenobiotics_Food_Component.Plant_2.isopropylmalate_15667	0.382326	-0.22 to 0.89	0.177306	0.844434
Lipid_Androgenic_Steroids_androstenediol_.3beta.17beta._monosulfate_.2._37210	-0.381798	-0.78 to 0.26	0.177956	0.844434
Xenobiotics_Chemical_4.chlorobenzoic_acid_63988	0.380116	-0.23 to 0.78	0.180034	0.846162
Amino_Acid_Methionine._Cysteine._SAM_and_Taurine_Metabolism_taurine_2125	-0.380116	-0.78 to 0.26	0.180034	0.846162
Lipid_Fatty_Acid_Metabolism_.Acyl_Carnitine._Long_Chain_Saturated._lignoceroylcarnitine_.C24.._57515	-0.377906	-0.79 to 0.32	0.18279	0.851904
Peptide_Fibrinogen_Cleavage_Peptide_ADSGEGDFXAEGGGVR._33084	0.375696	-0.15 to 0.72	0.185572	0.851904
Amino_Acid_Polyamine_Metabolism_5.methylthioadenosine_.MTA._1419	-0.375696	-0.75 to 0.33	0.185572	0.851904
Cofactors_and_Vitamins_Vitamin_B6_Metabolism_pyridoxate_31555	-0.375696	-0.73 to 0.16	0.185572	0.851904
Lipid_Primary_Bile_Acid_Metabolism_taurochenodeoxycholate_18494	-0.375696	-0.76 to 0.28	0.185572	0.851904
Lipid_Lactosylceramides_.LCER._lactosyl.N.palmitoyl.sphingosine_.d18.1.16.0._53010	0.373486	-0.22 to 0.78	0.188381	0.852327
Lipid_Long_Chain_Polyunsaturated_Fatty_Acid_.n3_and_n6._docosapentaenoate_.n6_DPA._22.5n6._37478	-0.371276	-0.73 to 0.37	0.191217	0.852327
Xenobiotics_Xanthine_Metabolism_5.acetylamino.6.amino.3.methyluracil_34424	-0.370783	-0.79 to 0.23	0.191854	0.852327
Partially_Characterized_Molecules_Partially_Characterized_Molecules_metabolonic_lactone_sulfate_63153	0.369473	-0.34 to 0.8	0.193552	0.852327
Lipid_Monoacylglycerol_2.arachidonoylglycerol_.20.4._19266	-0.369473	-0.81 to 0.32	0.193552	0.852327
Lipid_Fatty_Acid._Dicarboxylate_eicosenedioate_.C20.1.DC.._62923	0.369066	-0.32 to 0.77	0.19408	0.852327
Amino_Acid_Methionine._Cysteine._SAM_and_Taurine_Metabolism_2.3.dihydroxy.5.methylthio.4.pentenoate_.DMTPA.._62805	-0.369066	-0.53 to 0.71	0.19408	0.852327
Lipid_Long_Chain_Polyunsaturated_Fatty_Acid_.n3_and_n6._eicosapentaenoate_.EPA._20.5n3._18467	-0.366856	-0.8 to 0.3	0.196971	0.852327
Amino_Acid_Urea_cycle._Arginine_and_Proline_Metabolism_N.acetylproline_34387	0.366856	-0.25 to 0.75	0.196971	0.852327
Lipid_Fatty_Acid._Dicarboxylate_hexadecanedioate_.C16._35678	0.366856	-0.24 to 0.77	0.196971	0.852327
Amino_Acid_Leucine._Isoleucine_and_Valine_Metabolism_isobutyrylglycine_.C4._35437	0.364646	-0.38 to 0.8	0.199888	0.852327
Xenobiotics_Drug_._Topical_Agents_salicylate_1515	0.364646	-0.23 to 0.79	0.199888	0.852327
Amino_Acid_Alanine_and_Aspartate_Metabolism_asparagine_512	-0.364646	-0.77 to 0.24	0.199888	0.852327
Lipid_Phosphatidylcholine_.PC._1.myristoyl.2.palmitoyl.GPC_.14.0.16.0._19258	-0.364646	-0.75 to 0.33	0.199888	0.852327
Amino_Acid_Urea_cycle._Arginine_and_Proline_Metabolism_homocitrulline_22138	0.362436	-0.26 to 0.79	0.202833	0.852327
Peptide_Gamma.glutamyl_Amino_Acid_gamma.glutamyl.2.aminobutyrate_37092	0.362436	-0.2 to 0.74	0.202833	0.852327
Lipid_Androgenic_Steroids_etiocholanolone_glucuronide_47112	0.362284	-0.29 to 0.75	0.203037	0.852327
Lipid_Diacylglycerol_oleoyl.oleoyl.glycerol_.18.1.18.1.__.1.._54945	-0.360899	-0.75 to 0.31	0.204898	0.852327
Xenobiotics_Chemical_O.sulfo.L.tyrosine_45413	0.360226	-0.33 to 0.78	0.205806	0.852327
Carbohydrate_Glycolysis._Gluconeogenesis._and_Pyruvate_Metabolism_lactate_527	-0.360226	-0.78 to 0.25	0.205806	0.852327
Lipid_Short_Chain_Fatty_Acid_butyrate.isobutyrate_.4.0._40605	0.358017	-0.26 to 0.8	0.208805	0.852327
Amino_Acid_Glycine._Serine_and_Threonine_Metabolism_glycine_58	-0.358017	-0.72 to 0.19	0.208805	0.852327
Lipid_Androgenic_Steroids_androstenediol_.3beta.17beta._monosulfate_.1._37211	-0.358017	-0.75 to 0.22	0.208805	0.852327
Lipid_Long_Chain_Polyunsaturated_Fatty_Acid_.n3_and_n6._mead_acid_.20.3n9._35174	-0.358017	-0.81 to 0.32	0.208805	0.852327
Energy_TCA_Cycle_isocitric_lactone_54724	-0.356534	-0.75 to 0.31	0.210833	0.852327
Lipid_Monoacylglycerol_1.docosahexaenoylglycerol_.22.6._35153	-0.355807	-0.74 to 0.27	0.211832	0.852327
Lipid_Phospholipid_Metabolism_glycerophosphorylcholine_.GPC._15990	-0.355807	-0.83 to 0.31	0.211832	0.852327
Lipid_Sphingosines_sphingosine_17747	-0.355161	-0.83 to 0.31	0.212721	0.852327
Nucleotide_Pyrimidine_Metabolism._Thymine_containing_3.aminoisobutyrate_1566	0.353597	-0.3 to 0.72	0.214886	0.852327
Lipid_Fatty_Acid_Metabolism_.Acyl_Choline._arachidonoylcholine_53261	-0.353597	-0.69 to 0.33	0.214886	0.852327
Lipid_Fatty_Acid._Branched_.16_or_17..methylstearate_.a19.0_or_i19.0._38296	-0.353597	-0.73 to 0.21	0.214886	0.852327
Lipid_Secondary_Bile_Acid_Metabolism_tauroursodeoxycholate_39378	-0.352851	-0.71 to -0.02	0.215922	0.852327
Lipid_Plasmalogen_1..1.enyl.palmitoyl..2.oleoyl.GPE_.P.16.0.18.1.._52477	0.351387	-0.29 to 0.73	0.217968	0.852327
Xenobiotics_Benzoate_Metabolism_3.hydroxyhippurate_39600	0.351387	-0.4 to 0.78	0.217968	0.852327
Amino_Acid_Lysine_Metabolism_N6.acetyllysine_36752	-0.351387	-0.77 to 0.25	0.217968	0.852327
Lipid_Dihydrosphingomyelins_myristoyl_dihydrosphingomyelin_.d18.0.14.0.._57365	-0.351387	-0.76 to 0.3	0.217968	0.852327
Lipid_Fatty_Acid_Metabolism_.Acyl_Carnitine._Long_Chain_Saturated._palmitoylcarnitine_.C16._44681	-0.349177	-0.75 to 0.26	0.221077	0.852327
Lipid_Phosphatidylinositol_.PI._1.palmitoyl.2.arachidonoyl.GPI_.16.0.20.4.._52467	-0.349177	-0.74 to 0.2	0.221077	0.852327
Lipid_Secondary_Bile_Acid_Metabolism_glycodeoxycholate_18477	-0.349177	-0.71 to 0.18	0.221077	0.852327
Nucleotide_Pyrimidine_Metabolism._Thymine_containing_5.6.dihydrothymine_1418	-0.349177	-0.75 to 0.36	0.221077	0.852327
Lipid_Primary_Bile_Acid_Metabolism_taurocholate_18497	-0.348455	-0.76 to 0.23	0.222098	0.852327
Xenobiotics_Drug_._Analgesics._Anesthetics_2.methoxyacetaminophen_glucuronide._33161	-0.347487	-0.75 to 0.62	0.223473	0.852327
Peptide_Fibrinogen_Cleavage_Peptide_ADpSGEGDFXAEGGGVR._57712	0.346967	-0.35 to 0.79	0.224213	0.852327
Lipid_Sphingomyelins_sphingomyelin_.d18.2.14.0._d18.1.14.1.._47154	-0.346967	-0.73 to 0.25	0.224213	0.852327
Lipid_Phosphatidylcholine_.PC._1.palmitoyl.2.palmitoleoyl.GPC_.16.0.16.1.._52470	-0.344757	-0.54 to 0.66	0.227377	0.852327
Lipid_Phospholipid_Metabolism_glycerophosphoethanolamine_37455	-0.344757	-0.82 to 0.38	0.227377	0.852327
Lipid_Sterol_campesterol_33997	-0.344556	-0.72 to 0.23	0.227666	0.852327
Peptide_Dipeptide_valylglutamine_42079	0.344062	-0.28 to 0.8	0.228377	0.852327
Carbohydrate_Glycolysis._Gluconeogenesis._and_Pyruvate_Metabolism_pyruvate_48990	0.342547	-0.3 to 0.8	0.230569	0.852327
Lipid_Fatty_Acid_Metabolism_.also_BCAA_Metabolism._propionylglycine_.C3._31932	0.342547	-0.45 to 0.86	0.230569	0.852327
Lipid_Lysophospholipid_1.palmitoleoyl.GPC._.16.1.._33230	-0.342547	-0.8 to 0.36	0.230569	0.852327
Nucleotide_Pyrimidine_Metabolism._Orotate_containing_orotate_1505	-0.342547	-0.77 to 0.25	0.230569	0.852327
Amino_Acid_Alanine_and_Aspartate_Metabolism_aspartate_443	-0.340337	-0.77 to 0.21	0.233788	0.857801
Lipid_Sphingomyelins_sphingomyelin_.d18.1.14.0._d16.1.16.0.._42463	-0.340337	-0.76 to 0.36	0.233788	0.857801
Xenobiotics_Xanthine_Metabolism_3.methylxanthine_32445	-0.339032	-0.79 to 0.28	0.235701	0.861619
Lipid_Long_Chain_Polyunsaturated_Fatty_Acid_.n3_and_n6._dihomolinolenate_.20.3n3_or_3n6._35718	-0.338127	-0.7 to 0.28	0.237034	0.863254
Lipid_Ceramides_N.palmitoyl.sphingadienine_.d18.2.16.0.._57416	0.335917	-0.26 to 0.77	0.240308	0.863254
Amino_Acid_Tyrosine_Metabolism_dopamine_3.O.sulfate_48407	-0.335917	-0.77 to 0.28	0.240308	0.863254
Cofactors_and_Vitamins_Vitamin_A_Metabolism_retinol_.Vitamin_A._1806	-0.335917	-0.77 to 0.26	0.240308	0.863254
Lipid_Hexosylceramides_.HCER._glycosyl.N.tricosanoyl.sphingadienine_.d18.2.23.0.._57445	-0.335201	-0.82 to 0.44	0.241375	0.863254
Xenobiotics_Food_Component.Plant_daidzein_sulfate_.2._48728	-0.335186	-0.73 to 0.11	0.241396	0.863254
Lipid_Medium_Chain_Fatty_Acid_heptanoate_.7.0._1644	-0.333707	-0.8 to 0.32	0.24361	0.864285
Amino_Acid_Leucine._Isoleucine_and_Valine_Metabolism_3.methyl.2.oxovalerate_15676	0.331497	-0.4 to 0.79	0.246938	0.864285
Lipid_Sphingomyelins_palmitoyl_sphingomyelin_.d18.1.16.0._37506	0.331497	-0.17 to 0.69	0.246938	0.864285
Lipid_Lysophospholipid_1.linoleoyl.GPI._.18.2.._36594	-0.331497	-0.65 to 0.18	0.246938	0.864285
Lipid_Lysophospholipid_1.oleoyl.GPE_.18.1._35628	-0.331497	-0.72 to 0.23	0.246938	0.864285
Lipid_Lysophospholipid_2.palmitoyl.GPC._.16.0.._35253	-0.331497	-0.72 to 0.23	0.246938	0.864285
Lipid_Mevalonate_Metabolism_3.hydroxy.3.methylglutarate_531	-0.329287	-0.75 to 0.38	0.250295	0.869379
Xenobiotics_Food_Component.Plant_S.allylcysteine_43239	0.327781	-0.37 to 0.81	0.252597	0.869379
Amino_Acid_Methionine._Cysteine._SAM_and_Taurine_Metabolism_3.sulfo.L.alanine_47089	0.327077	-0.38 to 0.78	0.253679	0.869379
Amino_Acid_Lysine_Metabolism_5.hydroxylysine_15685	-0.327077	-0.73 to 0.48	0.253679	0.869379
Lipid_Corticosteroids_cortisol_1712	-0.327077	-0.73 to 0.26	0.253679	0.869379
Peptide_Gamma.glutamyl_Amino_Acid_gamma.glutamylglutamate_36738	-0.327077	-0.8 to 0.36	0.253679	0.869379
Carbohydrate_Disaccharides_and_Oligosaccharides_sucrose_1519	0.324867	-0.4 to 0.76	0.25709	0.874994
Carbohydrate_Pentose_Metabolism_arabonate.xylonate_48255	0.324867	-0.43 to 0.83	0.25709	0.874994
Lipid_Monoacylglycerol_1.linoleoylglycerol_.18.2._27447	-0.322657	-0.81 to 0.36	0.260529	0.880283
Xenobiotics_Food_Component.Plant_vanillic_acid_glycine_63853	-0.321834	-0.76 to 0.35	0.261816	0.880283
Lipid_Monoacylglycerol_2.docosahexaenoylglycerol_.22.6.._48675	-0.3208	-0.77 to 0.41	0.263441	0.880283
Peptide_Dipeptide_leucylglycine_40045	0.320447	-0.23 to 0.73	0.263996	0.880283
Xenobiotics_Food_Component.Plant_methyl_glucopyranoside_.alpha_._beta._46144	0.320447	-0.37 to 0.81	0.263996	0.880283
Amino_Acid_Methionine._Cysteine._SAM_and_Taurine_Metabolism_methionine_1302	-0.320447	-0.71 to 0.31	0.263996	0.880283
Lipid_Ceramides_N.behenoyl.sphingadienine_.d18.2.22.0.._57372	0.318237	-0.37 to 0.73	0.26749	0.882702
Lipid_Diacylglycerol_linoleoyl.docosahexaenoyl.glycerol_.18.2.22.6._.2.._54950	-0.318237	-0.82 to 0.32	0.26749	0.882702
Xenobiotics_Xanthine_Metabolism_theobromine_18392	-0.31643	-0.79 to 0.39	0.270367	0.882702
Amino_Acid_Tryptophan_Metabolism_kynurenine_15140	0.316027	-0.23 to 0.69	0.271011	0.882702
Lipid_Primary_Bile_Acid_Metabolism_glyco.beta.muricholate_62066	-0.316027	-0.78 to 0.36	0.271011	0.882702
Nucleotide_Pyrimidine_Metabolism._Uracil_containing_3.ureidopropionate_3155	-0.316027	-0.81 to 0.41	0.271011	0.882702
Nucleotide_Purine_Metabolism._Guanine_containing_guanine_32352	0.313817	-0.34 to 0.82	0.27456	0.882702
Xenobiotics_Chemical_6.hydroxyindole_sulfate_48698	0.313817	-0.22 to 0.76	0.27456	0.882702
Carbohydrate_Pentose_Metabolism_ribitol_15772	-0.313817	-0.76 to 0.44	0.27456	0.882702
Lipid_Fatty_Acid._Dicarboxylate_2.hydroxyglutarate_52294	-0.313817	-0.75 to 0.29	0.27456	0.882702
Xenobiotics_Food_Component.Plant_ethyl_beta.glucopyranoside_64131	0.31195	-0.22 to 0.76	0.277579	0.882702
Amino_Acid_Guanidino_and_Acetamido_Metabolism_guanidinosuccinate_32446	0.311607	-0.32 to 0.72	0.278136	0.882702
Lipid_Lysophospholipid_1.palmitoyl.GPA_.16.0._34428	-0.311607	-0.81 to 0.38	0.278136	0.882702
Nucleotide_Pyrimidine_Metabolism._Uracil_containing_5.6.dihydrouridine_61833	-0.311607	-0.45 to 0.8	0.278136	0.882702
Xenobiotics_Benzoate_Metabolism_4.methylcatechol_sulfate_46146	-0.311607	-0.69 to 0.18	0.278136	0.882702
Amino_Acid_Methionine._Cysteine._SAM_and_Taurine_Metabolism_N.formylmethionine_2829	0.309397	-0.34 to 0.73	0.28174	0.886634
Cofactors_and_Vitamins_Tocopherol_Metabolism_alpha.CEHC_48188	-0.309397	-0.78 to 0.33	0.28174	0.886634
Amino_Acid_Phenylalanine_Metabolism_phenylpyruvate_566	-0.308631	-0.74 to 0.22	0.282995	0.886634
Peptide_Gamma.glutamyl_Amino_Acid_gamma.glutamyl.alpha.lysine_55015	-0.307187	-0.7 to 0.3	0.285371	0.886634
Xenobiotics_Benzoate_Metabolism_benzoate_15778	-0.307187	-0.71 to 0.34	0.285371	0.886634
Amino_Acid_Tryptophan_Metabolism_3.indoxyl_sulfate_27672	0.304977	-0.22 to 0.74	0.289029	0.886634
Lipid_Fatty_Acid._Monohydroxy_2.hydroxymyristate_32413	-0.304977	-0.72 to 0.29	0.289029	0.886634
Xenobiotics_Drug_._Neurological_lamotrigine_54762	0.304703	-0.39 to 0.73	0.289485	0.886634
Lipid_Fatty_Acid._Dicarboxylate_pimelate_.C7.DC._15704	0.302868	-0.36 to 0.78	0.292545	0.886634
Lipid_Ceramides_N.palmitoyl.sphingosine_.d18.1.16.0._44877	0.302767	-0.41 to 0.72	0.292714	0.886634
Xenobiotics_Benzoate_Metabolism_hippurate_15753	0.302767	-0.21 to 0.69	0.292714	0.886634
Amino_Acid_Urea_cycle._Arginine_and_Proline_Metabolism_proline_1898	-0.302767	-0.71 to 0.29	0.292714	0.886634
Lipid_Sphingomyelins_sphingomyelin_.d18.1.20.1._d18.2.20.0.._48491	0.300557	-0.32 to 0.71	0.296427	0.886634
Xenobiotics_Food_Component.Plant_cinnamoylglycine_38637	0.300557	-0.37 to 0.7	0.296427	0.886634
Amino_Acid_Leucine._Isoleucine_and_Valine_Metabolism_2.ketocaprylate_63120	-0.300557	-0.75 to 0.36	0.296427	0.886634
Lipid_Fatty_Acid_Metabolism_.Acyl_Carnitine._Polyunsaturated._linolenoylcarnitine_.C18.3.._57511	-0.300557	-0.72 to 0.24	0.296427	0.886634
Lipid_Secondary_Bile_Acid_Metabolism_glycodeoxycholate_3.sulfate_52975	-0.300557	-0.76 to 0.35	0.296427	0.886634
Lipid_Long_Chain_Polyunsaturated_Fatty_Acid_.n3_and_n6._arachidonate_.20.4n6._1110	0.298347	-0.31 to 0.78	0.300167	0.886634
Partially_Characterized_Molecules_Partially_Characterized_Molecules_bilirubin_degradation_product._C16H18N2O5_.2._64404	0.298347	-0.32 to 0.68	0.300167	0.886634
Lipid_Lysophospholipid_1.stearoyl.GPC_.18.0._33961	-0.298347	-0.79 to 0.36	0.300167	0.886634
Lipid_Androgenic_Steroids_5alpha.androstan.3alpha.17alpha.diol_monosulfate_37183	0.294913	-0.49 to 0.8	0.306033	0.886634
Amino_Acid_Glutamate_Metabolism_pyroglutamine._46225	0.293927	-0.34 to 0.78	0.307729	0.886634
Amino_Acid_Tyrosine_Metabolism_3.methoxytyrosine_12017	0.293927	-0.46 to 0.83	0.307729	0.886634
Carbohydrate_Aminosugar_Metabolism_erythronate._42420	0.293927	-0.26 to 0.74	0.307729	0.886634
Lipid_Fatty_Acid_Metabolism_.Acyl_Carnitine._Monounsaturated._3.decenoylcarnitine_63361	0.293927	-0.34 to 0.66	0.307729	0.886634
Lipid_Fatty_Acid._Dicarboxylate_hydroxy.CMPF._62277	-0.293927	-0.73 to 0.28	0.307729	0.886634
Xenobiotics_Food_Component.Plant_3.hydroxystachydrine._62062	0.293828	-0.35 to 0.79	0.3079	0.886634
Lipid_Sphingomyelins_sphingomyelin_.d18.2.21.0._d16.2.23.0.._57480	-0.291717	-0.63 to 0.33	0.31155	0.886634
Lipid_Fatty_Acid_Metabolism_.Acyl_Glycine._N.palmitoylglycine_42092	-0.289507	-0.7 to 0.27	0.315398	0.886634
Lipid_Phosphatidylcholine_.PC._1.palmitoyl.2.stearoyl.GPC_.16.0.18.0._52616	-0.289507	-0.63 to 0.58	0.315398	0.886634
Lipid_Fatty_Acid._Dicarboxylate_3.hydroxydodecanedioate._62915	-0.28939	-0.75 to 0.25	0.315603	0.886634
Xenobiotics_Food_Component.Plant_alliin_41494	0.287917	-0.36 to 0.7	0.318184	0.886634
Lipid_Sphingomyelins_lignoceroyl_sphingomyelin_.d18.1.24.0._57330	0.287297	-0.36 to 0.72	0.319274	0.886634
Lipid_Secondary_Bile_Acid_Metabolism_taurodeoxycholate_12261	-0.287297	-0.67 to 0.26	0.319274	0.886634
Xenobiotics_Food_Component.Plant_piperine_33935	-0.286349	-0.69 to 0.28	0.320945	0.886634
Lipid_Monoacylglycerol_2.oleoylglycerol_.18.1._21232	-0.285401	-0.75 to 0.32	0.32262	0.886634
Lipid_Fatty_Acid._Dihydroxy_9.10.DiHOME_38399	0.285087	-0.47 to 0.8	0.323176	0.886634
Nucleotide_Pyrimidine_Metabolism._Uracil_containing_5.methyluridine_.ribothymidine._35136	0.285087	-0.76 to 0.32	0.323176	0.886634
Lipid_Sphingomyelins_sphingomyelin_.d17.2.16.0._d18.2.15.0.._57483	-0.285087	-0.67 to 0.41	0.323176	0.886634
Xenobiotics_Drug_._Analgesics._Anesthetics_2.hydroxyacetaminophen_sulfate._33173	-0.2839	-0.79 to 0.42	0.325284	0.886634
Amino_Acid_Methionine._Cysteine._SAM_and_Taurine_Metabolism_5.methylthioribose_62100	0.282877	-0.45 to 0.76	0.327105	0.886634
Carbohydrate_Fructose._Mannose_and_Galactose_Metabolism_fructose_48195	0.282877	-0.37 to 0.75	0.327105	0.886634
Lipid_Sphingomyelins_stearoyl_sphingomyelin_.d18.1.18.0._19503	0.282877	-0.37 to 0.65	0.327105	0.886634
Amino_Acid_Lysine_Metabolism_N6.N6.N6.trimethyllysine_1498	-0.282877	-0.72 to 0.4	0.327105	0.886634
Amino_Acid_Tryptophan_Metabolism_kynurenate_1417	-0.282877	-0.71 to 0.45	0.327105	0.886634
Carbohydrate_Glycogen_Metabolism_maltose_15586	-0.282877	-0.79 to 0.31	0.327105	0.886634
Cofactors_and_Vitamins_Ascorbate_and_Aldarate_Metabolism_oxalate_.ethanedioate._20694	-0.282877	-0.79 to 0.38	0.327105	0.886634
Peptide_Gamma.glutamyl_Amino_Acid_gamma.glutamylglycine_33949	-0.282877	-0.73 to 0.26	0.327105	0.886634
Carbohydrate_Fructose._Mannose_and_Galactose_Metabolism_galactitol_.dulcitol._1117	0.280667	-0.37 to 0.79	0.331061	0.886634
Lipid_Ceramides_ceramide_.d18.2.24.1._d18.1.24.2.._57443	0.280667	-0.41 to 0.7	0.331061	0.886634
Lipid_Fatty_Acid._Amino_N.acetyl.2.aminooctanoate._62059	-0.280667	-0.71 to 0.33	0.331061	0.886634
Lipid_Long_Chain_Polyunsaturated_Fatty_Acid_.n3_and_n6._docosatrienoate_.22.3n3._32417	-0.280667	-0.75 to 0.28	0.331061	0.886634
Amino_Acid_Histidine_Metabolism_N.acetyl.3.methylhistidine._43256	0.280266	-0.45 to 0.78	0.331782	0.886634
Xenobiotics_Benzoate_Metabolism_3.methoxycatechol_sulfate_.2._48752	0.278477	-0.44 to 0.77	0.335008	0.886634
Lipid_Phosphatidylcholine_.PC._1.stearoyl.2.docosahexaenoyl.GPC_.18.0.22.6._52611	-0.278457	-0.8 to 0.32	0.335044	0.886634
Peptide_Gamma.glutamyl_Amino_Acid_gamma.glutamylglutamine_2730	-0.278457	-0.78 to 0.42	0.335044	0.886634
Xenobiotics_Drug_._Neurological_topiramate_2772	-0.278202	-0.72 to 0.23	0.335505	0.886634
Peptide_Dipeptide_valylleucine_39994	0.27747	-0.42 to 0.76	0.336832	0.886634
Xenobiotics_Food_Component.Plant_sulfate_of_piperine_metabolite_C16H19NO3_.2.._62295	-0.27747	-0.69 to 0.3	0.336832	0.886634
Xenobiotics_Food_Component.Plant_sulfate_of_piperine_metabolite_C16H19NO3_.3.._62296	-0.27747	-0.69 to 0.3	0.336832	0.886634
Amino_Acid_Glutathione_Metabolism_2.hydroxybutyrate.2.hydroxyisobutyrate_52281	0.276247	-0.31 to 0.75	0.339053	0.886634
Amino_Acid_Tyrosine_Metabolism_phenol_sulfate_32553	0.276247	-0.35 to 0.73	0.339053	0.886634
Lipid_Fatty_Acid._Monohydroxy_2.hydroxypalmitate_35675	0.276247	-0.36 to 0.74	0.339053	0.886634
Lipid_Monoacylglycerol_1.dihomo.linolenylglycerol_.20.3._48341	-0.276247	-0.78 to 0.42	0.339053	0.886634
Lipid_Phosphatidylcholine_.PC._1.palmitoyl.2.docosahexaenoyl.GPC_.16.0.22.6._52610	-0.276247	-0.68 to 0.46	0.339053	0.886634
Amino_Acid_Leucine._Isoleucine_and_Valine_Metabolism_methylsuccinate_15745	0.274037	-0.44 to 0.76	0.343089	0.886634
Lipid_Long_Chain_Polyunsaturated_Fatty_Acid_.n3_and_n6._stearidonate_.18.4n3._33969	-0.274037	-0.73 to 0.32	0.343089	0.886634
Amino_Acid_Lysine_Metabolism_N2.acetyllysine_36751	0.271827	-0.46 to 0.8	0.347151	0.886634
Cofactors_and_Vitamins_Nicotinate_and_Nicotinamide_Metabolism_N1.Methyl.4.pyridone.3.carboxamide_57584	0.271827	-0.45 to 0.76	0.347151	0.886634
Lipid_Carnitine_Metabolism_carnitine_15500	-0.271827	-0.84 to 0.47	0.347151	0.886634
Lipid_Dihydrosphingomyelins_behenoyl_dihydrosphingomyelin_.d18.0.22.0.._57331	-0.271827	-0.74 to 0.3	0.347151	0.886634
Nucleotide_Pyrimidine_Metabolism._Uracil_containing_3..3.amino.3.carboxypropyl.uridine._62924	-0.270434	-0.74 to 0.48	0.349727	0.886634
Amino_Acid_Glycine._Serine_and_Threonine_Metabolism_N.acetylserine_37076	0.269617	-0.37 to 0.68	0.35124	0.886634
Nucleotide_Purine_Metabolism._Adenine_containing_N6.succinyladenosine_48130	0.269617	-0.34 to 0.73	0.35124	0.886634
Xenobiotics_Food_Component.Plant_stachydrine_34384	0.269617	-0.32 to 0.74	0.35124	0.886634
Amino_Acid_Histidine_Metabolism_3.methylhistidine_15677	-0.269617	-0.69 to 0.36	0.35124	0.886634
Amino_Acid_Leucine._Isoleucine_and_Valine_Metabolism_isoleucine_1125	-0.269617	-0.79 to 0.4	0.35124	0.886634
Lipid_Dihydrosphingomyelins_sphingomyelin_.d18.0.20.0._d16.0.22.0.._57476	-0.269617	-0.75 to 0.44	0.35124	0.886634
Lipid_Fatty_Acid_Metabolism_.Acyl_Carnitine._Monounsaturated._oleoylcarnitine_.C18.1._35160	-0.269617	-0.74 to 0.39	0.35124	0.886634
Lipid_Phosphatidylserine_.PS._1.stearoyl.2.oleoyl.GPS_.18.0.18.1._19265	-0.269617	-0.77 to 0.35	0.35124	0.886634
Amino_Acid_Tyrosine_Metabolism_dopamine_4.sulfate_48406	-0.268965	-0.72 to 0.38	0.352452	0.886916
Lipid_Pregnenolone_Steroids_17alpha.hydroxypregnenolone_3.sulfate_37482	-0.268591	-0.69 to 0.32	0.353149	0.886916
Nucleotide_Pyrimidine_Metabolism._Orotate_containing_dihydroorotate_601	-0.267407	-0.77 to 0.35	0.355355	0.887058
Xenobiotics_Drug_._Analgesics._Anesthetics_4.acetaminophen_sulfate_37475	-0.266677	-0.77 to 0.46	0.356721	0.887058
Xenobiotics_Drug_._Analgesics._Anesthetics_4.acetamidophenol_12032	-0.265282	-0.78 to 0.52	0.359337	0.887058
Amino_Acid_Urea_cycle._Arginine_and_Proline_Metabolism_2.oxoarginine._55072	0.265197	-0.35 to 0.72	0.359497	0.887058
Amino_Acid_Leucine._Isoleucine_and_Valine_Metabolism_2.hydroxy.3.methylvalerate_36746	-0.265197	-0.77 to 0.5	0.359497	0.887058
Lipid_Diacylglycerol_oleoyl.arachidonoyl.glycerol_.18.1.20.4._.2.._54961	-0.265197	-0.72 to 0.34	0.359497	0.887058
Nucleotide_Pyrimidine_Metabolism._Orotate_containing_orotidine_35172	-0.265197	-0.81 to 0.32	0.359497	0.887058
Lipid_Fatty_Acid_Metabolism_.Acyl_Carnitine._Long_Chain_Saturated._cerotoylcarnitine_.C26.._57516	-0.262987	-0.68 to 0.3	0.363664	0.895104
Xenobiotics_Benzoate_Metabolism_4.hydroxyhippurate_35527	0.260777	-0.3 to 0.74	0.367858	0.903174
Lipid_Lactosylceramides_.LCER._lactosyl.N.behenoyl.sphingosine_.d18.1.22.0.._57422	0.258852	-0.36 to 0.67	0.371533	0.906768
Lipid_Docosanoid_14.HDoHE.17.HDoHE_53034	-0.258567	-0.73 to 0.38	0.372078	0.906768
Lipid_Phosphatidylcholine_.PC._1.linoleoyl.2.linolenoyl.GPC_.18.2.18.3.._53176	-0.258567	-0.72 to 0.42	0.372078	0.906768
Xenobiotics_Food_Component.Plant_quinate_18335	0.25664	-0.38 to 0.66	0.37578	0.907974
Lipid_Fatty_Acid_Metabolism_.Acyl_Glycine._N.linoleoylglycine_32462	0.256358	-0.41 to 0.73	0.376324	0.907974
Carbohydrate_Aminosugar_Metabolism_glucuronate_15443	-0.256358	-0.74 to 0.43	0.376324	0.907974
Lipid_Lysophospholipid_1.oleoylglycerophosphate_.18.1._36812	-0.256358	-0.73 to 0.49	0.376324	0.907974
Lipid_Long_Chain_Polyunsaturated_Fatty_Acid_.n3_and_n6._nisinate_.24.6n3._57810	-0.254427	-0.75 to 0.28	0.380053	0.907974
Amino_Acid_Glutamate_Metabolism_N.acetyl.aspartyl.glutamate_.NAAG._35665	0.254148	-0.34 to 0.72	0.380595	0.907974
Lipid_Long_Chain_Polyunsaturated_Fatty_Acid_.n3_and_n6._docosahexaenoate_.DHA._22.6n3._44675	-0.254148	-0.77 to 0.37	0.380595	0.907974
Amino_Acid_Tryptophan_Metabolism_7.hydroxyindole_sulfate_52915	-0.253024	-0.77 to 0.51	0.382777	0.907974
Amino_Acid_Glycine._Serine_and_Threonine_Metabolism_O.acetylhomoserine_31539	0.251938	-0.44 to 0.77	0.384892	0.907974
Lipid_Fatty_Acid_Metabolism_.Acyl_Carnitine._Dicarboxylate._octadecenedioylcarnitine_.C18.1.DC.._61865	0.251938	-0.36 to 0.72	0.384892	0.907974
Amino_Acid_Lysine_Metabolism_pipecolate_1444	-0.251938	-0.71 to 0.36	0.384892	0.907974
Amino_Acid_Urea_cycle._Arginine_and_Proline_Metabolism_N.acetylcitrulline_48434	-0.251938	-0.69 to 0.43	0.384892	0.907974
Cofactors_and_Vitamins_Ascorbate_and_Aldarate_Metabolism_threonate_27738	-0.251938	-0.82 to 0.46	0.384892	0.907974
Xenobiotics_Food_Component.Plant_methyl_vanillate_sulfate_63857	-0.250883	-0.66 to 0.36	0.386951	0.907974
Amino_Acid_Histidine_Metabolism_histidine_59	-0.249728	-0.74 to 0.37	0.389215	0.907974
Lipid_Dihydroceramides_N.palmitoyl.sphinganine_.d18.0.16.0._52604	-0.249728	-0.78 to 0.39	0.389215	0.907974
Lipid_Phospholipid_Metabolism_choline_15506	-0.249728	-0.71 to 0.4	0.389215	0.907974
Cofactors_and_Vitamins_Vitamin_A_Metabolism_beta.cryptoxanthin_57591	0.24779	-0.37 to 0.71	0.393026	0.907974
Amino_Acid_Glutamate_Metabolism_beta.citrylglutamate_54923	0.247518	-0.42 to 0.75	0.393564	0.907974
Peptide_Polypeptide_glu.gly.asn.val_62917	-0.247518	-0.69 to 0.31	0.393564	0.907974
Amino_Acid_Methionine._Cysteine._SAM_and_Taurine_Metabolism_S.methylmethionine_38127	-0.247188	-0.69 to 0.19	0.394213	0.907974
Amino_Acid_Urea_cycle._Arginine_and_Proline_Metabolism_N.N.N.trimethyl.alanylproline_betaine_.TMAP._62947	0.245308	-0.34 to 0.77	0.397937	0.907974
Cofactors_and_Vitamins_Nicotinate_and_Nicotinamide_Metabolism_1.methylnicotinamide_27665	-0.245308	-0.71 to 0.4	0.397937	0.907974
Lipid_Endocannabinoid_stearoyl_ethanolamide_38625	-0.245308	-0.76 to 0.48	0.397937	0.907974
Lipid_Fatty_Acid._Dicarboxylate_heptenedioate_.C7.1.DC.._61866	-0.245308	-0.72 to 0.44	0.397937	0.907974
Lipid_Fatty_Acid._Dicarboxylate_3.hydroxyadipate_62069	0.243098	-0.36 to 0.69	0.402337	0.907974
Nucleotide_Pyrimidine_Metabolism._Uracil_containing_N.acetyl.beta.alanine_37432	0.243098	-0.51 to 0.74	0.402337	0.907974
Xenobiotics_Chemical_2.4.di.tert.butylphenol_64328	0.243098	-0.24 to 0.84	0.402337	0.907974
Lipid_Fatty_Acid_Metabolism_.Acyl_Carnitine._Polyunsaturated._docosahexaenoylcarnitine_.C22.6.._57523	-0.243098	-0.73 to 0.36	0.402337	0.907974
Xenobiotics_Benzoate_Metabolism_3..3.hydroxyphenyl.propionate_35635	0.242462	-0.29 to 0.72	0.403607	0.907974
Xenobiotics_Drug_._Psychoactive_midazolam_64122	0.242141	-0.2 to 0.41	0.404248	0.907974
Xenobiotics_Drug_._Gastrointestinal_pantoprazole_38609	-0.242141	-0.41 to 0.2	0.404248	0.907974
Partially_Characterized_Molecules_Partially_Characterized_Molecules_bilirubin_degradation_product._C16H18N2O5_.1._64403	0.241153	-0.4 to 0.68	0.406229	0.907974
Lipid_Fatty_Acid._Dihydroxy_3.4.dihydroxybutyrate_62952	0.240888	-0.36 to 0.74	0.406761	0.907974
Lipid_Secondary_Bile_Acid_Metabolism_deoxycholic_acid_12.sulfate._63688	0.240888	-0.44 to 0.73	0.406761	0.907974
Xenobiotics_Benzoate_Metabolism_methyl.4.hydroxybenzoate_sulfate_48429	-0.240888	-0.72 to 0.34	0.406761	0.907974
Xenobiotics_Food_Component.Plant_caffeic_acid_sulfate_53254	-0.240717	-0.63 to 0.48	0.407103	0.907974
Lipid_Long_Chain_Polyunsaturated_Fatty_Acid_.n3_and_n6._linoleate_.18.2n6._1105	0.238678	-0.49 to 0.67	0.41121	0.907974
Peptide_Fibrinogen_Cleavage_Peptide_Fibrinopeptide_A_.3.16._62811	0.238678	-0.41 to 0.72	0.41121	0.907974
Amino_Acid_Creatine_Metabolism_creatinine_513	-0.238678	-0.69 to 0.41	0.41121	0.907974
Amino_Acid_Phenylalanine_Metabolism_phenyllactate_.PLA._22130	-0.238678	-0.71 to 0.52	0.41121	0.907974
Lipid_Phosphatidylcholine_.PC._1.palmitoleoyl.2.linolenoyl.GPC_.16.1.18.3.._53180	-0.238678	-0.8 to 0.2	0.41121	0.907974
Xenobiotics_Drug_._Neurological_valproic_acid_glucuronide_62883	-0.237399	-0.73 to 0.53	0.413796	0.909713
Amino_Acid_Glutathione_Metabolism_cysteine.glutathione_disulfide_35159	0.236468	-0.52 to 0.84	0.415684	0.909713
Lipid_Fatty_Acid_Metabolism_.Acyl_Carnitine._Medium_Chain._nonanoylcarnitine_.C9._61775	-0.236468	-0.71 to 0.38	0.415684	0.909713
Lipid_Phosphatidylcholine_.PC._1.myristoyl.2.arachidonoyl.GPC_.14.0.20.4.._53195	-0.236468	-0.58 to 0.55	0.415684	0.909713
Amino_Acid_Glycine._Serine_and_Threonine_Metabolism_threonine_1284	-0.234258	-0.7 to 0.32	0.420184	0.912983
Amino_Acid_Leucine._Isoleucine_and_Valine_Metabolism_leucine_60	-0.234258	-0.78 to 0.41	0.420184	0.912983
Partially_Characterized_Molecules_Partially_Characterized_Molecules_glucuronide_of_C8H14O2_.3.._61905	-0.232504	-0.75 to 0.51	0.423772	0.912983
Amino_Acid_Tyrosine_Metabolism_vanillactate_54910	0.232406	-0.41 to 0.74	0.423973	0.912983
Lipid_Endocannabinoid_N.palmitoyltaurine_39835	-0.232048	-0.71 to 0.46	0.424707	0.912983
Xenobiotics_Benzoate_Metabolism_3.methoxycatechol_sulfate_.1._48763	-0.232048	-0.72 to 0.38	0.424707	0.912983
Cofactors_and_Vitamins_Tocopherol_Metabolism_delta.CEHC_62287	0.231197	-0.35 to 0.66	0.426456	0.912983
Amino_Acid_Polyamine_Metabolism_4.acetamidobutanoate_1558	0.229838	-0.41 to 0.62	0.429256	0.912983
Lipid_Ceramides_N.stearoyl.sphingosine_.d18.1.18.0.._54979	0.229838	-0.37 to 0.67	0.429256	0.912983
Lipid_Fatty_Acid._Branched_pristanate_38271	0.229838	-0.37 to 0.65	0.429256	0.912983
Peptide_Fibrinogen_Cleavage_Peptide_DSGEGDFXAEGGGVR._31548	0.229838	-0.42 to 0.72	0.429256	0.912983
Amino_Acid_Lysine_Metabolism_5..galactosylhydroxy..L.lysine_43582	-0.229838	-0.66 to 0.44	0.429256	0.912983
Lipid_Progestin_Steroids_5alpha.pregnan.diol_disulfate_46172	0.228918	-0.48 to 0.72	0.431157	0.912983
Lipid_Sphingomyelins_behenoyl_sphingomyelin_.d18.1.22.0.._48492	0.227628	-0.33 to 0.65	0.433829	0.912983
Lipid_Corticosteroids_cortisone_1769	-0.227628	-0.65 to 0.41	0.433829	0.912983
Lipid_Endocannabinoid_linoleoyl_ethanolamide_52608	-0.227628	-0.68 to 0.29	0.433829	0.912983
Lipid_Fatty_Acid_Metabolism_.Acyl_Glycine._2.butenoylglycine_61785	-0.227628	-0.75 to 0.5	0.433829	0.912983
Lipid_Fatty_Acid_Metabolism_.Acyl_Glycine._picolinoylglycine_63057	-0.227628	-0.72 to 0.5	0.433829	0.912983
Peptide_Gamma.glutamyl_Amino_Acid_gamma.glutamyltryptophan_33947	-0.225666	-0.75 to 0.46	0.437909	0.916618
Xenobiotics_Benzoate_Metabolism_4.ethylphenyl_sulfate_36099	-0.225418	-0.69 to 0.39	0.438426	0.916618
Xenobiotics_Food_Component.Plant_genistein_sulfate._62061	-0.224074	-0.67 to 0.34	0.441234	0.916618
Xenobiotics_Drug_._Analgesics._Anesthetics_lidocaine_35661	0.223761	-0.42 to 0.76	0.441889	0.916618
Amino_Acid_Glutamate_Metabolism_alpha.ketoglutaramate._62101	0.223208	-0.39 to 0.68	0.443048	0.916618
Amino_Acid_Tryptophan_Metabolism_indoleacetate_27513	-0.223208	-0.74 to 0.34	0.443048	0.916618
Peptide_Dipeptide_glycylvaline_18357	-0.223208	-0.71 to 0.33	0.443048	0.916618
Xenobiotics_Drug_._Neurological_2.propyl.2.pentenoate_.2.ene.valproate._57778	0.221501	-0.38 to 0.77	0.446634	0.916618
Amino_Acid_Urea_cycle._Arginine_and_Proline_Metabolism_N.acetylarginine_33953	0.220998	-0.29 to 0.63	0.447693	0.916618
Peptide_Dipeptide_leucylalanine_40010	0.220998	-0.42 to 0.77	0.447693	0.916618
Xenobiotics_Xanthine_Metabolism_7.methylxanthine_34390	-0.219671	-0.71 to 0.42	0.450494	0.916618
Lipid_Pregnenolone_Steroids_pregnenediol_sulfate_.C21H34O5S.._32619	0.218788	-0.47 to 0.78	0.452362	0.916618
Amino_Acid_Urea_cycle._Arginine_and_Proline_Metabolism_homoarginine_22137	-0.218788	-0.71 to 0.44	0.452362	0.916618
Lipid_Lysophospholipid_1.stearoyl.GPS_.18.0.._45966	-0.218788	-0.71 to 0.47	0.452362	0.916618
Xenobiotics_Food_Component.Plant_ethyl_alpha.glucopyranoside_63152	0.218332	-0.21 to 0.6	0.453328	0.916618
Lipid_Androgenic_Steroids_androsterone_sulfate_31591	0.216578	-0.46 to 0.67	0.457056	0.916618
Nucleotide_Purine_Metabolism._Adenine_containing_1.methyladenosine_15650	0.216578	-0.31 to 0.64	0.457056	0.916618
Amino_Acid_Tyrosine_Metabolism_N.acetyltyrosine_32390	-0.216578	-0.63 to 0.37	0.457056	0.916618
Amino_Acid_Urea_cycle._Arginine_and_Proline_Metabolism_hydroxyproline_32306	-0.216578	-0.61 to 0.39	0.457056	0.916618
Nucleotide_Purine_Metabolism._.Hypo.Xanthine.Inosine_containing_N1.methylinosine_48351	-0.216578	-0.67 to 0.42	0.457056	0.916618
Xenobiotics_Food_Component.Plant_4.allylphenol_sulfate_37181	-0.216578	-0.7 to 0.38	0.457056	0.916618
Nucleotide_Pyrimidine_Metabolism._Uracil_containing_uracil_605	0.214604	-0.46 to 0.73	0.461268	0.916618
Cofactors_and_Vitamins_Pantothenate_and_CoA_Metabolism_pantoate_63061	-0.214368	-0.64 to 0.38	0.461772	0.916618
Lipid_Dihydrosphingomyelins_sphingomyelin_.d18.0.18.0._d19.0.17.0.._57473	-0.214368	-0.7 to 0.44	0.461772	0.916618
Amino_Acid_Glycine._Serine_and_Threonine_Metabolism_N.acetylglycine_27710	0.214368	-0.39 to 0.71	0.461772	0.916618
Lipid_Long_Chain_Monounsaturated_Fatty_Acid_10.heptadecenoate_.17.1n7._33971	0.214368	-0.47 to 0.68	0.461772	0.916618
Lipid_Hexosylceramides_.HCER._glycosyl_ceramide_.d18.1.23.1._d17.1.24.1.._57448	0.214148	-0.38 to 0.65	0.462242	0.916618
Amino_Acid_Glutamate_Metabolism_N.acetylglutamine_33943	0.212158	-0.48 to 0.77	0.466513	0.916618
Amino_Acid_Lysine_Metabolism_fructosyllysine_46227	0.212158	-0.47 to 0.77	0.466513	0.916618
Xenobiotics_Food_Component.Plant_dihydroferulate_40481	0.210382	-0.55 to 0.74	0.470339	0.916618
Amino_Acid_Alanine_and_Aspartate_Metabolism_N.carbamoylalanine_52340	-0.210179	-0.8 to 0.53	0.470777	0.916618
Lipid_Primary_Bile_Acid_Metabolism_chenodeoxycholate_1563	0.209948	-0.46 to 0.74	0.471276	0.916618
Xenobiotics_Food_Component.Plant_gluconate_587	0.209948	-0.45 to 0.68	0.471276	0.916618
Lipid_Fatty_Acid._Amino_2.aminooctanoate_43343	-0.209948	-0.68 to 0.42	0.471276	0.916618
Lipid_Long_Chain_Monounsaturated_Fatty_Acid_oleate.vaccenate_.18.1._52285	0.207738	-0.47 to 0.69	0.476063	0.916618
Lipid_Sphingomyelins_sphingomyelin_.d18.2.24.2.._57479	0.207738	-0.48 to 0.76	0.476063	0.916618
Lipid_Lysophospholipid_1.lignoceroyl.GPC_.24.0._49617	-0.207738	-0.68 to 0.45	0.476063	0.916618
Lipid_Lysophospholipid_1.palmitoyl.GPI._.16.0._35305	-0.207738	-0.61 to 0.3	0.476063	0.916618
Amino_Acid_Alanine_and_Aspartate_Metabolism_N.acetylaspartate_.NAA._22185	0.205528	-0.38 to 0.7	0.480873	0.916618
Amino_Acid_Urea_cycle._Arginine_and_Proline_Metabolism_argininosuccinate_15497	0.205528	-0.5 to 0.71	0.480873	0.916618
Lipid_Ceramides_ceramide_.d16.1.24.1._d18.1.22.1.._57437	-0.205528	-0.66 to 0.37	0.480873	0.916618
Lipid_Endocannabinoid_N.oleoyltaurine_39732	-0.205528	-0.68 to 0.35	0.480873	0.916618
Lipid_Lysophospholipid_2.stearoyl.GPE_.18.0.._41220	-0.205528	-0.68 to 0.5	0.480873	0.916618
Lipid_Phosphatidylcholine_.PC._1.2.dipalmitoyl.GPC_.16.0.16.0._19130	-0.205528	-0.64 to 0.43	0.480873	0.916618
Peptide_Fibrinogen_Cleavage_Peptide_Fibrinopeptide_B_.1.11._62815	-0.205528	-0.74 to 0.4	0.480873	0.916618
Partially_Characterized_Molecules_Partially_Characterized_Molecules_glucuronide_of_C10H18O2_.7.._61887	-0.203542	-0.76 to 0.51	0.485215	0.916618
Lipid_Fatty_Acid._Dicarboxylate_tridecenedioate_.C13.1.DC.._62919	-0.203355	-0.7 to 0.48	0.485624	0.916618
Carbohydrate_Pentose_Metabolism_ribose_1471	0.203318	-0.51 to 0.75	0.485705	0.916618
Lipid_Ceramides_ceramide_.d18.1.20.0._d16.1.22.0._d20.1.18.0.._57440	0.203318	-0.38 to 0.65	0.485705	0.916618
Lipid_Fatty_Acid_Metabolism_.Acyl_Carnitine._Dicarboxylate._suberoylcarnitine_.C8.DC._52990	0.203318	-0.46 to 0.73	0.485705	0.916618
Lipid_Sphingomyelins_sphingomyelin_.d18.1.22.1._d18.2.22.0._d16.1.24.1.._48493	0.203318	-0.34 to 0.64	0.485705	0.916618
Amino_Acid_Tyrosine_Metabolism_4.hydroxyphenylacetatoylcarnitine_52932	-0.203318	-0.74 to 0.44	0.485705	0.916618
Cofactors_and_Vitamins_Ascorbate_and_Aldarate_Metabolism_ascorbate_.Vitamin_C._32354	-0.203318	-0.74 to 0.51	0.485705	0.916618
Peptide_Gamma.glutamyl_Amino_Acid_gamma.glutamylcitrulline._62104	-0.203318	-0.77 to 0.5	0.485705	0.916618
Amino_Acid_Tryptophan_Metabolism_tryptophan_54	0.201108	-0.4 to 0.68	0.490561	0.920291
Xenobiotics_Benzoate_Metabolism_propyl_4.hydroxybenzoate_48480	0.198899	-0.37 to 0.69	0.495438	0.920291
Carbohydrate_Aminosugar_Metabolism_N.acetylglucosaminylasparagine_48149	0.198898	-0.47 to 0.62	0.495439	0.920291
Energy_TCA_Cycle_citrate_1564	0.198898	-0.4 to 0.7	0.495439	0.920291
Amino_Acid_Methionine._Cysteine._SAM_and_Taurine_Metabolism_hypotaurine_590	-0.198898	-0.66 to 0.39	0.495439	0.920291
Amino_Acid_Polyamine_Metabolism_spermidine_485	-0.198898	-0.76 to 0.43	0.495439	0.920291
Lipid_Sphingolipid_Synthesis_sphinganine.1.phosphate_52605	-0.198898	-0.75 to 0.45	0.495439	0.920291
Xenobiotics_Drug_._Analgesics._Anesthetics_3..methylthio.acetaminophen_sulfate._62567	-0.19824	-0.73 to 0.5	0.496895	0.920291
Amino_Acid_Phenylalanine_Metabolism_2.hydroxyphenylacetate_1432	-0.197558	-0.73 to 0.42	0.498407	0.920291
Cofactors_and_Vitamins_Tocopherol_Metabolism_gamma.CEHC_44876	-0.196688	-0.73 to 0.39	0.500339	0.920291
Lipid_Hexosylceramides_.HCER._glycosyl_ceramide_.d18.1.20.0._d16.1.22.0.._57595	-0.196688	-0.62 to 0.4	0.500339	0.920291
Lipid_Sterol_3beta.hydroxy.5.cholestenoate_54805	0.194478	-0.45 to 0.72	0.505262	0.920291
Lipid_Sterol_3beta.7alpha.dihydroxy.5.cholestenoate_36803	0.194478	-0.37 to 0.68	0.505262	0.920291
Peptide_Gamma.glutamyl_Amino_Acid_gamma.glutamylhistidine_18245	-0.194478	-0.67 to 0.4	0.505262	0.920291
Peptide_Gamma.glutamyl_Amino_Acid_gamma.glutamylphenylalanine_33422	-0.194478	-0.7 to 0.43	0.505262	0.920291
Xenobiotics_Benzoate_Metabolism_catechol_sulfate_35320	-0.194478	-0.63 to 0.38	0.505262	0.920291
Xenobiotics_Drug_._Analgesics._Anesthetics_4.acetamidophenylglucuronide_15736	-0.193773	-0.76 to 0.63	0.506837	0.920291
Lipid_Androgenic_Steroids_16a.hydroxy_DHEA_3.sulfate_38168	0.192268	-0.44 to 0.75	0.510206	0.920291
Lipid_Secondary_Bile_Acid_Metabolism_taurodeoxycholic_acid_3.sulfate_62889	0.192268	-0.43 to 0.7	0.510206	0.920291
Lipid_Secondary_Bile_Acid_Metabolism_glycocholenate_sulfate._32599	-0.192268	-0.66 to 0.38	0.510206	0.920291
Nucleotide_Pyrimidine_Metabolism._Uracil_containing_pseudouridine_33442	-0.192268	-0.67 to 0.39	0.510206	0.920291
Xenobiotics_Benzoate_Metabolism_guaiacol_sulfate_46111	-0.192268	-0.63 to 0.39	0.510206	0.920291
Xenobiotics_Drug_._Neurological_levetiracetam_57641	-0.192188	-0.51 to 0.21	0.510386	0.920291
Lipid_Androgenic_Steroids_11beta.hydroxyandrosterone_glucuronide_63251	0.191374	-0.37 to 0.67	0.512214	0.920291
Amino_Acid_Tyrosine_Metabolism_3.methoxytyramine_sulfate_44618	-0.191158	-0.65 to 0.43	0.512698	0.920291
Amino_Acid_Histidine_Metabolism_N.acetylcarnosine_43488	0.190058	-0.42 to 0.73	0.515172	0.920291
Lipid_Endocannabinoid_N.oleoylserine_57664	-0.190058	-0.65 to 0.36	0.515172	0.920291
Lipid_Sphingomyelins_sphingomyelin_.d18.1.25.0._d19.0.24.1._d20.1.23.0._d19.1.24.0.._57478	-0.190058	-0.76 to 0.42	0.515172	0.920291
Nucleotide_Purine_Metabolism._.Hypo.Xanthine.Inosine_containing_urate_1604	-0.190058	-0.72 to 0.49	0.515172	0.920291
Lipid_Fatty_Acid._Monohydroxy_alpha.hydroxycaproate_37073	0.189858	-0.54 to 0.75	0.515624	0.920291
Energy_TCA_Cycle_succinate_1437	0.187848	-0.48 to 0.76	0.520161	0.922397
Lipid_Fatty_Acid._Monohydroxy_3.hydroxyoleate._61843	0.187848	-0.51 to 0.68	0.520161	0.922397
Energy_TCA_Cycle_alpha.ketoglutarate_528	0.185638	-0.47 to 0.72	0.52517	0.922397
Lipid_Fatty_Acid_Metabolism_.Acyl_Carnitine._Monounsaturated._cis.4.decenoylcarnitine_.C10.1._38178	0.185638	-0.37 to 0.7	0.52517	0.922397
Lipid_Phosphatidylcholine_.PC._1.stearoyl.2.arachidonoyl.GPC_.18.0.20.4._42450	0.185638	-0.76 to 0.21	0.52517	0.922397
Lipid_Secondary_Bile_Acid_Metabolism_taurocholenate_sulfate._32807	0.185638	-0.46 to 0.75	0.52517	0.922397
Amino_Acid_Tryptophan_Metabolism_picolinate_1512	-0.185638	-0.67 to 0.48	0.52517	0.922397
Lipid_Secondary_Bile_Acid_Metabolism_ursodeoxycholate_1605	0.185168	-0.37 to 0.6	0.52624	0.922397
Lipid_Fatty_Acid._Monohydroxy_3.hydroxylaurate_32457	0.183428	-0.49 to 0.66	0.530201	0.922397
Lipid_Glycerolipid_Metabolism_glycerol_15122	0.183428	-0.46 to 0.7	0.530201	0.922397
Partially_Characterized_Molecules_Partially_Characterized_Molecules_GlcNAc_sulfate_conjugate_of_C21H34O2_steroid_63699	0.183428	-0.49 to 0.71	0.530201	0.922397
Xenobiotics_Chemical_dimethyl_sulfone_43424	0.183428	-0.53 to 0.77	0.530201	0.922397
Amino_Acid_Urea_cycle._Arginine_and_Proline_Metabolism_dimethylarginine_.ADMA_._SDMA._36808	-0.183428	-0.73 to 0.56	0.530201	0.922397
Energy_TCA_Cycle_2.methylcitrate.homocitrate_52282	-0.183428	-0.74 to 0.54	0.530201	0.922397
Lipid_Lysophospholipid_1.oleoyl.GPI_.18.1._36602	-0.181218	-0.6 to 0.36	0.535253	0.922397
Carbohydrate_Fructose._Mannose_and_Galactose_Metabolism_mannitol.sorbitol_46142	0.181218	-0.33 to 0.61	0.535253	0.922397
Xenobiotics_Food_Component.Plant_2.acetamidophenol_sulfate_48580	0.179358	-0.51 to 0.59	0.539522	0.922397
Lipid_Fatty_Acid_Metabolism_.Acyl_Carnitine._Monounsaturated._undecenoylcarnitine_.C11.1._63613	0.179008	-0.37 to 0.68	0.540326	0.922397
Lipid_Diacylglycerol_oleoyl.arachidonoyl.glycerol_.18.1.20.4._.1.._54960	-0.179008	-0.64 to 0.4	0.540326	0.922397
Lipid_Fatty_Acid._Dihydroxy_2R.3R.dihydroxybutyrate_63109	-0.179008	-0.72 to 0.47	0.540326	0.922397
Cofactors_and_Vitamins_Vitamin_A_Metabolism_carotene_diol_.3._57637	-0.178267	-0.71 to 0.42	0.542033	0.922397
Xenobiotics_Food_Component.Plant_betonicine_38100	0.177581	-0.44 to 0.72	0.543615	0.922397
Amino_Acid_Glycine._Serine_and_Threonine_Metabolism_dimethylglycine_5086	-0.176798	-0.73 to 0.55	0.54542	0.922397
Amino_Acid_Phenylalanine_Metabolism_phenylalanine_64	-0.176798	-0.64 to 0.35	0.54542	0.922397
Lipid_Progestin_Steroids_5alpha.pregnan.3beta.20alpha.diol_disulfate_37198	-0.176798	-0.64 to 0.46	0.54542	0.922397
Xenobiotics_Food_Component.Plant_eugenol_sulfate_48715	-0.17499	-0.67 to 0.54	0.549604	0.922397
Amino_Acid_Lysine_Metabolism_6.oxopiperidine.2.carboxylate_43231	-0.174588	-0.68 to 0.39	0.550534	0.922397
Amino_Acid_Methionine._Cysteine._SAM_and_Taurine_Metabolism_S.methylcysteine_sulfoxide_43378	-0.174588	-0.63 to 0.41	0.550534	0.922397
Xenobiotics_Food_Component.Plant_erythritol_20699	-0.174588	-0.62 to 0.35	0.550534	0.922397
Lipid_Hexosylceramides_.HCER._glycosyl.N.palmitoyl.sphingosine_.d18.1.16.0._53013	0.174588	-0.46 to 0.75	0.550534	0.922397
Amino_Acid_Glycine._Serine_and_Threonine_Metabolism_N.acetylthreonine_33939	0.172378	-0.37 to 0.66	0.555669	0.922397
Xenobiotics_Chemical_thioproline_53231	0.172378	-0.43 to 0.62	0.555669	0.922397
Lipid_Eicosanoid_12.HETE_37536	-0.172378	-0.72 to 0.47	0.555669	0.922397
Lipid_Fatty_Acid_Synthesis_malonylcarnitine_37059	-0.172378	-0.66 to 0.45	0.555669	0.922397
Lipid_Sphingomyelins_sphingomyelin_.d17.1.16.0._d18.1.15.0._d16.1.17.0.._52433	-0.172378	-0.66 to 0.48	0.555669	0.922397
Lipid_Sphingomyelins_sphingomyelin_.d18.2.23.1.._57482	-0.172378	-0.69 to 0.47	0.555669	0.922397
Xenobiotics_Food_Component.Plant_tartarate_15336	-0.172378	-0.66 to 0.35	0.555669	0.922397
Lipid_Androgenic_Steroids_androsterone_glucuronide_61846	0.172278	-0.48 to 0.68	0.555903	0.922397
Xenobiotics_Drug_._Neurological_3.hydroxyvalproate_57781	-0.171776	-0.73 to 0.52	0.557072	0.922397
Lipid_Medium_Chain_Fatty_Acid_cis.4.decenoate_.10.1n6.._62873	0.170168	-0.44 to 0.69	0.560824	0.922397
Amino_Acid_Glutamate_Metabolism_glutamine_53	-0.170168	-0.7 to 0.54	0.560824	0.922397
Energy_TCA_Cycle_fumarate_1643	-0.170168	-0.69 to 0.55	0.560824	0.922397
Lipid_Fatty_Acid._Dicarboxylate_tetradecadienedioate_.C14.2.DC.._62918	-0.170168	-0.69 to 0.47	0.560824	0.922397
Lipid_Sphingomyelins_sphingomyelin_.d18.1.21.0._d17.1.22.0._d16.1.23.0.._52495	-0.170168	-0.59 to 0.47	0.560824	0.922397
Amino_Acid_Histidine_Metabolism_hydantoin.5.propionate_40473	0.167958	-0.41 to 0.69	0.565999	0.922397
Amino_Acid_Urea_cycle._Arginine_and_Proline_Metabolism_urea_1670	0.167958	-0.43 to 0.68	0.565999	0.922397
Lipid_Fatty_Acid_Metabolism_.also_BCAA_Metabolism._butyrylcarnitine_.C4._32412	0.167958	-0.46 to 0.72	0.565999	0.922397
Amino_Acid_Glycine._Serine_and_Threonine_Metabolism_betaine_3141	-0.167958	-0.65 to 0.51	0.565999	0.922397
Lipid_Long_Chain_Saturated_Fatty_Acid_stearate_.18.0._1358	-0.167958	-0.64 to 0.37	0.565999	0.922397
Amino_Acid_Lysine_Metabolism_2.aminoadipate_6146	-0.165748	-0.68 to 0.53	0.571194	0.922397
Lipid_Fatty_Acid._Dicarboxylate_dodecadienoate_.12.2.._62276	0.165748	-0.38 to 0.61	0.571194	0.922397
Partially_Characterized_Molecules_Partially_Characterized_Molecules_glucuronide_of_C10H18O2_.1.._61881	0.164707	-0.57 to 0.77	0.573649	0.922397
Lipid_Progestin_Steroids_pregnanediol.3.glucuronide_40708	0.164262	-0.61 to 0.74	0.574699	0.922397
Amino_Acid_Glutamate_Metabolism_N.acetylglutamate_15720	0.163538	-0.49 to 0.64	0.576408	0.922397
Amino_Acid_Glutamate_Metabolism_S.1.pyrroline.5.carboxylate_42370	0.163538	-0.41 to 0.63	0.576408	0.922397
Amino_Acid_Leucine._Isoleucine_and_Valine_Metabolism_beta.hydroxyisovaleroylcarnitine_35433	0.163538	-0.41 to 0.67	0.576408	0.922397
Lipid_Fatty_Acid_Metabolism_.Acyl_Carnitine._Hydroxy._.S..3.hydroxybutyrylcarnitine_52984	0.163538	-0.5 to 0.68	0.576408	0.922397
Lipid_Fatty_Acid._Dicarboxylate_azelate_.C9.DC._18362	0.163538	-0.56 to 0.73	0.576408	0.922397
Lipid_Fatty_Acid._Monohydroxy_16.hydroxypalmitate_39609	0.163538	-0.4 to 0.65	0.576408	0.922397
Lipid_Pregnenolone_Steroids_pregnenolone_sulfate_38170	0.163538	-0.43 to 0.71	0.576408	0.922397
Peptide_Fibrinogen_Cleavage_Peptide_Fibrinopeptide_B_.1.13._62813	0.163538	-0.48 to 0.67	0.576408	0.922397
Lipid_Long_Chain_Polyunsaturated_Fatty_Acid_.n3_and_n6._hexadecadienoate_.16.2n6._57652	-0.163538	-0.69 to 0.4	0.576408	0.922397
Xenobiotics_Food_Component.Plant_saccharin_21151	0.163131	-0.52 to 0.68	0.577372	0.922397
Lipid_Androgenic_Steroids_5alpha.androstan.3alpha.17beta.diol_disulfate_37184	-0.162981	-0.8 to 0.73	0.577728	0.922397
Amino_Acid_Tyrosine_Metabolism_tyramine_O.sulfate_48408	-0.162838	-0.74 to 0.57	0.578065	0.922397
Nucleotide_Pyrimidine_Metabolism._Uracil_containing_2..deoxyuridine_52602	0.161328	-0.5 to 0.66	0.581642	0.922397
Carbohydrate_Advanced_Glycation_End.product_N6.carboxymethyllysine_36713	-0.161328	-0.75 to 0.51	0.581642	0.922397
Lipid_Long_Chain_Monounsaturated_Fatty_Acid_erucate_.22.1n9._1552	-0.161328	-0.71 to 0.53	0.581642	0.922397
Lipid_Monoacylglycerol_1.palmitoylglycerol_.16.0._21127	-0.161328	-0.69 to 0.44	0.581642	0.922397
Xenobiotics_Benzoate_Metabolism_3..3.hydroxyphenyl.propionate_sulfate_45415	0.160478	-0.35 to 0.68	0.583661	0.922397
Lipid_Glycerolipid_Metabolism_glycerophosphoglycerol_48857	0.159118	-0.46 to 0.67	0.586895	0.922397
Lipid_Long_Chain_Monounsaturated_Fatty_Acid_palmitoleate_.16.1n7._33447	0.159118	-0.52 to 0.6	0.586895	0.922397
Lipid_Long_Chain_Saturated_Fatty_Acid_palmitate_.16.0._1336	0.159118	-0.51 to 0.65	0.586895	0.922397
Lipid_Long_Chain_Monounsaturated_Fatty_Acid_10.nonadecenoate_.19.1n9._33972	-0.159118	-0.69 to 0.45	0.586895	0.922397
Xenobiotics_Food_Component.Plant_phytanate_598	-0.159118	-0.6 to 0.39	0.586895	0.922397
Lipid_Fatty_Acid._Dicarboxylate_tetradecanedioate_.C14._35669	0.156908	-0.49 to 0.62	0.592167	0.926258
Lipid_Fatty_Acid_Metabolism_.Acyl_Carnitine._Long_Chain_Saturated._myristoylcarnitine_.C14._33952	-0.156908	-0.67 to 0.45	0.592167	0.926258
Lipid_Lysophospholipid_1.linolenoyl.GPC_.18.3.._45951	-0.156908	-0.62 to 0.51	0.592167	0.926258
Lipid_Fatty_Acid_Metabolism_.Acyl_Carnitine._Short_Chain._acetylcarnitine_.C2._32198	0.154698	-0.52 to 0.7	0.597458	0.930112
Lipid_Endocannabinoid_N.palmitoylserine_57659	-0.154698	-0.71 to 0.43	0.597458	0.930112
Lipid_Long_Chain_Saturated_Fatty_Acid_margarate_.17.0._1121	-0.154698	-0.71 to 0.46	0.597458	0.930112
Lipid_Sphingomyelins_sphingomyelin_.d18.1.17.0._d17.1.18.0._d19.1.16.0._52615	-0.152489	-0.69 to 0.49	0.602767	0.935427
Partially_Characterized_Molecules_Partially_Characterized_Molecules_glutamine_conjugate_of_C6H10O2_.1.._63657	-0.152489	-0.76 to 0.57	0.602767	0.935427
Lipid_Secondary_Bile_Acid_Metabolism_7.ketodeoxycholate_31904	-0.15068	-0.71 to 0.63	0.607126	0.937797
Xenobiotics_Food_Component.Plant_ergothioneine_37459	0.150279	-0.38 to 0.61	0.608095	0.937797
Lipid_Monoacylglycerol_1.palmitoleoylglycerol_.16.1.._52431	-0.150279	-0.71 to 0.55	0.608095	0.937797
Peptide_Gamma.glutamyl_Amino_Acid_gamma.glutamylthreonine_33364	-0.150279	-0.67 to 0.41	0.608095	0.937797
Lipid_Androgenic_Steroids_11.ketoetiocholanolone_glucuronide_47135	0.149482	-0.43 to 0.69	0.61002	0.938707
Amino_Acid_Leucine._Isoleucine_and_Valine_Metabolism_N.acetylisoleucine_33967	-0.148069	-0.67 to 0.41	0.613441	0.938707
Cofactors_and_Vitamins_Nicotinate_and_Nicotinamide_Metabolism_quinolinate_1899	-0.148069	-0.59 to 0.46	0.613441	0.938707
Cofactors_and_Vitamins_Vitamin_B6_Metabolism_pyridoxal_1651	-0.148069	-0.62 to 0.42	0.613441	0.938707
Lipid_Fatty_Acid._Dihydroxy_12.13.DiHOME_38395	-0.148069	-0.71 to 0.58	0.613441	0.938707
Lipid_Ceramides_N.palmitoyl.heptadecasphingosine_.d17.1.16.0.._57430	0.146504	-0.46 to 0.57	0.617236	0.941079
Amino_Acid_Histidine_Metabolism_1.methylhistidine_30460	-0.145859	-0.7 to 0.49	0.618805	0.941079
Amino_Acid_Histidine_Metabolism_formiminoglutamate_43493	-0.145859	-0.61 to 0.39	0.618805	0.941079
Lipid_Endocannabinoid_palmitoyl_ethanolamide_38165	-0.145859	-0.68 to 0.46	0.618805	0.941079
Nucleotide_Pyrimidine_Metabolism._Uracil_containing_2..O.methyluridine_57655	0.144284	-0.45 to 0.69	0.622636	0.944895
Cofactors_and_Vitamins_Hemoglobin_and_Porphyrin_Metabolism_bilirubin_.E.E.._32586	0.143649	-0.45 to 0.67	0.624186	0.944895
Lipid_Fatty_Acid_Metabolism_.Acyl_Carnitine._Dicarboxylate._octadecanedioylcarnitine_.C18.DC.._61867	0.143649	-0.47 to 0.6	0.624186	0.944895
Cofactors_and_Vitamins_Nicotinate_and_Nicotinamide_Metabolism_trigonelline_.N..methylnicotinate._32401	0.141439	-0.54 to 0.64	0.629585	0.945411
Lipid_Hexosylceramides_.HCER._glycosyl.N.stearoyl.sphingosine_.d18.1.18.0._52234	0.141439	-0.48 to 0.7	0.629585	0.945411
Carbohydrate_Disaccharides_and_Oligosaccharides_lactose_567	0.140488	-0.49 to 0.67	0.631912	0.945411
Amino_Acid_Leucine._Isoleucine_and_Valine_Metabolism_isovalerate_.C5._44656	0.139229	-0.42 to 0.69	0.635001	0.945411
Lipid_Phosphatidylcholine_.PC._1.palmitoyl.2.arachidonoyl.GPC_.16.0.20.4n6._52462	0.139229	-0.83 to 0.14	0.635001	0.945411
Peptide_Dipeptide_valylglycine_40475	0.139229	-0.5 to 0.69	0.635001	0.945411
Lipid_Androgenic_Steroids_androstenediol_.3beta.17beta._disulfate_.2._37203	-0.139229	-0.63 to 0.51	0.635001	0.945411
Lipid_Lysophospholipid_1.arachidonoyl.GPA_.20.4._46325	-0.139229	-0.69 to 0.46	0.635001	0.945411
Carbohydrate_Pentose_Metabolism_sedoheptulose_53237	0.137169	-0.52 to 0.69	0.640063	0.945411
Amino_Acid_Tryptophan_Metabolism_indoleacetoylcarnitine._62279	0.137019	-0.52 to 0.73	0.640434	0.945411
Lipid_Short_Chain_Fatty_Acid_valerate_.5.0._33443	0.136879	-0.49 to 0.62	0.640779	0.945411
Lipid_Fatty_Acid._Dicarboxylate_3.methyladipate_36749	0.134809	-0.48 to 0.71	0.645884	0.945411
Lipid_Lysophospholipid_1.arachidonoyl.GPC._.20.4.._33228	0.134809	-0.45 to 0.62	0.645884	0.945411
Lipid_Lysophospholipid_1.arachidonoyl.GPE_.20.4n6.._35186	0.134809	-0.49 to 0.68	0.645884	0.945411
Lipid_Dihydrosphingomyelins_palmitoyl_dihydrosphingomyelin_.d18.0.16.0.._52434	-0.134809	-0.69 to 0.59	0.645884	0.945411
Lipid_Fatty_Acid_Metabolism_.Acyl_Glutamine._hexanoylglutamine_54907	-0.134809	-0.65 to 0.49	0.645884	0.945411
Lipid_Lysophospholipid_1.stearoyl.GPI_.18.0._19324	-0.134809	-0.6 to 0.51	0.645884	0.945411
Xenobiotics_Benzoate_Metabolism_3.methyl_catechol_sulfate_.1._46165	-0.134809	-0.71 to 0.56	0.645884	0.945411
Amino_Acid_Leucine._Isoleucine_and_Valine_Metabolism_3.hydroxy.2.ethylpropionate_32397	-0.132599	-0.64 to 0.51	0.651351	0.945411
Lipid_Sphingomyelins_sphingomyelin_.d18.1.20.0._d16.1.22.0.._48490	-0.132599	-0.58 to 0.44	0.651351	0.945411
Partially_Characterized_Molecules_Partially_Characterized_Molecules_glycine_conjugate_of_C10H12O2._62145	-0.132599	-0.64 to 0.39	0.651351	0.945411
Lipid_Fatty_Acid._Amino_2.aminoheptanoate_43761	0.132599	-0.38 to 0.6	0.651351	0.945411
Lipid_Fatty_Acid._Dicarboxylate_octadecadienedioate_.C18.2.DC.._61860	0.132599	-0.44 to 0.64	0.651351	0.945411
Lipid_Plasmalogen_1..1.enyl.palmitoyl..2.linoleoyl.GPE_.P.16.0.18.2.._52677	0.132599	-0.5 to 0.64	0.651351	0.945411
Xenobiotics_Food_Component.Plant_isoeugenol_sulfate_48997	0.132229	-0.31 to 0.5	0.652266	0.945411
Lipid_Ceramides_N.stearoyl.sphingadienine_.d18.2.18.0.._57417	0.131092	-0.49 to 0.66	0.655086	0.945411
Xenobiotics_Food_Component.Plant_2.piperidinone_43400	0.130389	-0.37 to 0.57	0.656833	0.945411
Xenobiotics_Food_Component.Plant_3.formylindole_62863	0.130389	-0.56 to 0.73	0.656833	0.945411
Lipid_Fatty_Acid_Metabolism_.Acyl_Glycine._hexanoylglycine_.C6._35436	-0.130389	-0.64 to 0.53	0.656833	0.945411
Lipid_Lysophospholipid_1.linoleoyl.GPC_.18.2._34419	-0.130389	-0.58 to 0.52	0.656833	0.945411
Lipid_Phosphatidylcholine_.PC._1.stearoyl.2.oleoyl.GPC_.18.0.18.1._52438	-0.130389	-0.78 to 0.4	0.656833	0.945411
Xenobiotics_Food_Component.Plant_N.acetylalliin_45404	0.129713	-0.36 to 0.53	0.658514	0.945411
Xenobiotics_Food_Component.Plant_sulfate_of_piperine_metabolite_C18H21NO3_.1.._62297	-0.129611	-0.67 to 0.49	0.658767	0.945411
Xenobiotics_Food_Component.Plant_pyrraline_48428	-0.128746	-0.7 to 0.52	0.66092	0.945411
Lipid_Secondary_Bile_Acid_Metabolism_glycolithocholate_sulfate._32620	-0.128179	-0.59 to 0.5	0.662332	0.945411
Amino_Acid_Tryptophan_Metabolism_6.bromotryptophan_62503	0.128179	-0.56 to 0.65	0.662332	0.945411
Lipid_Phospholipid_Metabolism_phosphoethanolamine_.PE._1600	0.128179	-0.45 to 0.64	0.662332	0.945411
Lipid_Plasmalogen_1..1.enyl.palmitoyl..2.palmitoleoyl.GPC_.P.16.0.16.1.._52713	0.125969	-0.5 to 0.68	0.667847	0.945411
Peptide_Acetylated_Peptides_phenylacetylglutamine_35126	0.125969	-0.37 to 0.6	0.667847	0.945411
Xenobiotics_Chemical_perfluorooctanesulfonate_.PFOS._57564	0.125969	-0.55 to 0.72	0.667847	0.945411
Amino_Acid_Leucine._Isoleucine_and_Valine_Metabolism_beta.hydroxyisovalerate_12129	-0.125969	-0.7 to 0.47	0.667847	0.945411
Carbohydrate_Aminosugar_Metabolism_N.acetylneuraminate_32377	-0.125969	-0.66 to 0.42	0.667847	0.945411
Lipid_Sterol_cholesterol_63	-0.125969	-0.7 to 0.5	0.667847	0.945411
Amino_Acid_Tryptophan_Metabolism_indolelactate_18349	-0.123759	-0.67 to 0.54	0.673378	0.945411
Carbohydrate_Pentose_Metabolism_ribulonate.xylulonate.lyxonate._61858	-0.123759	-0.67 to 0.55	0.673378	0.945411
Lipid_Androgenic_Steroids_andro_steroid_monosulfate_C19H28O6S_.1.._32827	-0.123759	-0.66 to 0.54	0.673378	0.945411
Lipid_Fatty_Acid._Dicarboxylate_2.hydroxysebacate_63357	-0.123759	-0.68 to 0.54	0.673378	0.945411
Lipid_Fatty_Acid._Monohydroxy_2.hydroxynervonate._61698	-0.123759	-0.71 to 0.51	0.673378	0.945411
Lipid_Sphingomyelins_sphingomyelin_.d18.1.19.0._d19.1.18.0.._57475	-0.123759	-0.63 to 0.46	0.673378	0.945411
Partially_Characterized_Molecules_Partially_Characterized_Molecules_bilirubin_degradation_product._C17H20N2O5_.2._64406	0.123759	-0.56 to 0.61	0.673378	0.945411
Xenobiotics_Food_Component.Plant_mannonate._62864	0.123759	-0.46 to 0.58	0.673378	0.945411
Lipid_Sphingomyelins_sphingomyelin_.d18.1.22.2._d18.2.22.1._d16.1.24.2.._57477	-0.121549	-0.73 to 0.54	0.678923	0.951242
Amino_Acid_Leucine._Isoleucine_and_Valine_Metabolism_3.methylglutarylcarnitine_.2._46548	-0.120576	-0.65 to 0.45	0.681368	0.951242
Lipid_Hexosylceramides_.HCER._glycosyl.N..2.hydroxynervonoyl..sphingosine_.d18.1.24.1.2OH..._57444	0.11947	-0.41 to 0.68	0.684153	0.951242
Cofactors_and_Vitamins_Ascorbate_and_Aldarate_Metabolism_ascorbic_acid_2.sulfate_63590	0.119339	-0.54 to 0.64	0.684484	0.951242
Lipid_Fatty_Acid_Metabolism_.Acyl_Carnitine._Medium_Chain._laurylcarnitine_.C12._34534	0.119339	-0.41 to 0.57	0.684484	0.951242
Lipid_Fatty_Acid._Monohydroxy_3.hydroxydecanoate_22053	0.119339	-0.48 to 0.6	0.684484	0.951242
Partially_Characterized_Molecules_Partially_Characterized_Molecules_branched.chain._straight.chain._or_cyclopropyl_10.1_fatty_acid_.1.._63615	0.119339	-0.49 to 0.61	0.684484	0.951242
Amino_Acid_Tryptophan_Metabolism_tryptophan_betaine_37097	0.117647	-0.51 to 0.63	0.688751	0.951242
Amino_Acid_Methionine._Cysteine._SAM_and_Taurine_Metabolism_2.hydroxy.4..methylthio.butanoic_acid_63739	0.117129	-0.81 to 0.27	0.69006	0.951242
Amino_Acid_Leucine._Isoleucine_and_Valine_Metabolism_1.carboxyethylvaline_62562	-0.117129	-0.58 to 0.38	0.69006	0.951242
Amino_Acid_Leucine._Isoleucine_and_Valine_Metabolism_tiglyl_carnitine_.C5._35428	-0.117129	-0.73 to 0.54	0.69006	0.951242
Lipid_Lysoplasmalogen_1..1.enyl.palmitoyl..GPE_.P.16.0.._39270	-0.117129	-0.75 to 0.53	0.69006	0.951242
Xenobiotics_Food_Component.Plant_tartronate_.hydroxymalonate._20693	-0.117129	-0.67 to 0.42	0.69006	0.951242
Amino_Acid_Leucine._Isoleucine_and_Valine_Metabolism_alpha.hydroxyisovalerate_33937	0.114919	-0.56 to 0.69	0.695651	0.952049
Cofactors_and_Vitamins_Pantothenate_and_CoA_Metabolism_pantothenate_.Vitamin_B5._1508	0.114919	-0.58 to 0.75	0.695651	0.952049
Lipid_Fatty_Acid_Metabolism_.Acyl_Carnitine._Dicarboxylate._adipoylcarnitine_.C6.DC._52988	0.114919	-0.55 to 0.64	0.695651	0.952049
Partially_Characterized_Molecules_Partially_Characterized_Molecules_bilirubin_degradation_product._C17H20N2O5_.1._64405	0.114919	-0.57 to 0.6	0.695651	0.952049
Lipid_Androgenic_Steroids_dehydroepiandrosterone_sulfate_.DHEA.S._32425	-0.114919	-0.62 to 0.45	0.695651	0.952049
Peptide_Acetylated_Peptides_phenylacetylglutamate_52925	0.112833	-0.58 to 0.69	0.700941	0.952049
Amino_Acid_Histidine_Metabolism_trans.urocanate_607	0.112709	-0.57 to 0.65	0.701256	0.952049
Lipid_Fatty_Acid._Dicarboxylate_3.carboxy.4.methyl.5.pentyl.2.furanpropionate_.3.CMPFP._61871	0.112709	-0.55 to 0.66	0.701256	0.952049
Lipid_Monoacylglycerol_1.margaroylglycerol_.17.0._34391	0.112709	-0.49 to 0.63	0.701256	0.952049
Amino_Acid_Urea_cycle._Arginine_and_Proline_Metabolism_3.amino.2.piperidone_62853	-0.112709	-0.7 to 0.51	0.701256	0.952049
Nucleotide_Purine_Metabolism._.Hypo.Xanthine.Inosine_containing_xanthine_3147	-0.112709	-0.73 to 0.5	0.701256	0.952049
Xenobiotics_Food_Component.Plant_glucuronide_of_piperine_metabolite_C17H21NO3_.4.._62291	-0.11075	-0.63 to 0.45	0.706235	0.955025
Lipid_Medium_Chain_Fatty_Acid_5.dodecenoate_.12.1n7._33968	0.110499	-0.44 to 0.57	0.706875	0.955025
Lipid_Fatty_Acid_Metabolism_.Acyl_Glycine._3.hydroxybutyroylglycine_62064	-0.110499	-0.67 to 0.59	0.706875	0.955025
Lipid_Endocannabinoid_N.stearoyltaurine_39730	-0.108289	-0.6 to 0.49	0.712508	0.955025
Energy_TCA_Cycle_citraconate.glutaconate_47076	0.106079	-0.58 to 0.65	0.718154	0.955025
Nucleotide_Purine_Metabolism._Adenine_containing_AMP_32342	0.106079	-0.47 to 0.76	0.718154	0.955025
Nucleotide_Pyrimidine_Metabolism._Cytidine_containing_3.methylcytidine_35132	0.106079	-0.55 to 0.72	0.718154	0.955025
Xenobiotics_Food_Component.Plant_2.keto.3.deoxy.gluconate_48141	0.106079	-0.27 to 0.84	0.718154	0.955025
Carbohydrate_Glycolysis._Gluconeogenesis._and_Pyruvate_Metabolism_1.5.anhydroglucitol_.1.5.AG._20675	-0.106079	-0.72 to 0.64	0.718154	0.955025
Cofactors_and_Vitamins_Tocopherol_Metabolism_alpha.tocopherol_1561	-0.106079	-0.6 to 0.41	0.718154	0.955025
Xenobiotics_Food_Component.Plant_sulfate_of_piperine_metabolite_C18H21NO3_.3.._62299	-0.10503	-0.67 to 0.53	0.72084	0.955025
Lipid_Fatty_Acid._Monohydroxy_3.hydroxymyristate_21158	0.103869	-0.53 to 0.62	0.723814	0.955025
Lipid_Long_Chain_Polyunsaturated_Fatty_Acid_.n3_and_n6._adrenate_.22.4n6._32980	0.103869	-0.52 to 0.6	0.723814	0.955025
Amino_Acid_Urea_cycle._Arginine_and_Proline_Metabolism_N.delta.acetylornithine_43249	-0.103869	-0.6 to 0.48	0.723814	0.955025
Xenobiotics_Chemical_triethanolamine_22202	0.103775	-0.28 to 0.33	0.724056	0.955025
Xenobiotics_Drug_._Neurological_10.11.dihydro.10.hydroxycarbamazepine_62882	0.103775	-0.32 to 0.33	0.724056	0.955025
Xenobiotics_Drug_._Neurological_carbamazepine_10.11.epoxide._37020	0.103775	-0.32 to 0.33	0.724056	0.955025
Xenobiotics_Drug_._Neurological_2.hydroxycarbamazepine_57789	-0.103775	-0.33 to 0.32	0.724056	0.955025
Xenobiotics_Drug_._Neurological_carbamazepine_37033	-0.103775	-0.33 to 0.32	0.724056	0.955025
Xenobiotics_Drug_._Neurological_carbamazepine_glucuronide._37056	-0.103775	-0.33 to 0.32	0.724056	0.955025
Xenobiotics_Drug_._Psychoactive_1..hydroxymidazolam_27507	-0.103775	-0.33 to 0.25	0.724056	0.955025
Lipid_Fatty_Acid._Branched_cis.3.4.methyleneheptanoate_64390	0.10351	-0.48 to 0.63	0.724735	0.955025
Lipid_Progestin_Steroids_5alpha.pregnan.3beta.20alpha.diol_monosulfate_.2._37200	-0.101771	-0.7 to 0.6	0.7292	0.957452
Lipid_Sphingomyelins_tricosanoyl_sphingomyelin_.d18.1.23.0.._52436	0.101659	-0.46 to 0.55	0.729488	0.957452
Partially_Characterized_Molecules_Partially_Characterized_Molecules_glycine_conjugate_of_C10H14O2_.1.._62146	-0.101659	-0.59 to 0.52	0.729488	0.957452
Lipid_Phosphatidylcholine_.PC._1.stearoyl.2.linoleoyl.GPC_.18.0.18.2.._52452	-0.099449	-0.48 to 0.76	0.735174	0.960146
Xenobiotics_Chemical_1.2.3.benzenetriol_sulfate_.2._48762	0.0976693	-0.5 to 0.63	0.739762	0.960146
Amino_Acid_Glycine._Serine_and_Threonine_Metabolism_allo.threonine_15142	0.0973461	-0.46 to 0.62	0.740596	0.960146
Cofactors_and_Vitamins_Vitamin_A_Metabolism_carotene_diol_.2._57636	0.0973461	-0.54 to 0.67	0.740596	0.960146
Amino_Acid_Leucine._Isoleucine_and_Valine_Metabolism_N.acetylleucine_1587	0.0972391	-0.5 to 0.7	0.740872	0.960146
Amino_Acid_Lysine_Metabolism_glutarylcarnitine_.C5.DC._44664	0.0972391	-0.49 to 0.64	0.740872	0.960146
Lipid_Long_Chain_Monounsaturated_Fatty_Acid_myristoleate_.14.1n5._32418	0.0972391	-0.56 to 0.55	0.740872	0.960146
Nucleotide_Pyrimidine_Metabolism._Uracil_containing_beta.alanine_55	0.0972391	-0.49 to 0.64	0.740872	0.960146
Xenobiotics_Benzoate_Metabolism_2.methoxyhydroquinone_sulfate_.1._64049	0.0954591	-0.52 to 0.66	0.745471	0.960146
Lipid_Fatty_Acid._Monohydroxy_3.hydroxyoctanoate_22001	0.0950291	-0.58 to 0.63	0.746583	0.960146
Cofactors_and_Vitamins_Nicotinate_and_Nicotinamide_Metabolism_N1.Methyl.2.pyridone.5.carboxamide_40469	-0.0950291	-0.6 to 0.43	0.746583	0.960146
Lipid_Ceramides_ceramide_.d18.1.14.0._d16.1.16.0.._57432	-0.0950291	-0.68 to 0.53	0.746583	0.960146
Amino_Acid_Leucine._Isoleucine_and_Valine_Metabolism_isovalerylglycine_35107	0.0929213	-0.55 to 0.67	0.752042	0.960146
Amino_Acid_Leucine._Isoleucine_and_Valine_Metabolism_isobutyrylcarnitine_.C4._33441	0.0928191	-0.56 to 0.7	0.752307	0.960146
Lipid_Fatty_Acid_Metabolism_.Acyl_Carnitine._Medium_Chain._decanoylcarnitine_.C10._33941	0.0928191	-0.48 to 0.65	0.752307	0.960146
Lipid_Lysophospholipid_2.palmitoleoyl.GPC._.16.1.._47118	0.0928191	-0.5 to 0.61	0.752307	0.960146
Lipid_Phosphatidylcholine_.PC._1.palmitoyl.2.linoleoyl.GPC_.16.0.18.2._42446	0.0928191	-0.48 to 0.66	0.752307	0.960146
Partially_Characterized_Molecules_Partially_Characterized_Molecules_bilirubin_degradation_product._C16H18N2O5_.3._64414	0.0928191	-0.54 to 0.66	0.752307	0.960146
Cofactors_and_Vitamins_Ascorbate_and_Aldarate_Metabolism_2.O.methylascorbic_acid_63990	-0.0928191	-0.64 to 0.5	0.752307	0.960146
Lipid_Fatty_Acid_Metabolism_.Acyl_Glycine._trans.2.hexenoylglycine_61798	-0.0928191	-0.6 to 0.54	0.752307	0.960146
Lipid_Fatty_Acid._Dicarboxylate_2.hydroxyadipate_31934	-0.0926687	-0.7 to 0.6	0.752697	0.960146
Peptide_Gamma.glutamyl_Amino_Acid_gamma.glutamylleucine_18369	0.0906091	-0.59 to 0.64	0.758042	0.960146
Amino_Acid_Alanine_and_Aspartate_Metabolism_hydroxyasparagine_62060	-0.0906091	-0.61 to 0.63	0.758042	0.960146
Amino_Acid_Lysine_Metabolism_N2.acetyl.N6.methyllysine_62954	-0.0906091	-0.57 to 0.41	0.758042	0.960146
Lipid_Corticosteroids_tetrahydrocortisol_glucuronide__64411	-0.0906091	-0.59 to 0.49	0.758042	0.960146
Lipid_Lysoplasmalogen_1..1.enyl.palmitoyl..GPC_.P.16.0.._52474	-0.0906091	-0.65 to 0.51	0.758042	0.960146
Amino_Acid_Urea_cycle._Arginine_and_Proline_Metabolism_citrulline_2132	0.0883991	-0.49 to 0.59	0.763788	0.960146
Peptide_Fibrinogen_Cleavage_Peptide_Fibrinopeptide_A_.5.16.._62148	0.0883991	-0.52 to 0.66	0.763788	0.960146
Lipid_Fatty_Acid._Monohydroxy_2.hydroxystearate_17945	-0.0883991	-0.56 to 0.59	0.763788	0.960146
Lipid_Medium_Chain_Fatty_Acid_laurate_.12.0._1645	-0.0883991	-0.58 to 0.42	0.763788	0.960146
Lipid_Sphingomyelins_sphingomyelin_.d18.1.24.1._d18.2.24.0.._47153	-0.0883991	-0.62 to 0.51	0.763788	0.960146
Lipid_Primary_Bile_Acid_Metabolism_chenodeoxycholic_acid_sulfate_.1._63607	-0.0871522	-0.66 to 0.59	0.767036	0.960146
Carbohydrate_Pentose_Metabolism_xylose_15581	0.0865705	-0.38 to 0.58	0.768552	0.960146
Lipid_Androgenic_Steroids_androstenediol_.3alpha._17alpha._monosulfate_.3._37209	-0.0861892	-0.65 to 0.47	0.769546	0.960146
Lipid_Endocannabinoid_N.stearoylserine._61822	-0.0861892	-0.59 to 0.51	0.769546	0.960146
Cofactors_and_Vitamins_Tocopherol_Metabolism_gamma.CEHC_glucuronide._42381	0.0843508	-0.49 to 0.6	0.774345	0.960146
Amino_Acid_Glutathione_Metabolism_5.oxoproline_1494	0.0839792	-0.59 to 0.7	0.775315	0.960146
Lipid_Fatty_Acid_Metabolism_.also_BCAA_Metabolism._methylmalonate_.MMA._1496	0.0839792	-0.58 to 0.69	0.775315	0.960146
Lipid_Secondary_Bile_Acid_Metabolism_taurochenodeoxycholic_acid_3.sulfate_62890	0.0839792	-0.56 to 0.7	0.775315	0.960146
Peptide_Acetylated_Peptides_phenylacetylcarnitine_48425	0.0839792	-0.53 to 0.62	0.775315	0.960146
Xenobiotics_Chemical_dexpanthenol_38314	0.0839792	-0.54 to 0.72	0.775315	0.960146
Amino_Acid_Histidine_Metabolism_imidazole_lactate_15716	-0.0839792	-0.61 to 0.62	0.775315	0.960146
Amino_Acid_Methionine._Cysteine._SAM_and_Taurine_Metabolism_S.carboxyethylcysteine_64177	-0.0839792	-0.59 to 0.46	0.775315	0.960146
Lipid_Fatty_Acid_Synthesis_malonate_15872	-0.0839792	-0.62 to 0.62	0.775315	0.960146
Lipid_Long_Chain_Saturated_Fatty_Acid_arachidate_.20.0._1118	-0.0839792	-0.68 to 0.57	0.775315	0.960146
Xenobiotics_Benzoate_Metabolism_o.cresol_sulfate_36845	-0.082131	-0.55 to 0.47	0.780148	0.963593
Lipid_Eicosanoid_12.HHTrE_57393	-0.0817692	-0.69 to 0.54	0.781095	0.963593
Amino_Acid_Lysine_Metabolism_N2.acetyl.N6.N6.dimethyllysine_63254	0.0795592	-0.49 to 0.61	0.786886	0.963593
Cofactors_and_Vitamins_Hemoglobin_and_Porphyrin_Metabolism_biliverdin_2137	0.0795592	-0.58 to 0.61	0.786886	0.963593
Lipid_Secondary_Bile_Acid_Metabolism_deoxycholate_1114	0.0795592	-0.53 to 0.56	0.786886	0.963593
Peptide_Gamma.glutamyl_Amino_Acid_gamma.glutamyltyrosine_2734	0.0795592	-0.55 to 0.62	0.786886	0.963593
Amino_Acid_Leucine._Isoleucine_and_Valine_Metabolism_ethylmalonate_15765	-0.0795592	-0.65 to 0.5	0.786886	0.963593
Nucleotide_Pyrimidine_Metabolism._Cytidine_containing_cytidine_514	-0.0795592	-0.6 to 0.52	0.786886	0.963593
Partially_Characterized_Molecules_Partially_Characterized_Molecules_glutamine_conjugate_of_C8H12O4_.1.._62140	-0.0795592	-0.61 to 0.5	0.786886	0.963593
Energy_TCA_Cycle_malate_1303	0.0773492	-0.54 to 0.55	0.792686	0.965903
Lipid_Fatty_Acid_Metabolism_.Acyl_Carnitine._Monounsaturated._5.dodecenoylcarnitine_.C12.1._61769	0.0773492	-0.47 to 0.6	0.792686	0.965903
Xenobiotics_Chemical_3.hydroxypyridine_sulfate_48448	0.0773492	-0.79 to 0.24	0.792686	0.965903
Partially_Characterized_Molecules_Partially_Characterized_Molecules_bilirubin_degradation_product._C16H18N2O5_.4._64415	-0.0773492	-0.64 to 0.5	0.792686	0.965903
Lipid_Fatty_Acid._Dicarboxylate_decadienedioic_acid_.C10.2.DC._63685	0.0751393	-0.65 to 0.7	0.798497	0.969393
Xenobiotics_Benzoate_Metabolism_4.ethylcatechol_sulfate_63072	0.0751393	-0.53 to 0.67	0.798497	0.969393
Lipid_Fatty_Acid_Metabolism_.Acyl_Carnitine._Hydroxy._3.hydroxydecanoylcarnitine_63358	-0.0751393	-0.56 to 0.44	0.798497	0.969393
Partially_Characterized_Molecules_Partially_Characterized_Molecules_glucuronide_of_C10H18O2_.8.._61888	-0.0738025	-0.64 to 0.66	0.802016	0.972469
Lipid_Long_Chain_Polyunsaturated_Fatty_Acid_.n3_and_n6._dihomolinoleate_.20.2n6._17805	0.0729293	-0.54 to 0.54	0.804317	0.972869
Lipid_Lysophospholipid_1.arachidonoyl.GPI._.20.4.._34214	0.0729293	-0.48 to 0.6	0.804317	0.972869
Amino_Acid_Methionine._Cysteine._SAM_and_Taurine_Metabolism_N.acetyltaurine_48187	0.0707193	-0.53 to 0.61	0.810147	0.973952
Lipid_Fatty_Acid_Metabolism_.Acyl_Carnitine._Hydroxy._3.hydroxyoctanoylcarnitine_.1._64393	0.0707193	-0.44 to 0.51	0.810147	0.973952
Lipid_Monoacylglycerol_1.arachidonylglycerol_.20.4._34397	0.0707193	-0.56 to 0.69	0.810147	0.973952
Lipid_Phospholipid_Metabolism_trimethylamine_N.oxide_40406	0.0707193	-0.47 to 0.6	0.810147	0.973952
Nucleotide_Pyrimidine_Metabolism._Orotate_containing_N.carbamoylaspartate_1594	-0.0707193	-0.66 to 0.54	0.810147	0.973952
Energy_Oxidative_Phosphorylation_phosphate_42109	0.0685093	-0.56 to 0.69	0.815986	0.975941
Lipid_Androgenic_Steroids_epiandrosterone_sulfate_33973	0.0685093	-0.6 to 0.63	0.815986	0.975941
Nucleotide_Purine_Metabolism._.Hypo.Xanthine.Inosine_containing_hypoxanthine_3127	-0.0685093	-0.68 to 0.53	0.815986	0.975941
Partially_Characterized_Molecules_Partially_Characterized_Molecules_branched.chain._straight.chain._or_cyclopropyl_10.1_fatty_acid_.2.._63616	0.0663723	-0.54 to 0.65	0.82164	0.975941
Amino_Acid_Glutathione_Metabolism_cysteinylglycine_disulfide._62103	0.0662994	-0.51 to 0.57	0.821833	0.975941
Amino_Acid_Histidine_Metabolism_1.methyl.5.imidazoleacetate_62946	-0.0662994	-0.5 to 0.38	0.821833	0.975941
Amino_Acid_Lysine_Metabolism_hydroxy.N6.N6.N6.trimethyllysine._62959	-0.0662994	-0.67 to 0.6	0.821833	0.975941
Amino_Acid_Methionine._Cysteine._SAM_and_Taurine_Metabolism_succinoyltaurine_63678	-0.0662994	-0.62 to 0.55	0.821833	0.975941
Amino_Acid_Urea_cycle._Arginine_and_Proline_Metabolism_prolylhydroxyproline_35127	-0.0662994	-0.59 to 0.5	0.821833	0.975941
Lipid_Glycerolipid_Metabolism_glycerol_3.phosphate_43847	-0.0662994	-0.58 to 0.51	0.821833	0.975941
Xenobiotics_Food_Component.Plant_trans.3.4.methyleneheptanoate_53026	0.0652661	-0.54 to 0.61	0.82457	0.975941
Lipid_Fatty_Acid._Monohydroxy_3.hydroxysebacate_31943	0.0640894	-0.6 to 0.65	0.82769	0.975941
Lipid_Hexosylceramides_.HCER._glycosyl.N.behenoyl.sphingadienine_.d18.2.22.0.._57421	0.0640894	-0.46 to 0.57	0.82769	0.975941
Lipid_Fatty_Acid_Metabolism_.Acyl_Carnitine._Hydroxy._3.hydroxyhexanoylcarnitine_.1._62557	-0.0640894	-0.55 to 0.55	0.82769	0.975941
Xenobiotics_Chemical_.2.butoxyethoxy.acetic_acid_63380	-0.0621059	-0.66 to 0.57	0.832953	0.975941
Peptide_Dipeptide_prolylglycine_40703	0.0618794	-0.48 to 0.62	0.833555	0.975941
Xenobiotics_Chemical_sulfate._46960	0.0618794	-0.55 to 0.63	0.833555	0.975941
Amino_Acid_Alanine_and_Aspartate_Metabolism_N.acetylasparagine_33942	-0.0618794	-0.64 to 0.6	0.833555	0.975941
Cofactors_and_Vitamins_Riboflavin_Metabolism_riboflavin_.Vitamin_B2._1827	-0.0618794	-0.67 to 0.58	0.833555	0.975941
Lipid_Fatty_Acid_Metabolism_.Acyl_Glycine._cis.3.4.methyleneheptanoylglycine_64386	-0.0618794	-0.55 to 0.47	0.833555	0.975941
Lipid_Pregnenolone_Steroids_pregnenetriol_disulfate._62921	-0.0618794	-0.61 to 0.53	0.833555	0.975941
Partially_Characterized_Molecules_Partially_Characterized_Molecules_glutamine_conjugate_of_C7H12O2._63658	-0.0618794	-0.61 to 0.66	0.833555	0.975941
Lipid_Androgenic_Steroids_11beta.hydroxyetiocholanolone_glucuronide._64418	0.0610257	-0.53 to 0.59	0.835822	0.977437
Amino_Acid_Polyamine_Metabolism_N.acetyl.isoputreanine_62309	0.0596694	-0.61 to 0.63	0.839427	0.979332
Amino_Acid_Glycine._Serine_and_Threonine_Metabolism_serine_1648	-0.0596694	-0.55 to 0.49	0.839427	0.979332
Lipid_Secondary_Bile_Acid_Metabolism_lithocholic_acid_sulfate_.2._62527	0.0587655	-0.55 to 0.66	0.841832	0.979938
Lipid_Fatty_Acid_Metabolism_.Acyl_Carnitine._Hydroxy._3.hydroxyoleoylcarnitine_61840	0.0575227	-0.56 to 0.57	0.84514	0.979938
Lipid_Medium_Chain_Fatty_Acid_.2_or_3..decenoate_.10.1n7_or_n8._63436	0.0574594	-0.5 to 0.56	0.845308	0.979938
Amino_Acid_Glutamate_Metabolism_glutamate_57	-0.0574594	-0.62 to 0.51	0.845308	0.979938
Lipid_Pregnenolone_Steroids_21.hydroxypregnenolone_disulfate_46115	-0.0574594	-0.58 to 0.6	0.845308	0.979938
Lipid_Androgenic_Steroids_5alpha.androstan.3beta.17alpha.diol_disulfate_37187	-0.0565053	-0.71 to 0.58	0.847849	0.979938
Amino_Acid_Glutamate_Metabolism_carboxyethyl.GABA_40007	0.0552495	-0.66 to 0.66	0.851196	0.979938
Amino_Acid_Histidine_Metabolism_N.acetyl.1.methylhistidine._43255	0.0552495	-0.52 to 0.57	0.851196	0.979938
Xenobiotics_Drug_._Topical_Agents_2.6.dihydroxybenzoic_acid_63042	0.0552495	-0.55 to 0.52	0.851196	0.979938
Lipid_Secondary_Bile_Acid_Metabolism_taurohyocholate._42603	-0.0542451	-0.57 to 0.48	0.853874	0.979938
Partially_Characterized_Molecules_Partially_Characterized_Molecules_pentose_acid._63264	0.0532742	-0.47 to 0.62	0.856465	0.979938
Lipid_Sphingomyelins_sphingomyelin_.d18.2.23.0._d18.1.23.1._d17.1.24.1.._52435	0.0530395	-0.51 to 0.61	0.857091	0.979938
Amino_Acid_Polyamine_Metabolism_.N.1._._N.8...acetylspermidine_57814	-0.0530395	-0.56 to 0.51	0.857091	0.979938
Lipid_Fatty_Acid._Dicarboxylate_suberate_.C8.DC._15730	-0.0530395	-0.71 to 0.65	0.857091	0.979938
Partially_Characterized_Molecules_Partially_Characterized_Molecules_bilirubin_degradation_product._C17H18N2O4_.2._64407	-0.0530395	-0.66 to 0.47	0.857091	0.979938
Peptide_Dipeptide_isoleucylglycine_40008	-0.0530395	-0.6 to 0.53	0.857091	0.979938
Peptide_Gamma.glutamyl_Amino_Acid_gamma.glutamylisoleucine._34456	-0.0530395	-0.58 to 0.5	0.857091	0.979938
Cofactors_and_Vitamins_Tocopherol_Metabolism_gamma.CEHC_sulfate_62280	0.0513975	-0.64 to 0.61	0.861476	0.979938
Amino_Acid_Phenylalanine_Metabolism_1.carboxyethylphenylalanine_62566	0.0508295	-0.49 to 0.52	0.862994	0.979938
Lipid_Long_Chain_Polyunsaturated_Fatty_Acid_.n3_and_n6._linolenate_.18.3n3_or_3n6._34035	0.0508295	-0.53 to 0.53	0.862994	0.979938
Lipid_Phospholipid_Metabolism_glycerophosphoinositol._52307	0.0508295	-0.57 to 0.61	0.862994	0.979938
Lipid_Inositol_Metabolism_myo.inositol_1124	-0.0508295	-0.55 to 0.57	0.862994	0.979938
Lipid_Long_Chain_Saturated_Fatty_Acid_myristate_.14.0._1365	0.0486195	-0.59 to 0.58	0.868902	0.979938
Amino_Acid_Leucine._Isoleucine_and_Valine_Metabolism_alpha.hydroxyisocaproate_22132	-0.0486195	-0.67 to 0.59	0.868902	0.979938
Amino_Acid_Urea_cycle._Arginine_and_Proline_Metabolism_N.alpha.acetylornithine_32984	-0.0486195	-0.65 to 0.57	0.868902	0.979938
Carbohydrate_Pentose_Metabolism_arabinose_575	0.0466149	-0.46 to 0.64	0.874268	0.979938
Amino_Acid_Tyrosine_Metabolism_3..4.hydroxyphenyl.lactate_.HPLA._32197	0.0464095	-0.56 to 0.61	0.874818	0.979938
Xenobiotics_Benzoate_Metabolism_p.cresol_sulfate_36103	0.0464095	-0.52 to 0.56	0.874818	0.979938
Peptide_Dipeptide_threonylphenylalanine_31530	-0.0464095	-0.65 to 0.6	0.874818	0.979938
Peptide_Fibrinogen_Cleavage_Peptide_Fibrinopeptide_A_.7.16.._62149	-0.0464095	-0.66 to 0.58	0.874818	0.979938
Cofactors_and_Vitamins_Tocopherol_Metabolism_gamma.tocopherol.beta.tocopherol_52473	0.0441996	-0.62 to 0.68	0.880739	0.979938
Amino_Acid_Glycine._Serine_and_Threonine_Metabolism_sarcosine_1516	-0.0441996	-0.59 to 0.63	0.880739	0.979938
Amino_Acid_Histidine_Metabolism_imidazole_propionate_40730	-0.0441996	-0.67 to 0.5	0.880739	0.979938
Partially_Characterized_Molecules_Partially_Characterized_Molecules_glutamine_conjugate_of_C6H10O2_.2.._63660	-0.0441996	-0.66 to 0.68	0.880739	0.979938
Peptide_Fibrinogen_Cleavage_Peptide_Fibrinopeptide_A_.8.16._62812	-0.0441996	-0.65 to 0.61	0.880739	0.979938
Amino_Acid_Leucine._Isoleucine_and_Valine_Metabolism_1.carboxyethylisoleucine_62558	-0.0435761	-0.66 to 0.59	0.882411	0.979938
Lipid_Pregnenolone_Steroids_pregnen.diol_disulfate._32562	0.0419896	-0.57 to 0.6	0.886666	0.979938
Lipid_Progestin_Steroids_5alpha.pregnan.3beta.20beta.diol_monosulfate_.1._37196	0.0419896	-0.59 to 0.58	0.886666	0.979938
Xenobiotics_Drug_._Analgesics._Anesthetics_2.methoxyacetaminophen_sulfate._47031	0.0399764	-0.62 to 0.62	0.89207	0.979938
Xenobiotics_Drug_._Analgesics._Anesthetics_3..cystein.S.yl.acetaminophen._34365	0.0399764	-0.62 to 0.62	0.89207	0.979938
Amino_Acid_Tyrosine_Metabolism_p.cresol_glucuronide._48841	-0.0398234	-0.6 to 0.55	0.892481	0.979938
Carbohydrate_Glycolysis._Gluconeogenesis._and_Pyruvate_Metabolism_glycerate_1572	-0.0397796	-0.7 to 0.65	0.892599	0.979938
Lipid_Fatty_Acid._Monohydroxy_3.hydroxyhexanoate_53230	-0.0397796	-0.68 to 0.62	0.892599	0.979938
Lipid_Lysoplasmalogen_1..1.enyl.oleoyl..GPE_.P.18.1.._44621	-0.0397796	-0.57 to 0.53	0.892599	0.979938
Lipid_Phospholipid_Metabolism_phosphocholine_34396	-0.0397796	-0.64 to 0.53	0.892599	0.979938
Lipid_Fatty_Acid_Metabolism_.also_BCAA_Metabolism._propionylcarnitine_.C3._32452	0.0375696	-0.6 to 0.59	0.898537	0.979938
Lipid_Medium_Chain_Fatty_Acid_10.undecenoate_.11.1n1._32497	0.0375696	-0.51 to 0.64	0.898537	0.979938
Lipid_Primary_Bile_Acid_Metabolism_cholate_22842	0.0375696	-0.56 to 0.58	0.898537	0.979938
Lipid_Secondary_Bile_Acid_Metabolism_taurolithocholate_3.sulfate_36850	0.0375696	-0.53 to 0.64	0.898537	0.979938
Amino_Acid_Alanine_and_Aspartate_Metabolism_alanine_1126	-0.0375696	-0.66 to 0.57	0.898537	0.979938
Amino_Acid_Lysine_Metabolism_N6.N6.dimethyllysine_62862	-0.0375696	-0.67 to 0.53	0.898537	0.979938
Energy_TCA_Cycle_aconitate_.cis_or_trans._46173	-0.0375696	-0.6 to 0.62	0.898537	0.979938
Lipid_Endocannabinoid_oleoyl_ethanolamide_38102	-0.0375696	-0.61 to 0.59	0.898537	0.979938
Xenobiotics_Food_Component.Plant_2.3.dihydroxyisovalerate_38276	0.0355161	-0.5 to 0.67	0.904059	0.979938
Lipid_Secondary_Bile_Acid_Metabolism_deoxycholic_acid_glucuronide_63610	0.0353986	-0.57 to 0.58	0.904375	0.979938
Amino_Acid_Polyamine_Metabolism_N.acetylputrescine_37496	0.0353597	-0.58 to 0.65	0.904479	0.979938
Carbohydrate_Pentose_Metabolism_arabitol.xylitol_48885	0.0353597	-0.55 to 0.48	0.904479	0.979938
Peptide_Gamma.glutamyl_Amino_Acid_gamma.glutamyl.epsilon.lysine_33934	0.0353597	-0.56 to 0.49	0.904479	0.979938
Amino_Acid_Urea_cycle._Arginine_and_Proline_Metabolism_arginine_1638	-0.0353597	-0.56 to 0.57	0.904479	0.979938
Lipid_Phosphatidylcholine_.PC._1.linoleoyl.2.arachidonoyl.GPC_.18.2.20.4n6.._52710	-0.0353597	-0.55 to 0.6	0.904479	0.979938
Xenobiotics_Drug_._Analgesics._Anesthetics_3..N.acetyl.L.cystein.S.yl._acetaminophen_45721	0.0338261	-0.64 to 0.59	0.908606	0.979938
Lipid_Primary_Bile_Acid_Metabolism_cholic_acid_glucuronide_62571	-0.0334823	-0.57 to 0.48	0.909532	0.979938
Lipid_Pregnenolone_Steroids_pregnenetriol_sulfate._62922	0.0331497	-0.61 to 0.63	0.910427	0.979938
Nucleotide_Pyrimidine_Metabolism._Cytidine_containing_2..O.methylcytidine_57554	0.0331497	-0.56 to 0.6	0.910427	0.979938
Amino_Acid_Methionine._Cysteine._SAM_and_Taurine_Metabolism_lanthionine_42002	-0.0331497	-0.57 to 0.57	0.910427	0.979938
Amino_Acid_Glycine._Serine_and_Threonine_Metabolism_2.methylserine_53229	0.0309397	-0.59 to 0.66	0.916379	0.979938
Lipid_Fatty_Acid_Metabolism_.Acyl_Carnitine._Hydroxy._3.hydroxyoctanoylcarnitine_.2._64394	0.0309397	-0.47 to 0.55	0.916379	0.979938
Lipid_Fatty_Acid._Dicarboxylate_dodecanedioate_.C12._32388	0.0309397	-0.56 to 0.55	0.916379	0.979938
Lipid_Ketone_Bodies_3.hydroxybutyrate_.BHBA._542	0.0309397	-0.58 to 0.58	0.916379	0.979938
Lipid_Sphingomyelins_sphingomyelin_.d18.1.20.2._d18.2.20.1._d16.1.22.2.._57481	0.0309397	-0.59 to 0.61	0.916379	0.979938
Amino_Acid_Leucine._Isoleucine_and_Valine_Metabolism_valine_1649	-0.0309397	-0.63 to 0.55	0.916379	0.979938
Amino_Acid_Lysine_Metabolism_N6.methyllysine_62860	-0.0309397	-0.68 to 0.52	0.916379	0.979938
Amino_Acid_Phenylalanine_Metabolism_4.hydroxyphenylacetate_541	-0.0309397	-0.62 to 0.56	0.916379	0.979938
Lipid_Fatty_Acid._Monohydroxy_2.hydroxydecanoate_42489	-0.0309397	-0.5 to 0.43	0.916379	0.979938
Xenobiotics_Food_Component.Plant_N..2.furoyl.glycine_31536	-0.0305926	-0.56 to 0.55	0.917314	0.979938
Amino_Acid_Guanidino_and_Acetamido_Metabolism_4.guanidinobutanoate_15681	0.0290507	-0.64 to 0.59	0.921469	0.979938
Lipid_Long_Chain_Polyunsaturated_Fatty_Acid_.n3_and_n6._docosatrienoate_.22.3n6.._57467	-0.0287613	-0.56 to 0.53	0.922249	0.979938
Lipid_Long_Chain_Monounsaturated_Fatty_Acid_eicosenoate_.20.1n9_or_1n11._33587	0.0287297	-0.57 to 0.63	0.922335	0.979938
Nucleotide_Purine_Metabolism._Guanine_containing_N2.N2.dimethylguanosine_35137	0.0287297	-0.51 to 0.63	0.922335	0.979938
Partially_Characterized_Molecules_Partially_Characterized_Molecules_bilirubin_degradation_product._C17H18N2O4_.3._64408	0.0287297	-0.6 to 0.54	0.922335	0.979938
Xenobiotics_Chemical_perfluorooctanoate_.PFOA._62071	0.0287297	-0.58 to 0.61	0.922335	0.979938
Lipid_Fatty_Acid_Metabolism_.Acyl_Carnitine._Monounsaturated._palmitoleoylcarnitine_.C16.1.._53223	-0.0287297	-0.59 to 0.52	0.922335	0.979938
Amino_Acid_Phenylalanine_Metabolism_N.acetylphenylalanine_33950	-0.0265197	-0.64 to 0.63	0.928294	0.979938
Lipid_Long_Chain_Polyunsaturated_Fatty_Acid_.n3_and_n6._tetradecadienoate_.14.2.._62850	-0.0265197	-0.6 to 0.48	0.928294	0.979938
Lipid_Fatty_Acid_Metabolism_.Acyl_Carnitine._Monounsaturated._myristoleoylcarnitine_.C14.1.._48182	0.0265197	-0.54 to 0.54	0.928294	0.979938
Xenobiotics_Benzoate_Metabolism_4.allylcatechol_sulfate_63597	0.0265197	-0.46 to 0.51	0.928294	0.979938
Cofactors_and_Vitamins_Hemoglobin_and_Porphyrin_Metabolism_I.urobilinogen_32426	0.0248623	-0.5 to 0.62	0.932766	0.979938
Amino_Acid_Lysine_Metabolism_N.N.dimethyl.5.aminovalerate_62819	-0.0248623	-0.55 to 0.59	0.932766	0.979938
Amino_Acid_Methionine._Cysteine._SAM_and_Taurine_Metabolism_S.methylcysteine_39592	0.0243098	-0.51 to 0.55	0.934257	0.979938
Lipid_Corticosteroids_cortolone_glucuronide_.1._57699	0.0243098	-0.56 to 0.55	0.934257	0.979938
Cofactors_and_Vitamins_Hemoglobin_and_Porphyrin_Metabolism_bilirubin_43807	-0.0243098	-0.48 to 0.49	0.934257	0.979938
Lipid_Fatty_Acid_Metabolism_.Acyl_Carnitine._Hydroxy._cis.3.4.methyleneheptanoylcarnitine_64389	-0.0243098	-0.54 to 0.61	0.934257	0.979938
Lipid_Long_Chain_Polyunsaturated_Fatty_Acid_.n3_and_n6._docosadienoate_.22.2n6._32415	-0.0243098	-0.61 to 0.47	0.934257	0.979938
Lipid_Lysoplasmalogen_1..1.enyl.stearoyl..GPE_.P.18.0.._39271	-0.0243098	-0.66 to 0.54	0.934257	0.979938
Xenobiotics_Chemical_2.methoxyresorcinol_sulfate_48445	0.0235296	-0.47 to 0.71	0.936364	0.979938
Lipid_Secondary_Bile_Acid_Metabolism_deoxycholic_acid_3.sulfate_52969	-0.02318	-0.61 to 0.65	0.937307	0.979938
Lipid_Fatty_Acid._Monohydroxy_2.hydroxyoleate_54920	0.0220998	-0.54 to 0.49	0.940224	0.979938
Nucleotide_Pyrimidine_Metabolism._Uracil_containing_uridine_606	0.0220998	-0.57 to 0.58	0.940224	0.979938
Peptide_Fibrinogen_Cleavage_Peptide_Fibrinopeptide_B_.1.12._62814	0.0220998	-0.57 to 0.54	0.940224	0.979938
Energy_TCA_Cycle_succinylcarnitine_.C4.DC._37058	-0.0220998	-0.53 to 0.63	0.940224	0.979938
Lipid_Fatty_Acid._Dicarboxylate_docosadioate_.C22.DC._39837	-0.0220998	-0.53 to 0.49	0.940224	0.979938
Xenobiotics_Bacterial.Fungal_1H.indole.7.acetic_acid_57783	-0.0199778	-0.59 to 0.62	0.945955	0.98098
Lipid_Fatty_Acid_Metabolism_.Acyl_Carnitine._Medium_Chain._hexanoylcarnitine_.C6._32328	0.0198898	-0.53 to 0.57	0.946193	0.98098
Lipid_Phosphatidylcholine_.PC._1.2.dilinoleoyl.GPC_.18.2.18.2._52603	0.0198898	-0.63 to 0.46	0.946193	0.98098
Lipid_Fatty_Acid_Metabolism_.Acyl_Carnitine._Dicarboxylate._pimeloylcarnitine.3.methyladipoylcarnitine_.C7.DC._53224	-0.0198898	-0.58 to 0.59	0.946193	0.98098
Lipid_Sphingomyelins_sphingomyelin_.d18.2.24.1._d18.1.24.2.._52437	-0.0198898	-0.55 to 0.57	0.946193	0.98098
Peptide_Gamma.glutamyl_Amino_Acid_gamma.glutamylvaline_43829	0.0176798	-0.57 to 0.55	0.952165	0.983041
Amino_Acid_Leucine._Isoleucine_and_Valine_Metabolism_isovalerylcarnitine_.C5._34407	-0.0176798	-0.7 to 0.64	0.952165	0.983041
Amino_Acid_Lysine_Metabolism_N.acetyl.2.aminoadipate_63920	-0.0176798	-0.55 to 0.57	0.952165	0.983041
Lipid_Medium_Chain_Fatty_Acid_caproate_.6.0._32489	-0.0176798	-0.6 to 0.57	0.952165	0.983041
Amino_Acid_Tryptophan_Metabolism_N.formylanthranilic_acid_43549	0.0154698	-0.6 to 0.63	0.958139	0.985087
Amino_Acid_Alanine_and_Aspartate_Metabolism_N.acetylalanine_1585	-0.0154698	-0.55 to 0.53	0.958139	0.985087
Lipid_Fatty_Acid._Monohydroxy_13.HODE_._9.HODE_37752	-0.0154698	-0.57 to 0.59	0.958139	0.985087
Lipid_Ketone_Bodies_acetoacetate_33963	-0.0154698	-0.6 to 0.54	0.958139	0.985087
Xenobiotics_Food_Component.Plant_3.ethylcatechol_sulfate_.1._62796	0.0138409	-0.68 to 0.74	0.962544	0.986095
Amino_Acid_Lysine_Metabolism_N.acetyl.cadaverine_43530	0.0132599	-0.52 to 0.55	0.964116	0.986095
Amino_Acid_Phenylalanine_Metabolism_phenylacetate_57745	0.0132599	-0.54 to 0.54	0.964116	0.986095
Amino_Acid_Tyrosine_Metabolism_tyrosine_1299	0.0132599	-0.62 to 0.58	0.964116	0.986095
Lipid_Secondary_Bile_Acid_Metabolism_isoursodeoxycholate_57577	0.0132599	-0.6 to 0.58	0.964116	0.986095
Amino_Acid_Leucine._Isoleucine_and_Valine_Metabolism_1.carboxyethylleucine_62559	-0.0110621	-0.55 to 0.5	0.970061	0.989135
Lipid_Fatty_Acid._Monohydroxy_5.hydroxyhexanoate_31938	0.0110499	-0.64 to 0.64	0.970094	0.989135
Partially_Characterized_Molecules_Partially_Characterized_Molecules_branched.chain._straight.chain._or_cyclopropyl_12.1_fatty_acid._63683	0.0110499	-0.59 to 0.54	0.970094	0.989135
Lipid_Secondary_Bile_Acid_Metabolism_glycolithocholate_31912	-0.00887903	-0.56 to 0.57	0.975967	0.990117
Carbohydrate_Fructose._Mannose_and_Galactose_Metabolism_mannose_48153	0.00883991	-0.58 to 0.65	0.976073	0.990117
Lipid_Fatty_Acid_Metabolism_.Acyl_Carnitine._Medium_Chain._octanoylcarnitine_.C8._33936	0.00883991	-0.57 to 0.6	0.976073	0.990117
Cofactors_and_Vitamins_Hemoglobin_and_Porphyrin_Metabolism_bilirubin_.E.Z_or_Z.E.._47886	-0.00883991	-0.53 to 0.55	0.976073	0.990117
Lipid_Hexosylceramides_.HCER._glycosyl_ceramide_.d18.2.24.1._d18.1.24.2.._57453	-0.00883991	-0.58 to 0.55	0.976073	0.990117
Peptide_Dipeptide_phenylalanylglycine_41370	-0.00663723	-0.61 to 0.48	0.982034	0.993122
Lipid_Fatty_Acid_Metabolism_.Acyl_Carnitine._Hydroxy._.R..3.hydroxybutyrylcarnitine_43264	-0.00662994	-0.59 to 0.56	0.982054	0.993122
Lipid_Primary_Bile_Acid_Metabolism_tauro.beta.muricholate_33983	-0.00662994	-0.51 to 0.55	0.982054	0.993122
Lipid_Phosphatidylinositol_.PI._1.stearoyl.2.arachidonoyl.GPI_.18.0.20.4._52449	-0.00441996	-0.56 to 0.52	0.988035	0.994078
Lipid_Fatty_Acid._Branched_.12_or_13..methylmyristate_.a15.0_or_i15.0._38293	0.00441996	-0.53 to 0.46	0.988035	0.994078
Lipid_Fatty_Acid._Dicarboxylate_dodecenedioate_.C12.1.DC.._61864	0.00441996	-0.56 to 0.61	0.988035	0.994078
Lipid_Secondary_Bile_Acid_Metabolism_hyocholate_34093	0.00441996	-0.58 to 0.61	0.988035	0.994078
Nucleotide_Pyrimidine_Metabolism._Cytidine_containing_N4.acetylcytidine_35130	0.00441996	-0.53 to 0.6	0.988035	0.994078
Cofactors_and_Vitamins_Tocopherol_Metabolism_alpha.CMBHC_glucuronide_63926	0.00221976	-0.52 to 0.57	0.993991	0.995026
Nucleotide_Purine_Metabolism._.Hypo.Xanthine.Inosine_containing_allantoin_1107	0.00220998	-0.64 to 0.52	0.994018	0.995026
Lipid_Carnitine_Metabolism_deoxycarnitine_36747	-0.00220998	-0.6 to 0.56	0.994018	0.995026
Lipid_Phosphatidylcholine_.PC._1.palmitoyl.2.oleoyl.GPC_.16.0.18.1._52461	-0.00220998	-0.81 to 0.39	0.994018	0.995026
Partially_Characterized_Molecules_Partially_Characterized_Molecules_bilirubin_degradation_product._C17H18N2O4_.1._64409	-0.00220998	-0.56 to 0.52	0.994018	0.995026
Xenobiotics_Bacterial.Fungal_N.methylpipecolate_47101	0	-0.62 to 0.59	1	1

## Sheet: Sheet1
Supplementary Table 3. Spearman correlation between metabolites and relative seizure reduction. Results are ranked by p-value (p). A positive correlation coefficient r indicates that an increase in the metabolite correlates with increased therapeutic effect, i.e., relative seizure reduction, a negative r value indicates a negative relationship between metabolite change and seizure reduction.
Metabolite	r	p	FDR
Lipid_Plasmalogen_1..1.enyl.palmitoyl..2.linoleoyl.GPC_.P.16.0.18.2.._52682	0.853052	0.00010511	0.103743
Amino_Acid_Leucine._Isoleucine_and_Valine_Metabolism_3.hydroxyisobutyrate_1549	0.762443	0.001521	0.531479
Xenobiotics_Food_Component.Plant_thymol_sulfate_36095	0.756937	0.00172258	0.531479
Xenobiotics_Drug_._Neurological_5.hydroxyvalproate_61832	-0.74646	0.00216451	0.531479
Peptide_Fibrinogen_Cleavage_Peptide_Fibrinopeptide_A_.2.15._62809	0.716033	0.00397276	0.531479
Lipid_Diacylglycerol_palmitoyl.linoleoyl.glycerol_.16.0.18.2._.2.._52634	-0.713823	0.00413983	0.531479
Peptide_Fibrinogen_Cleavage_Peptide_Fibrinopeptide_A_.3.15._62808	0.711613	0.00431236	0.531479
Lipid_Phosphatidylinositol_.PI._1.stearoyl.2.linoleoyl.GPI_.18.0.18.2._52468	-0.709403	0.00449048	0.531479
Lipid_Fatty_Acid_Metabolism_.Acyl_Carnitine._Monounsaturated._ximenoylcarnitine_.C26.1.._57517	-0.705186	0.00484631	0.531479
Xenobiotics_Food_Component.Plant_3.indoleglyoxylic_acid_63583	0.689513	0.00636605	0.539861
Amino_Acid_Histidine_Metabolism_N.acetylhistidine_33946	-0.687303	0.00660716	0.539861
Lipid_Diacylglycerol_linoleoyl.linoleoyl.glycerol_.18.2.18.2._.1.._54968	-0.682883	0.00711064	0.539861
Amino_Acid_Tyrosine_Metabolism_vanillylmandelate_.VMA._1567	0.682883	0.00711064	0.539861
Lipid_Diacylglycerol_linoleoyl.linoleoyl.glycerol_.18.2.18.2._.2.._54969	-0.667414	0.00911107	0.59523
Lipid_Diacylglycerol_palmitoyl.linoleoyl.glycerol_.16.0.18.2._.1.._52633	-0.663707	0.00964912	0.59523
Xenobiotics_Drug_._Topical_Agents_hydroquinone_sulfate_35322	0.663707	0.00964912	0.59523
Lipid_Lysophospholipid_1.palmitoyl.GPG_.16.0.._45970	-0.654154	0.0111494	0.635503
Lipid_Phosphatidylethanolamine_.PE._1.stearoyl.2.linoleoyl.GPE_.18.0.18.2.._52446	-0.643104	0.0131014	0.635503
Lipid_Phosphatidylethanolamine_.PE._1.stearoyl.2.oleoyl.GPE_.18.0.18.1._42448	-0.643104	0.0131014	0.635503
Amino_Acid_Methionine._Cysteine._SAM_and_Taurine_Metabolism_N.acetylmethionine_1589	0.640894	0.0135213	0.635503
Carbohydrate_Glycolysis._Gluconeogenesis._and_Pyruvate_Metabolism_glucose_48152	0.640894	0.0135213	0.635503
Peptide_Gamma.glutamyl_Amino_Acid_gamma.glutamylmethionine_44872	-0.634264	0.0148431	0.665914
Lipid_Fatty_Acid_Metabolism_.Acyl_Choline._palmitoylcholine_52944	-0.627634	0.0162611	0.670881
Lipid_Phosphatidylethanolamine_.PE._1.stearoyl.2.docosahexaenoyl.GPE_.18.0.22.6.._52466	-0.621004	0.01778	0.670881
Peptide_Gamma.glutamyl_Amino_Acid_gamma.glutamylalanine_37063	-0.621004	0.01778	0.670881
Carbohydrate_Pentose_Metabolism_ribonate_27731	0.616584	0.0188507	0.670881
Lipid_Plasmalogen_1..1.enyl.palmitoyl..2.oleoyl.GPC_.P.16.0.18.1.._52478	0.609954	0.0205475	0.670881
Lipid_Lysophospholipid_1.stearoyl.GPG_.18.0._34437	-0.607744	0.021138	0.670881
Lipid_Plasmalogen_1..1.enyl.palmitoyl..2.arachidonoyl.GPC_.P.16.0.20.4.._52689	0.605534	0.0217411	0.670881
Lipid_Secondary_Bile_Acid_Metabolism_glycoursodeoxycholate_39379	-0.601114	0.0229863	0.670881
Lipid_Plasmalogen_1..1.enyl.palmitoyl..2.arachidonoyl.GPE_.P.16.0.20.4.._52673	0.598904	0.0236286	0.670881
Lipid_Long_Chain_Saturated_Fatty_Acid_nonadecanoate_.19.0._1356	-0.594484	0.0249536	0.670881
Amino_Acid_Tyrosine_Metabolism_gentisate_18280	0.592175	0.0256674	0.670881
Amino_Acid_Tryptophan_Metabolism_indole.3.carboxylate_38116	0.591156	0.0259874	0.670881
Lipid_Secondary_Bile_Acid_Metabolism_lithocholate_sulfate_.1._62526	0.590064	0.0263335	0.670881
Carbohydrate_Aminosugar_Metabolism_N.acetylglucosamine.N.acetylgalactosamine_46539	-0.587854	0.0270445	0.670881
Lipid_Fatty_Acid_Metabolism_.Acyl_Glutamine._4.methylhexanoylglutamine_62735	-0.587719	0.0270886	0.670881
Peptide_Polypeptide_HWESASXX._57711	0.585644	0.0277698	0.670881
Nucleotide_Purine_Metabolism._.Hypo.Xanthine.Inosine_containing_inosine_1123	0.583434	0.0285095	0.670881
Xenobiotics_Food_Component.Plant_acesulfame_48569	-0.583249	0.028572	0.670881
Lipid_Phosphatidylethanolamine_.PE._1.palmitoyl.2.oleoyl.GPE_.16.0.18.1._19263	-0.576804	0.0308168	0.670881
Lipid_Fatty_Acid_Metabolism_.Acyl_Carnitine._Polyunsaturated._dihomo.linolenoylcarnitine_.C20.3n3_or_6.._57521	-0.574594	0.031616	0.670881
Lipid_Plasmalogen_1..1.enyl.stearoyl..2.arachidonoyl.GPE_.P.18.0.20.4.._52475	0.574594	0.031616	0.670881
Xenobiotics_Food_Component.Plant_dihydrocaffeate_sulfate_.2._62524	0.574311	0.0317197	0.670881
Lipid_Diacylglycerol_oleoyl.linoleoyl.glycerol_.18.1.18.2._.1._46798	-0.572384	0.0324304	0.670881
Lipid_Diacylglycerol_oleoyl.linoleoyl.glycerol_.18.1.18.2._.2._46799	-0.570174	0.0332603	0.670881
Amino_Acid_Methionine._Cysteine._SAM_and_Taurine_Metabolism_cysteine_s.sulfate_22176	0.570174	0.0332603	0.670881
Nucleotide_Purine_Metabolism._Guanine_containing_guanosine_1573	0.570174	0.0332603	0.670881
Peptide_Fibrinogen_Cleavage_Peptide_Fibrinopeptide_A_.4.15._62810	0.567964	0.0341058	0.670881
Lipid_Phosphatidylethanolamine_.PE._1.palmitoyl.2.linoleoyl.GPE_.16.0.18.2._42449	-0.565754	0.0349672	0.670881
Xenobiotics_Food_Component.Plant_methyl_indole.3.acetate_1584	-0.565271	0.0351577	0.670881
Lipid_Diacylglycerol_linoleoyl.linolenoyl.glycerol_.18.2.18.3._.2.._54964	-0.563545	0.0358445	0.670881
Lipid_Medium_Chain_Fatty_Acid_caprylate_.8.0._32492	-0.559125	0.0376478	0.670881
Xenobiotics_Food_Component.Plant_2.aminophenol_sulfate_43266	0.556915	0.0385742	0.670881
Lipid_Secondary_Bile_Acid_Metabolism_glycoursodeoxycholic_acid_sulfate_.1._63731	-0.556433	0.0387781	0.670881
Lipid_Sterol_7.HOCA_36776	-0.554705	0.0395172	0.670881
Amino_Acid_Methionine._Cysteine._SAM_and_Taurine_Metabolism_cystine_56	0.554705	0.0395172	0.670881
Lipid_Androgenic_Steroids_5alpha.androstan.3beta.17beta.diol_monosulfate_.1._37191	0.551169	0.0410607	0.670881
Xenobiotics_Drug_._Neurological_valproate_.2.propylpentanoate._22290	-0.550667	0.0412835	0.670881
Lipid_Phosphatidylethanolamine_.PE._1.oleoyl.2.linoleoyl.GPE_.18.1.18.2.._52687	-0.550285	0.0414539	0.670881
Xenobiotics_Benzoate_Metabolism_3.phenylpropionate_.hydrocinnamate._15749	0.546466	0.0431826	0.670881
Amino_Acid_Urea_cycle._Arginine_and_Proline_Metabolism_ornithine_1493	-0.545865	0.0434593	0.670881
Amino_Acid_Tryptophan_Metabolism_indolepropionate_32405	0.545865	0.0434593	0.670881
Lipid_Fatty_Acid._Monohydroxy_8.hydroxyoctanoate_21239	-0.545773	0.0435019	0.670881
Xenobiotics_Food_Component.Plant_dihydroferulic_acid_sulfate_62857	0.542115	0.0452155	0.68658
Cofactors_and_Vitamins_Tocopherol_Metabolism_alpha.CEHC_sulfate_47666	-0.539235	0.0465995	0.687837
Lipid_Fatty_Acid._Dicarboxylate_branched_chain_14.0_dicarboxylic_acid_63191	0.537616	0.0473907	0.687837
Amino_Acid_Methionine._Cysteine._SAM_and_Taurine_Metabolism_methionine_sulfone_44878	-0.537025	0.047682	0.687837
Amino_Acid_Methionine._Cysteine._SAM_and_Taurine_Metabolism_alpha.ketobutyrate_4968	0.534815	0.0487828	0.687837
Amino_Acid_Glutamate_Metabolism_4.hydroxyglutamate_40499	-0.534815	0.0487828	0.687837
Cofactors_and_Vitamins_Vitamin_A_Metabolism_carotene_diol_.1._57635	-0.532605	0.0499019	0.693123
Lipid_Phosphatidylcholine_.PC._1.oleoyl.2.docosahexaenoyl.GPC_.18.1.22.6.._52697	-0.530395	0.0510396	0.693123
Lipid_Androgenic_Steroids_androstenediol_.3beta.17beta._disulfate_.1._37202	-0.528185	0.0521959	0.693123
Xenobiotics_Benzoate_Metabolism_2.hydroxyhippurate_.salicylurate._18281	0.528185	0.0521959	0.693123
Lipid_Fatty_Acid_Metabolism_.Acyl_Choline._oleoylcholine_53260	-0.525975	0.0533712	0.693123
Lipid_Phosphatidylethanolamine_.PE._1.palmitoyl.2.docosahexaenoyl.GPE_.16.0.22.6.._52465	-0.525975	0.0533712	0.693123
Lipid_Phosphatidylinositol_.PI._1.palmitoyl.2.linoleoyl.GPI_.16.0.18.2._52450	-0.517135	0.0582642	0.746842
Amino_Acid_Tyrosine_Metabolism_thyroxine_2761	0.512715	0.0608283	0.769711
Lipid_Plasmalogen_1..1.enyl.stearoyl..2.linoleoyl.GPE_.P.18.0.18.2.._52748	0.508295	0.0634723	0.782857
Lipid_Lysophospholipid_1.stearoyl.GPE_.18.0._42398	-0.506085	0.0648248	0.782857
Amino_Acid_Lysine_Metabolism_N.N.N.trimethyl.5.aminovalerate_57687	0.506085	0.0648248	0.782857
Lipid_Primary_Bile_Acid_Metabolism_chenodeoxycholic_acid_sulfate_.2._63608	-0.50404	0.0660944	0.782857
Lipid_Sphingomyelins_sphingomyelin_.d18.1.18.1._d18.2.18.0._37529	0.501665	0.0675913	0.782857
Amino_Acid_Glutathione_Metabolism_cys.gly._oxidized_18368	-0.501665	0.0675913	0.782857
Amino_Acid_Leucine._Isoleucine_and_Valine_Metabolism_3.methylglutaconate_57747	-0.501665	0.0675913	0.782857
Lipid_Primary_Bile_Acid_Metabolism_glycocholate_18476	-0.499455	0.0690057	0.782857
Lipid_Fatty_Acid._Dicarboxylate_hexadecenedioate_.C16.1.DC.._61862	0.499455	0.0690057	0.782857
Lipid_Monoacylglycerol_1.linolenoylglycerol_.18.3._34393	-0.492825	0.0733751	0.809593
Lipid_Fatty_Acid_Metabolism_.Acyl_Carnitine._Polyunsaturated._arachidonoylcarnitine_.C20.4._57518	-0.490615	0.0748743	0.809593
Xenobiotics_Benzoate_Metabolism_4.vinylphenol_sulfate_36098	-0.490615	0.0748743	0.809593
Carbohydrate_Fructose._Mannose_and_Galactose_Metabolism_galactonate_27719	0.488943	0.076023	0.809593
Xenobiotics_Chemical_2.naphthol_sulfate_62520	0.488347	0.0764356	0.809593
Lipid_Fatty_Acid._Monohydroxy_2.hydroxyoctanoate_22036	-0.486195	0.0779373	0.809593
Lipid_Secondary_Bile_Acid_Metabolism_glycohyocholate_42574	-0.486195	0.0779373	0.809593
Lipid_Primary_Bile_Acid_Metabolism_glycochenodeoxycholate_3.sulfate_52974	-0.483985	0.0795015	0.809593
Lipid_Lysophospholipid_1.palmitoyl.GPE_.16.0._35631	-0.481775	0.0810878	0.809593
Lipid_Plasmalogen_1..1.enyl.palmitoyl..2.palmitoyl.GPC_.P.16.0.16.0.._52716	0.481775	0.0810878	0.809593
Lipid_Secondary_Bile_Acid_Metabolism_3b.hydroxy.5.cholenoic_acid_43507	0.481775	0.0810878	0.809593
Amino_Acid_Methionine._Cysteine._SAM_and_Taurine_Metabolism_methionine_sulfoxide_18374	-0.479565	0.0826962	0.809593
Amino_Acid_Histidine_Metabolism_cis.urocanate_40410	0.479565	0.0826962	0.809593
Lipid_Fatty_Acid_Metabolism_.Acyl_Choline._docosahexaenoylcholine_53263	-0.477355	0.0843269	0.809593
Nucleotide_Purine_Metabolism._Guanine_containing_7.methylguanine_35114	-0.477355	0.0843269	0.809593
Lipid_Fatty_Acid._Dihydroxy_2S.3R.dihydroxybutyrate_62950	0.475145	0.08598	0.809593
Lipid_Phosphatidylinositol_.PI._1.palmitoyl.2.oleoyl.GPI_.16.0.18.1.._52669	-0.475145	0.08598	0.809593
Amino_Acid_Methionine._Cysteine._SAM_and_Taurine_Metabolism_cysteine_1868	-0.472935	0.0876556	0.809593
Amino_Acid_Tryptophan_Metabolism_xanthurenate_15679	-0.472935	0.0876556	0.809593
Lipid_Fatty_Acid_Metabolism_.Acyl_Choline._eicosapentaenoylcholine_53258	-0.472384	0.0880771	0.809593
Lipid_Androgenic_Steroids_androstenediol_.3alpha._17alpha._monosulfate_.2._37207	-0.465604	0.0933783	0.809593
Cofactors_and_Vitamins_Ascorbate_and_Aldarate_Metabolism_gulonate._46957	-0.464095	0.0945869	0.809593
Lipid_Medium_Chain_Fatty_Acid_caprate_.10.0._1642	-0.464095	0.0945869	0.809593
Amino_Acid_Tryptophan_Metabolism_anthranilate_57746	0.464095	0.0945869	0.809593
Lipid_Diacylglycerol_oleoyl.linolenoyl.glycerol_.18.1.18.3._.2.._54970	-0.463929	0.0947207	0.809593
Lipid_Fatty_Acid_Metabolism_.Acyl_Choline._dihomo.linolenoyl.choline_53262	-0.460181	0.0977741	0.809593
Amino_Acid_Glutathione_Metabolism_cysteinylglycine_35637	-0.459676	0.0981915	0.809593
Lipid_Fatty_Acid_Metabolism_.Acyl_Choline._linoleoylcholine._57463	-0.459676	0.0981915	0.809593
Lipid_Lysophospholipid_1.palmitoyl.GPC_.16.0._33955	-0.459676	0.0981915	0.809593
Xenobiotics_Xanthine_Metabolism_caffeine_569	-0.45819	0.0994236	0.809593
Lipid_Diacylglycerol_linoleoyl.arachidonoyl.glycerol_.18.2.20.4._.1.._54955	-0.457466	0.100029	0.809593
Lipid_Fatty_Acid_Metabolism_.Acyl_Carnitine._Long_Chain_Saturated._stearoylcarnitine_.C18._34409	-0.457466	0.100029	0.809593
Lipid_Diacylglycerol_oleoyl.oleoyl.glycerol_.18.1.18.1._.2.._54946	-0.455256	0.10189	0.809593
Xenobiotics_Chemical_succinimide_41888	-0.455256	0.10189	0.809593
Lipid_Fatty_Acid_Metabolism_.Acyl_Carnitine._Long_Chain_Saturated._margaroylcarnitine_.C17.._57512	-0.453638	0.103267	0.809593
Lipid_Fatty_Acid._Dicarboxylate_octadecenedioate_.C18.1.DC._61861	0.453046	0.103775	0.809593
Lipid_Lysophospholipid_1.linoleoyl.GPE_.18.2.._36600	-0.450836	0.105684	0.809593
Amino_Acid_Tryptophan_Metabolism_serotonin_2342	0.450836	0.105684	0.809593
Xenobiotics_Food_Component.Plant_vanillate_glucuronide_63842	-0.449647	0.10672	0.809593
Amino_Acid_Histidine_Metabolism_1.ribosyl.imidazoleacetate._61868	0.448626	0.107617	0.809593
Lipid_Fatty_Acid._Monohydroxy_2.hydroxylaurate_52916	0.448626	0.107617	0.809593
Lipid_Lactosylceramides_.LCER._lactosyl.N.nervonoyl.sphingosine_.d18.1.24.1.._57370	0.448626	0.107617	0.809593
Amino_Acid_Glutamate_Metabolism_glutamate._gamma.methyl_ester_33487	-0.446416	0.109574	0.809593
Lipid_Primary_Bile_Acid_Metabolism_glycochenodeoxycholate_32346	-0.446416	0.109574	0.809593
Lipid_Sphingomyelins_sphingomyelin_.d18.2.18.1.._57474	0.446416	0.109574	0.809593
Amino_Acid_Leucine._Isoleucine_and_Valine_Metabolism_3.methyl.2.oxobutyrate_44526	0.444206	0.111555	0.809593
Amino_Acid_Leucine._Isoleucine_and_Valine_Metabolism_4.methyl.2.oxopentanoate_22116	0.444206	0.111555	0.809593
Amino_Acid_Methionine._Cysteine._SAM_and_Taurine_Metabolism_cysteine_sulfinic_acid_37443	0.444206	0.111555	0.809593
Amino_Acid_Tyrosine_Metabolism_4.methoxyphenol_sulfate_48457	0.444206	0.111555	0.809593
Lipid_Fatty_Acid._Dicarboxylate_eicosanedioate_.C20.DC._39831	0.441996	0.113561	0.818133
Lipid_Fatty_Acid._Branched_.14_or_15..methylpalmitate_.a17.0_or_i17.0._38768	-0.437576	0.117645	0.825376
Lipid_Long_Chain_Polyunsaturated_Fatty_Acid_.n3_and_n6._docosapentaenoate_.DPA._22.5n3._32504	-0.437576	0.117645	0.825376
Nucleotide_Purine_Metabolism._Adenine_containing_N6.carbamoylthreonyladenosine_35157	0.437576	0.117645	0.825376
Amino_Acid_Urea_cycle._Arginine_and_Proline_Metabolism_N.methylhydroxyproline_62068	0.437292	0.117911	0.825376
Lipid_Monoacylglycerol_1.dihomo.linoleoylglycerol_.20.2._35103	-0.434739	0.120319	0.83539
Amino_Acid_Urea_cycle._Arginine_and_Proline_Metabolism_N.methylproline_37431	0.430946	0.123958	0.83539
Lipid_Sphingomyelins_sphingomyelin_.d17.1.14.0._d16.1.15.0.._62152	-0.430946	0.123958	0.83539
Xenobiotics_Chemical_3.5.dichloro.2.6.dihydroxybenzoic_acid_63589	-0.430946	0.123958	0.83539
Amino_Acid_Histidine_Metabolism_4.imidazoleacetate_32349	-0.430314	0.124572	0.83539
Lipid_Lysophospholipid_1.linoleoyl.GPG_.18.2.._54885	-0.428736	0.126113	0.83539
Lipid_Monoacylglycerol_1.oleoylglycerol_.18.1._21184	-0.428736	0.126113	0.83539
Lipid_Primary_Bile_Acid_Metabolism_glycochenodeoxycholate_glucuronide_.1._52983	-0.428736	0.126113	0.83539
Lipid_Androgenic_Steroids_5alpha.androstan.3beta.17beta.diol_disulfate_37190	-0.426995	0.127827	0.83541
Cofactors_and_Vitamins_Ascorbate_and_Aldarate_Metabolism_ascorbic_acid_3.sulfate._63687	-0.424316	0.130497	0.83541
Cofactors_and_Vitamins_Nicotinate_and_Nicotinamide_Metabolism_nicotinamide_594	-0.424316	0.130497	0.83541
Lipid_Phosphatidylinositol_.PI._1.stearoyl.2.oleoyl.GPI_.18.0.18.1.._52726	-0.424316	0.130497	0.83541
Amino_Acid_Tryptophan_Metabolism_N.acetylkynurenine_.2._48757	-0.422571	0.132256	0.83541
Lipid_Androgenic_Steroids_5alpha.androstan.3alpha.17beta.diol_monosulfate_.1._37186	0.422435	0.132393	0.83541
Amino_Acid_Leucine._Isoleucine_and_Valine_Metabolism_2.methylbutyrylcarnitine_.C5._45095	-0.419896	0.134982	0.83541
Lipid_Ceramide_PEs_palmitoyl.sphingosine.phosphoethanolamine_.d18.1.16.0._62984	0.419896	0.134982	0.83541
Amino_Acid_Creatine_Metabolism_guanidinoacetate_43802	-0.417686	0.137263	0.83541
Lipid_Long_Chain_Saturated_Fatty_Acid_pentadecanoate_.15.0._1361	-0.417686	0.137263	0.83541
Lipid_Fatty_Acid._Dicarboxylate_sebacate_.C10.DC._32398	-0.415476	0.13957	0.83541
Lipid_Phosphatidylethanolamine_.PE._1.stearoyl.2.arachidonoyl.GPE_.18.0.20.4._52447	-0.415476	0.13957	0.83541
Lipid_Inositol_Metabolism_chiro.inositol_37112	0.415189	0.139871	0.83541
Lipid_Primary_Bile_Acid_Metabolism_glycocholate_glucuronide_.1._52977	-0.413414	0.141745	0.83541
Xenobiotics_Chemical_4.hydroxychlorothalonil_48441	0.413266	0.141903	0.83541
Lipid_Fatty_Acid._Monohydroxy_9.hydroxystearate_47120	-0.411056	0.144261	0.83541
Lipid_Lysophospholipid_1.oleoyl.GPC_.18.1._48258	-0.411056	0.144261	0.83541
Lipid_Monoacylglycerol_2.linoleoylglycerol_.18.2._32506	-0.411056	0.144261	0.83541
Amino_Acid_Glutathione_Metabolism_2.aminobutyrate_42374	0.411056	0.144261	0.83541
Amino_Acid_Leucine._Isoleucine_and_Valine_Metabolism_N.acetylvaline_1591	0.411056	0.144261	0.83541
Amino_Acid_Histidine_Metabolism_1.methyl.4.imidazoleacetate_32350	0.408846	0.146645	0.83541
Amino_Acid_Urea_cycle._Arginine_and_Proline_Metabolism_argininate._57461	0.406636	0.149055	0.83541
Lipid_Fatty_Acid._Dicarboxylate_octadecanedioate_.C18._36754	0.406636	0.149055	0.83541
Xenobiotics_Benzoate_Metabolism_propyl_4.hydroxybenzoate_sulfate_48460	-0.405916	0.149847	0.83541
Lipid_Sphingomyelins_hydroxypalmitoyl_sphingomyelin_.d18.1.16.0.OH.._62851	0.404426	0.151491	0.83541
Amino_Acid_Creatine_Metabolism_creatine_27718	-0.402216	0.153954	0.83541
Lipid_Diacylglycerol_linoleoyl.arachidonoyl.glycerol_.18.2.20.4._.2.._54956	-0.402216	0.153954	0.83541
Lipid_Fatty_Acid._Dicarboxylate_maleate_20676	-0.402216	0.153954	0.83541
Lipid_Sphingosines_sphingosine_1.phosphate_34445	-0.402216	0.153954	0.83541
Lipid_Fatty_Acid._Dicarboxylate_glutarate_.C5.DC._396	0.402216	0.153954	0.83541
Xenobiotics_Xanthine_Metabolism_7.methylurate_39598	-0.401196	0.1551	0.83541
Lipid_Sphingomyelins_sphingomyelin_.d18.2.16.0._d18.1.16.1.._42459	0.400006	0.156443	0.83541
Lipid_Phosphatidylethanolamine_.PE._1.palmitoyl.2.arachidonoyl.GPE_.16.0.20.4.._52464	-0.397796	0.158958	0.83541
Amino_Acid_Alanine_and_Aspartate_Metabolism_N.N.dimethylalanine_63151	0.397796	0.158958	0.83541
Lipid_Plasmalogen_1..1.enyl.stearoyl..2.oleoyl.GPE_.P.18.0.18.1._52614	0.397796	0.158958	0.83541
Lipid_Hexosylceramides_.HCER._glycosyl_ceramide_.d16.1.24.1._d18.1.22.1.._57457	0.396022	0.160996	0.83541
Xenobiotics_Drug_._Analgesics._Anesthetics_N.ethylglycinexylidide_33080	0.395638	0.16144	0.83541
Amino_Acid_Polyamine_Metabolism_acisoga_43258	0.395586	0.161499	0.83541
Cofactors_and_Vitamins_Nicotinate_and_Nicotinamide_Metabolism_nicotinamide_riboside_33013	-0.395537	0.161556	0.83541
Lipid_Fatty_Acid._Dicarboxylate_3.carboxy.4.methyl.5.propyl.2.furanpropanoate_.CMPF._31787	-0.393376	0.164067	0.83541
Amino_Acid_Tyrosine_Metabolism_4.hydroxyphenylpyruvate_1669	0.393376	0.164067	0.83541
Xenobiotics_Food_Component.Plant_homostachydrine._33009	0.393376	0.164067	0.83541
Lipid_Corticosteroids_corticosterone_5983	-0.393277	0.164183	0.83541
Lipid_Long_Chain_Polyunsaturated_Fatty_Acid_.n3_and_n6._heneicosapentaenoate_.21.5n3._57658	-0.391166	0.166662	0.83541
Amino_Acid_Tyrosine_Metabolism_N.formylphenylalanine_48433	0.391166	0.166662	0.83541
Cofactors_and_Vitamins_Hemoglobin_and_Porphyrin_Metabolism_heme_41754	-0.391037	0.166814	0.83541
Amino_Acid_Tyrosine_Metabolism_vanillic_alcohol_sulfate_48733	-0.390538	0.167404	0.83541
Lipid_Fatty_Acid_Metabolism_.Acyl_Carnitine._Polyunsaturated._linoleoylcarnitine_.C18.2.._46223	-0.388956	0.169283	0.83541
Lipid_Fatty_Acid._Monohydroxy_3.hydroxystearate_52938	-0.388956	0.169283	0.83541
Lipid_Lysophospholipid_1.linoleoyl.GPA_.18.2.._52690	-0.388956	0.169283	0.83541
Xenobiotics_Benzoate_Metabolism_4.methylguaiacol_sulfate_48418	-0.388956	0.169283	0.83541
Amino_Acid_Lysine_Metabolism_lysine_1301	-0.386746	0.17193	0.836578
Amino_Acid_Tryptophan_Metabolism_N.acetyltryptophan_33959	-0.386746	0.17193	0.836578
Peptide_Fibrinogen_Cleavage_Peptide_Fibrinopeptide_B_.1.9._62816	-0.384536	0.174605	0.836578
Xenobiotics_Benzoate_Metabolism_4.acetylphenyl_sulfate_44620	-0.384536	0.174605	0.836578
Xenobiotics_Chemical_3.bromo.5.chloro.2.6.dihydroxybenzoic_acid._63681	-0.384536	0.174605	0.836578
Amino_Acid_Tryptophan_Metabolism_C.glycosyltryptophan_48782	0.384536	0.174605	0.836578
Xenobiotics_Food_Component.Plant_2.isopropylmalate_15667	0.382326	0.177306	0.844434
Lipid_Androgenic_Steroids_androstenediol_.3beta.17beta._monosulfate_.2._37210	-0.381798	0.177956	0.844434
Amino_Acid_Methionine._Cysteine._SAM_and_Taurine_Metabolism_taurine_2125	-0.380116	0.180034	0.846162
Xenobiotics_Chemical_4.chlorobenzoic_acid_63988	0.380116	0.180034	0.846162
Lipid_Fatty_Acid_Metabolism_.Acyl_Carnitine._Long_Chain_Saturated._lignoceroylcarnitine_.C24.._57515	-0.377906	0.18279	0.851904
Amino_Acid_Polyamine_Metabolism_5.methylthioadenosine_.MTA._1419	-0.375696	0.185572	0.851904
Cofactors_and_Vitamins_Vitamin_B6_Metabolism_pyridoxate_31555	-0.375696	0.185572	0.851904
Lipid_Primary_Bile_Acid_Metabolism_taurochenodeoxycholate_18494	-0.375696	0.185572	0.851904
Peptide_Fibrinogen_Cleavage_Peptide_ADSGEGDFXAEGGGVR._33084	0.375696	0.185572	0.851904
Lipid_Lactosylceramides_.LCER._lactosyl.N.palmitoyl.sphingosine_.d18.1.16.0._53010	0.373486	0.188381	0.852327
Lipid_Long_Chain_Polyunsaturated_Fatty_Acid_.n3_and_n6._docosapentaenoate_.n6_DPA._22.5n6._37478	-0.371276	0.191217	0.852327
Xenobiotics_Xanthine_Metabolism_5.acetylamino.6.amino.3.methyluracil_34424	-0.370783	0.191854	0.852327
Partially_Characterized_Molecules_Partially_Characterized_Molecules_metabolonic_lactone_sulfate_63153	0.369473	0.193552	0.852327
Lipid_Monoacylglycerol_2.arachidonoylglycerol_.20.4._19266	-0.369473	0.193552	0.852327
Amino_Acid_Methionine._Cysteine._SAM_and_Taurine_Metabolism_2.3.dihydroxy.5.methylthio.4.pentenoate_.DMTPA.._62805	-0.369066	0.19408	0.852327
Lipid_Fatty_Acid._Dicarboxylate_eicosenedioate_.C20.1.DC.._62923	0.369066	0.19408	0.852327
Lipid_Long_Chain_Polyunsaturated_Fatty_Acid_.n3_and_n6._eicosapentaenoate_.EPA._20.5n3._18467	-0.366856	0.196971	0.852327
Amino_Acid_Urea_cycle._Arginine_and_Proline_Metabolism_N.acetylproline_34387	0.366856	0.196971	0.852327
Lipid_Fatty_Acid._Dicarboxylate_hexadecanedioate_.C16._35678	0.366856	0.196971	0.852327
Amino_Acid_Leucine._Isoleucine_and_Valine_Metabolism_isobutyrylglycine_.C4._35437	0.364646	0.199888	0.852327
Xenobiotics_Drug_._Topical_Agents_salicylate_1515	0.364646	0.199888	0.852327
Amino_Acid_Alanine_and_Aspartate_Metabolism_asparagine_512	-0.364646	0.199888	0.852327
Lipid_Phosphatidylcholine_.PC._1.myristoyl.2.palmitoyl.GPC_.14.0.16.0._19258	-0.364646	0.199888	0.852327
Amino_Acid_Urea_cycle._Arginine_and_Proline_Metabolism_homocitrulline_22138	0.362436	0.202833	0.852327
Peptide_Gamma.glutamyl_Amino_Acid_gamma.glutamyl.2.aminobutyrate_37092	0.362436	0.202833	0.852327
Lipid_Androgenic_Steroids_etiocholanolone_glucuronide_47112	0.362284	0.203037	0.852327
Lipid_Diacylglycerol_oleoyl.oleoyl.glycerol_.18.1.18.1.__.1.._54945	-0.360899	0.204898	0.852327
Carbohydrate_Glycolysis._Gluconeogenesis._and_Pyruvate_Metabolism_lactate_527	-0.360226	0.205806	0.852327
Xenobiotics_Chemical_O.sulfo.L.tyrosine_45413	0.360226	0.205806	0.852327
Lipid_Short_Chain_Fatty_Acid_butyrate.isobutyrate_.4.0._40605	0.358017	0.208805	0.852327
Amino_Acid_Glycine._Serine_and_Threonine_Metabolism_glycine_58	-0.358017	0.208805	0.852327
Lipid_Androgenic_Steroids_androstenediol_.3beta.17beta._monosulfate_.1._37211	-0.358017	0.208805	0.852327
Lipid_Long_Chain_Polyunsaturated_Fatty_Acid_.n3_and_n6._mead_acid_.20.3n9._35174	-0.358017	0.208805	0.852327
Energy_TCA_Cycle_isocitric_lactone_54724	-0.356534	0.210833	0.852327
Lipid_Monoacylglycerol_1.docosahexaenoylglycerol_.22.6._35153	-0.355807	0.211832	0.852327
Lipid_Phospholipid_Metabolism_glycerophosphorylcholine_.GPC._15990	-0.355807	0.211832	0.852327
Lipid_Sphingosines_sphingosine_17747	-0.355161	0.212721	0.852327
Lipid_Fatty_Acid_Metabolism_.Acyl_Choline._arachidonoylcholine_53261	-0.353597	0.214886	0.852327
Lipid_Fatty_Acid._Branched_.16_or_17..methylstearate_.a19.0_or_i19.0._38296	-0.353597	0.214886	0.852327
Nucleotide_Pyrimidine_Metabolism._Thymine_containing_3.aminoisobutyrate_1566	0.353597	0.214886	0.852327
Lipid_Secondary_Bile_Acid_Metabolism_tauroursodeoxycholate_39378	-0.352851	0.215922	0.852327
Amino_Acid_Lysine_Metabolism_N6.acetyllysine_36752	-0.351387	0.217968	0.852327
Lipid_Dihydrosphingomyelins_myristoyl_dihydrosphingomyelin_.d18.0.14.0.._57365	-0.351387	0.217968	0.852327
Lipid_Plasmalogen_1..1.enyl.palmitoyl..2.oleoyl.GPE_.P.16.0.18.1.._52477	0.351387	0.217968	0.852327
Xenobiotics_Benzoate_Metabolism_3.hydroxyhippurate_39600	0.351387	0.217968	0.852327
Lipid_Fatty_Acid_Metabolism_.Acyl_Carnitine._Long_Chain_Saturated._palmitoylcarnitine_.C16._44681	-0.349177	0.221077	0.852327
Lipid_Phosphatidylinositol_.PI._1.palmitoyl.2.arachidonoyl.GPI_.16.0.20.4.._52467	-0.349177	0.221077	0.852327
Lipid_Secondary_Bile_Acid_Metabolism_glycodeoxycholate_18477	-0.349177	0.221077	0.852327
Nucleotide_Pyrimidine_Metabolism._Thymine_containing_5.6.dihydrothymine_1418	-0.349177	0.221077	0.852327
Lipid_Primary_Bile_Acid_Metabolism_taurocholate_18497	-0.348455	0.222098	0.852327
Xenobiotics_Drug_._Analgesics._Anesthetics_2.methoxyacetaminophen_glucuronide._33161	-0.347487	0.223473	0.852327
Lipid_Sphingomyelins_sphingomyelin_.d18.2.14.0._d18.1.14.1.._47154	-0.346967	0.224213	0.852327
Peptide_Fibrinogen_Cleavage_Peptide_ADpSGEGDFXAEGGGVR._57712	0.346967	0.224213	0.852327
Lipid_Phosphatidylcholine_.PC._1.palmitoyl.2.palmitoleoyl.GPC_.16.0.16.1.._52470	-0.344757	0.227377	0.852327
Lipid_Phospholipid_Metabolism_glycerophosphoethanolamine_37455	-0.344757	0.227377	0.852327
Lipid_Sterol_campesterol_33997	-0.344556	0.227666	0.852327
Peptide_Dipeptide_valylglutamine_42079	0.344062	0.228377	0.852327
Lipid_Lysophospholipid_1.palmitoleoyl.GPC._.16.1.._33230	-0.342547	0.230569	0.852327
Nucleotide_Pyrimidine_Metabolism._Orotate_containing_orotate_1505	-0.342547	0.230569	0.852327
Carbohydrate_Glycolysis._Gluconeogenesis._and_Pyruvate_Metabolism_pyruvate_48990	0.342547	0.230569	0.852327
Lipid_Fatty_Acid_Metabolism_.also_BCAA_Metabolism._propionylglycine_.C3._31932	0.342547	0.230569	0.852327
Amino_Acid_Alanine_and_Aspartate_Metabolism_aspartate_443	-0.340337	0.233788	0.857801
Lipid_Sphingomyelins_sphingomyelin_.d18.1.14.0._d16.1.16.0.._42463	-0.340337	0.233788	0.857801
Xenobiotics_Xanthine_Metabolism_3.methylxanthine_32445	-0.339032	0.235701	0.861619
Lipid_Long_Chain_Polyunsaturated_Fatty_Acid_.n3_and_n6._dihomolinolenate_.20.3n3_or_3n6._35718	-0.338127	0.237034	0.863254
Amino_Acid_Tyrosine_Metabolism_dopamine_3.O.sulfate_48407	-0.335917	0.240308	0.863254
Cofactors_and_Vitamins_Vitamin_A_Metabolism_retinol_.Vitamin_A._1806	-0.335917	0.240308	0.863254
Lipid_Ceramides_N.palmitoyl.sphingadienine_.d18.2.16.0.._57416	0.335917	0.240308	0.863254
Lipid_Hexosylceramides_.HCER._glycosyl.N.tricosanoyl.sphingadienine_.d18.2.23.0.._57445	-0.335201	0.241375	0.863254
Xenobiotics_Food_Component.Plant_daidzein_sulfate_.2._48728	-0.335186	0.241396	0.863254
Lipid_Medium_Chain_Fatty_Acid_heptanoate_.7.0._1644	-0.333707	0.24361	0.864285
Amino_Acid_Leucine._Isoleucine_and_Valine_Metabolism_3.methyl.2.oxovalerate_15676	0.331497	0.246938	0.864285
Lipid_Sphingomyelins_palmitoyl_sphingomyelin_.d18.1.16.0._37506	0.331497	0.246938	0.864285
Lipid_Lysophospholipid_1.linoleoyl.GPI._.18.2.._36594	-0.331497	0.246938	0.864285
Lipid_Lysophospholipid_1.oleoyl.GPE_.18.1._35628	-0.331497	0.246938	0.864285
Lipid_Lysophospholipid_2.palmitoyl.GPC._.16.0.._35253	-0.331497	0.246938	0.864285
Lipid_Mevalonate_Metabolism_3.hydroxy.3.methylglutarate_531	-0.329287	0.250295	0.869379
Xenobiotics_Food_Component.Plant_S.allylcysteine_43239	0.327781	0.252597	0.869379
Amino_Acid_Lysine_Metabolism_5.hydroxylysine_15685	-0.327077	0.253679	0.869379
Lipid_Corticosteroids_cortisol_1712	-0.327077	0.253679	0.869379
Peptide_Gamma.glutamyl_Amino_Acid_gamma.glutamylglutamate_36738	-0.327077	0.253679	0.869379
Amino_Acid_Methionine._Cysteine._SAM_and_Taurine_Metabolism_3.sulfo.L.alanine_47089	0.327077	0.253679	0.869379
Carbohydrate_Disaccharides_and_Oligosaccharides_sucrose_1519	0.324867	0.25709	0.874994
Carbohydrate_Pentose_Metabolism_arabonate.xylonate_48255	0.324867	0.25709	0.874994
Lipid_Monoacylglycerol_1.linoleoylglycerol_.18.2._27447	-0.322657	0.260529	0.880283
Xenobiotics_Food_Component.Plant_vanillic_acid_glycine_63853	-0.321834	0.261816	0.880283
Lipid_Monoacylglycerol_2.docosahexaenoylglycerol_.22.6.._48675	-0.3208	0.263441	0.880283
Amino_Acid_Methionine._Cysteine._SAM_and_Taurine_Metabolism_methionine_1302	-0.320447	0.263996	0.880283
Peptide_Dipeptide_leucylglycine_40045	0.320447	0.263996	0.880283
Xenobiotics_Food_Component.Plant_methyl_glucopyranoside_.alpha_._beta._46144	0.320447	0.263996	0.880283
Lipid_Diacylglycerol_linoleoyl.docosahexaenoyl.glycerol_.18.2.22.6._.2.._54950	-0.318237	0.26749	0.882702
Lipid_Ceramides_N.behenoyl.sphingadienine_.d18.2.22.0.._57372	0.318237	0.26749	0.882702
Xenobiotics_Xanthine_Metabolism_theobromine_18392	-0.31643	0.270367	0.882702
Lipid_Primary_Bile_Acid_Metabolism_glyco.beta.muricholate_62066	-0.316027	0.271011	0.882702
Nucleotide_Pyrimidine_Metabolism._Uracil_containing_3.ureidopropionate_3155	-0.316027	0.271011	0.882702
Amino_Acid_Tryptophan_Metabolism_kynurenine_15140	0.316027	0.271011	0.882702
Carbohydrate_Pentose_Metabolism_ribitol_15772	-0.313817	0.27456	0.882702
Lipid_Fatty_Acid._Dicarboxylate_2.hydroxyglutarate_52294	-0.313817	0.27456	0.882702
Nucleotide_Purine_Metabolism._Guanine_containing_guanine_32352	0.313817	0.27456	0.882702
Xenobiotics_Chemical_6.hydroxyindole_sulfate_48698	0.313817	0.27456	0.882702
Xenobiotics_Food_Component.Plant_ethyl_beta.glucopyranoside_64131	0.31195	0.277579	0.882702
Lipid_Lysophospholipid_1.palmitoyl.GPA_.16.0._34428	-0.311607	0.278136	0.882702
Nucleotide_Pyrimidine_Metabolism._Uracil_containing_5.6.dihydrouridine_61833	-0.311607	0.278136	0.882702
Xenobiotics_Benzoate_Metabolism_4.methylcatechol_sulfate_46146	-0.311607	0.278136	0.882702
Amino_Acid_Guanidino_and_Acetamido_Metabolism_guanidinosuccinate_32446	0.311607	0.278136	0.882702
Cofactors_and_Vitamins_Tocopherol_Metabolism_alpha.CEHC_48188	-0.309397	0.28174	0.886634
Amino_Acid_Methionine._Cysteine._SAM_and_Taurine_Metabolism_N.formylmethionine_2829	0.309397	0.28174	0.886634
Amino_Acid_Phenylalanine_Metabolism_phenylpyruvate_566	-0.308631	0.282995	0.886634
Peptide_Gamma.glutamyl_Amino_Acid_gamma.glutamyl.alpha.lysine_55015	-0.307187	0.285371	0.886634
Xenobiotics_Benzoate_Metabolism_benzoate_15778	-0.307187	0.285371	0.886634
Lipid_Fatty_Acid._Monohydroxy_2.hydroxymyristate_32413	-0.304977	0.289029	0.886634
Amino_Acid_Tryptophan_Metabolism_3.indoxyl_sulfate_27672	0.304977	0.289029	0.886634
Xenobiotics_Drug_._Neurological_lamotrigine_54762	0.304703	0.289485	0.886634
Lipid_Fatty_Acid._Dicarboxylate_pimelate_.C7.DC._15704	0.302868	0.292545	0.886634
Amino_Acid_Urea_cycle._Arginine_and_Proline_Metabolism_proline_1898	-0.302767	0.292714	0.886634
Lipid_Ceramides_N.palmitoyl.sphingosine_.d18.1.16.0._44877	0.302767	0.292714	0.886634
Xenobiotics_Benzoate_Metabolism_hippurate_15753	0.302767	0.292714	0.886634
Amino_Acid_Leucine._Isoleucine_and_Valine_Metabolism_2.ketocaprylate_63120	-0.300557	0.296427	0.886634
Lipid_Fatty_Acid_Metabolism_.Acyl_Carnitine._Polyunsaturated._linolenoylcarnitine_.C18.3.._57511	-0.300557	0.296427	0.886634
Lipid_Secondary_Bile_Acid_Metabolism_glycodeoxycholate_3.sulfate_52975	-0.300557	0.296427	0.886634
Lipid_Sphingomyelins_sphingomyelin_.d18.1.20.1._d18.2.20.0.._48491	0.300557	0.296427	0.886634
Xenobiotics_Food_Component.Plant_cinnamoylglycine_38637	0.300557	0.296427	0.886634
Lipid_Long_Chain_Polyunsaturated_Fatty_Acid_.n3_and_n6._arachidonate_.20.4n6._1110	0.298347	0.300167	0.886634
Partially_Characterized_Molecules_Partially_Characterized_Molecules_bilirubin_degradation_product._C16H18N2O5_.2._64404	0.298347	0.300167	0.886634
Lipid_Lysophospholipid_1.stearoyl.GPC_.18.0._33961	-0.298347	0.300167	0.886634
Lipid_Androgenic_Steroids_5alpha.androstan.3alpha.17alpha.diol_monosulfate_37183	0.294913	0.306033	0.886634
Lipid_Fatty_Acid._Dicarboxylate_hydroxy.CMPF._62277	-0.293927	0.307729	0.886634
Amino_Acid_Glutamate_Metabolism_pyroglutamine._46225	0.293927	0.307729	0.886634
Amino_Acid_Tyrosine_Metabolism_3.methoxytyrosine_12017	0.293927	0.307729	0.886634
Carbohydrate_Aminosugar_Metabolism_erythronate._42420	0.293927	0.307729	0.886634
Lipid_Fatty_Acid_Metabolism_.Acyl_Carnitine._Monounsaturated._3.decenoylcarnitine_63361	0.293927	0.307729	0.886634
Xenobiotics_Food_Component.Plant_3.hydroxystachydrine._62062	0.293828	0.3079	0.886634
Lipid_Sphingomyelins_sphingomyelin_.d18.2.21.0._d16.2.23.0.._57480	-0.291717	0.31155	0.886634
Lipid_Fatty_Acid_Metabolism_.Acyl_Glycine._N.palmitoylglycine_42092	-0.289507	0.315398	0.886634
Lipid_Phosphatidylcholine_.PC._1.palmitoyl.2.stearoyl.GPC_.16.0.18.0._52616	-0.289507	0.315398	0.886634
Lipid_Fatty_Acid._Dicarboxylate_3.hydroxydodecanedioate._62915	-0.28939	0.315603	0.886634
Xenobiotics_Food_Component.Plant_alliin_41494	0.287917	0.318184	0.886634
Lipid_Secondary_Bile_Acid_Metabolism_taurodeoxycholate_12261	-0.287297	0.319274	0.886634
Lipid_Sphingomyelins_lignoceroyl_sphingomyelin_.d18.1.24.0._57330	0.287297	0.319274	0.886634
Xenobiotics_Food_Component.Plant_piperine_33935	-0.286349	0.320945	0.886634
Lipid_Monoacylglycerol_2.oleoylglycerol_.18.1._21232	-0.285401	0.32262	0.886634
Lipid_Sphingomyelins_sphingomyelin_.d17.2.16.0._d18.2.15.0.._57483	-0.285087	0.323176	0.886634
Lipid_Fatty_Acid._Dihydroxy_9.10.DiHOME_38399	0.285087	0.323176	0.886634
Nucleotide_Pyrimidine_Metabolism._Uracil_containing_5.methyluridine_.ribothymidine._35136	0.285087	0.323176	0.886634
Xenobiotics_Drug_._Analgesics._Anesthetics_2.hydroxyacetaminophen_sulfate._33173	-0.2839	0.325284	0.886634
Amino_Acid_Lysine_Metabolism_N6.N6.N6.trimethyllysine_1498	-0.282877	0.327105	0.886634
Amino_Acid_Tryptophan_Metabolism_kynurenate_1417	-0.282877	0.327105	0.886634
Carbohydrate_Glycogen_Metabolism_maltose_15586	-0.282877	0.327105	0.886634
Cofactors_and_Vitamins_Ascorbate_and_Aldarate_Metabolism_oxalate_.ethanedioate._20694	-0.282877	0.327105	0.886634
Peptide_Gamma.glutamyl_Amino_Acid_gamma.glutamylglycine_33949	-0.282877	0.327105	0.886634
Amino_Acid_Methionine._Cysteine._SAM_and_Taurine_Metabolism_5.methylthioribose_62100	0.282877	0.327105	0.886634
Carbohydrate_Fructose._Mannose_and_Galactose_Metabolism_fructose_48195	0.282877	0.327105	0.886634
Lipid_Sphingomyelins_stearoyl_sphingomyelin_.d18.1.18.0._19503	0.282877	0.327105	0.886634
Lipid_Fatty_Acid._Amino_N.acetyl.2.aminooctanoate._62059	-0.280667	0.331061	0.886634
Lipid_Long_Chain_Polyunsaturated_Fatty_Acid_.n3_and_n6._docosatrienoate_.22.3n3._32417	-0.280667	0.331061	0.886634
Carbohydrate_Fructose._Mannose_and_Galactose_Metabolism_galactitol_.dulcitol._1117	0.280667	0.331061	0.886634
Lipid_Ceramides_ceramide_.d18.2.24.1._d18.1.24.2.._57443	0.280667	0.331061	0.886634
Amino_Acid_Histidine_Metabolism_N.acetyl.3.methylhistidine._43256	0.280266	0.331782	0.886634
Xenobiotics_Benzoate_Metabolism_3.methoxycatechol_sulfate_.2._48752	0.278477	0.335008	0.886634
Lipid_Phosphatidylcholine_.PC._1.stearoyl.2.docosahexaenoyl.GPC_.18.0.22.6._52611	-0.278457	0.335044	0.886634
Peptide_Gamma.glutamyl_Amino_Acid_gamma.glutamylglutamine_2730	-0.278457	0.335044	0.886634
Xenobiotics_Drug_._Neurological_topiramate_2772	-0.278202	0.335505	0.886634
Xenobiotics_Food_Component.Plant_sulfate_of_piperine_metabolite_C16H19NO3_.2.._62295	-0.27747	0.336832	0.886634
Xenobiotics_Food_Component.Plant_sulfate_of_piperine_metabolite_C16H19NO3_.3.._62296	-0.27747	0.336832	0.886634
Peptide_Dipeptide_valylleucine_39994	0.27747	0.336832	0.886634
Lipid_Monoacylglycerol_1.dihomo.linolenylglycerol_.20.3._48341	-0.276247	0.339053	0.886634
Lipid_Phosphatidylcholine_.PC._1.palmitoyl.2.docosahexaenoyl.GPC_.16.0.22.6._52610	-0.276247	0.339053	0.886634
Amino_Acid_Glutathione_Metabolism_2.hydroxybutyrate.2.hydroxyisobutyrate_52281	0.276247	0.339053	0.886634
Amino_Acid_Tyrosine_Metabolism_phenol_sulfate_32553	0.276247	0.339053	0.886634
Lipid_Fatty_Acid._Monohydroxy_2.hydroxypalmitate_35675	0.276247	0.339053	0.886634
Amino_Acid_Leucine._Isoleucine_and_Valine_Metabolism_methylsuccinate_15745	0.274037	0.343089	0.886634
Lipid_Long_Chain_Polyunsaturated_Fatty_Acid_.n3_and_n6._stearidonate_.18.4n3._33969	-0.274037	0.343089	0.886634
Lipid_Carnitine_Metabolism_carnitine_15500	-0.271827	0.347151	0.886634
Lipid_Dihydrosphingomyelins_behenoyl_dihydrosphingomyelin_.d18.0.22.0.._57331	-0.271827	0.347151	0.886634
Amino_Acid_Lysine_Metabolism_N2.acetyllysine_36751	0.271827	0.347151	0.886634
Cofactors_and_Vitamins_Nicotinate_and_Nicotinamide_Metabolism_N1.Methyl.4.pyridone.3.carboxamide_57584	0.271827	0.347151	0.886634
Nucleotide_Pyrimidine_Metabolism._Uracil_containing_3..3.amino.3.carboxypropyl.uridine._62924	-0.270434	0.349727	0.886634
Amino_Acid_Histidine_Metabolism_3.methylhistidine_15677	-0.269617	0.35124	0.886634
Amino_Acid_Leucine._Isoleucine_and_Valine_Metabolism_isoleucine_1125	-0.269617	0.35124	0.886634
Lipid_Dihydrosphingomyelins_sphingomyelin_.d18.0.20.0._d16.0.22.0.._57476	-0.269617	0.35124	0.886634
Lipid_Fatty_Acid_Metabolism_.Acyl_Carnitine._Monounsaturated._oleoylcarnitine_.C18.1._35160	-0.269617	0.35124	0.886634
Lipid_Phosphatidylserine_.PS._1.stearoyl.2.oleoyl.GPS_.18.0.18.1._19265	-0.269617	0.35124	0.886634
Amino_Acid_Glycine._Serine_and_Threonine_Metabolism_N.acetylserine_37076	0.269617	0.35124	0.886634
Nucleotide_Purine_Metabolism._Adenine_containing_N6.succinyladenosine_48130	0.269617	0.35124	0.886634
Xenobiotics_Food_Component.Plant_stachydrine_34384	0.269617	0.35124	0.886634
Amino_Acid_Tyrosine_Metabolism_dopamine_4.sulfate_48406	-0.268965	0.352452	0.886916
Lipid_Pregnenolone_Steroids_17alpha.hydroxypregnenolone_3.sulfate_37482	-0.268591	0.353149	0.886916
Nucleotide_Pyrimidine_Metabolism._Orotate_containing_dihydroorotate_601	-0.267407	0.355355	0.887058
Xenobiotics_Drug_._Analgesics._Anesthetics_4.acetaminophen_sulfate_37475	-0.266677	0.356721	0.887058
Xenobiotics_Drug_._Analgesics._Anesthetics_4.acetamidophenol_12032	-0.265282	0.359337	0.887058
Amino_Acid_Leucine._Isoleucine_and_Valine_Metabolism_2.hydroxy.3.methylvalerate_36746	-0.265197	0.359497	0.887058
Lipid_Diacylglycerol_oleoyl.arachidonoyl.glycerol_.18.1.20.4._.2.._54961	-0.265197	0.359497	0.887058
Nucleotide_Pyrimidine_Metabolism._Orotate_containing_orotidine_35172	-0.265197	0.359497	0.887058
Amino_Acid_Urea_cycle._Arginine_and_Proline_Metabolism_2.oxoarginine._55072	0.265197	0.359497	0.887058
Lipid_Fatty_Acid_Metabolism_.Acyl_Carnitine._Long_Chain_Saturated._cerotoylcarnitine_.C26.._57516	-0.262987	0.363664	0.895104
Xenobiotics_Benzoate_Metabolism_4.hydroxyhippurate_35527	0.260777	0.367858	0.903174
Lipid_Lactosylceramides_.LCER._lactosyl.N.behenoyl.sphingosine_.d18.1.22.0.._57422	0.258852	0.371533	0.906768
Lipid_Docosanoid_14.HDoHE.17.HDoHE_53034	-0.258567	0.372078	0.906768
Lipid_Phosphatidylcholine_.PC._1.linoleoyl.2.linolenoyl.GPC_.18.2.18.3.._53176	-0.258567	0.372078	0.906768
Xenobiotics_Food_Component.Plant_quinate_18335	0.25664	0.37578	0.907974
Carbohydrate_Aminosugar_Metabolism_glucuronate_15443	-0.256358	0.376324	0.907974
Lipid_Lysophospholipid_1.oleoylglycerophosphate_.18.1._36812	-0.256358	0.376324	0.907974
Lipid_Fatty_Acid_Metabolism_.Acyl_Glycine._N.linoleoylglycine_32462	0.256358	0.376324	0.907974
Lipid_Long_Chain_Polyunsaturated_Fatty_Acid_.n3_and_n6._nisinate_.24.6n3._57810	-0.254427	0.380053	0.907974
Lipid_Long_Chain_Polyunsaturated_Fatty_Acid_.n3_and_n6._docosahexaenoate_.DHA._22.6n3._44675	-0.254148	0.380595	0.907974
Amino_Acid_Glutamate_Metabolism_N.acetyl.aspartyl.glutamate_.NAAG._35665	0.254148	0.380595	0.907974
Amino_Acid_Tryptophan_Metabolism_7.hydroxyindole_sulfate_52915	-0.253024	0.382777	0.907974
Amino_Acid_Glycine._Serine_and_Threonine_Metabolism_O.acetylhomoserine_31539	0.251938	0.384892	0.907974
Lipid_Fatty_Acid_Metabolism_.Acyl_Carnitine._Dicarboxylate._octadecenedioylcarnitine_.C18.1.DC.._61865	0.251938	0.384892	0.907974
Amino_Acid_Lysine_Metabolism_pipecolate_1444	-0.251938	0.384892	0.907974
Amino_Acid_Urea_cycle._Arginine_and_Proline_Metabolism_N.acetylcitrulline_48434	-0.251938	0.384892	0.907974
Cofactors_and_Vitamins_Ascorbate_and_Aldarate_Metabolism_threonate_27738	-0.251938	0.384892	0.907974
Xenobiotics_Food_Component.Plant_methyl_vanillate_sulfate_63857	-0.250883	0.386951	0.907974
Amino_Acid_Histidine_Metabolism_histidine_59	-0.249728	0.389215	0.907974
Lipid_Dihydroceramides_N.palmitoyl.sphinganine_.d18.0.16.0._52604	-0.249728	0.389215	0.907974
Lipid_Phospholipid_Metabolism_choline_15506	-0.249728	0.389215	0.907974
Cofactors_and_Vitamins_Vitamin_A_Metabolism_beta.cryptoxanthin_57591	0.24779	0.393026	0.907974
Peptide_Polypeptide_glu.gly.asn.val_62917	-0.247518	0.393564	0.907974
Amino_Acid_Glutamate_Metabolism_beta.citrylglutamate_54923	0.247518	0.393564	0.907974
Amino_Acid_Methionine._Cysteine._SAM_and_Taurine_Metabolism_S.methylmethionine_38127	-0.247188	0.394213	0.907974
Cofactors_and_Vitamins_Nicotinate_and_Nicotinamide_Metabolism_1.methylnicotinamide_27665	-0.245308	0.397937	0.907974
Lipid_Endocannabinoid_stearoyl_ethanolamide_38625	-0.245308	0.397937	0.907974
Lipid_Fatty_Acid._Dicarboxylate_heptenedioate_.C7.1.DC.._61866	-0.245308	0.397937	0.907974
Amino_Acid_Urea_cycle._Arginine_and_Proline_Metabolism_N.N.N.trimethyl.alanylproline_betaine_.TMAP._62947	0.245308	0.397937	0.907974
Lipid_Fatty_Acid_Metabolism_.Acyl_Carnitine._Polyunsaturated._docosahexaenoylcarnitine_.C22.6.._57523	-0.243098	0.402337	0.907974
Lipid_Fatty_Acid._Dicarboxylate_3.hydroxyadipate_62069	0.243098	0.402337	0.907974
Nucleotide_Pyrimidine_Metabolism._Uracil_containing_N.acetyl.beta.alanine_37432	0.243098	0.402337	0.907974
Xenobiotics_Chemical_2.4.di.tert.butylphenol_64328	0.243098	0.402337	0.907974
Xenobiotics_Benzoate_Metabolism_3..3.hydroxyphenyl.propionate_35635	0.242462	0.403607	0.907974
Xenobiotics_Drug_._Gastrointestinal_pantoprazole_38609	-0.242141	0.404248	0.907974
Xenobiotics_Drug_._Psychoactive_midazolam_64122	0.242141	0.404248	0.907974
Partially_Characterized_Molecules_Partially_Characterized_Molecules_bilirubin_degradation_product._C16H18N2O5_.1._64403	0.241153	0.406229	0.907974
Xenobiotics_Benzoate_Metabolism_methyl.4.hydroxybenzoate_sulfate_48429	-0.240888	0.406761	0.907974
Lipid_Fatty_Acid._Dihydroxy_3.4.dihydroxybutyrate_62952	0.240888	0.406761	0.907974
Lipid_Secondary_Bile_Acid_Metabolism_deoxycholic_acid_12.sulfate._63688	0.240888	0.406761	0.907974
Xenobiotics_Food_Component.Plant_caffeic_acid_sulfate_53254	-0.240717	0.407103	0.907974
Lipid_Long_Chain_Polyunsaturated_Fatty_Acid_.n3_and_n6._linoleate_.18.2n6._1105	0.238678	0.41121	0.907974
Peptide_Fibrinogen_Cleavage_Peptide_Fibrinopeptide_A_.3.16._62811	0.238678	0.41121	0.907974
Amino_Acid_Creatine_Metabolism_creatinine_513	-0.238678	0.41121	0.907974
Amino_Acid_Phenylalanine_Metabolism_phenyllactate_.PLA._22130	-0.238678	0.41121	0.907974
Lipid_Phosphatidylcholine_.PC._1.palmitoleoyl.2.linolenoyl.GPC_.16.1.18.3.._53180	-0.238678	0.41121	0.907974
Xenobiotics_Drug_._Neurological_valproic_acid_glucuronide_62883	-0.237399	0.413796	0.909713
Lipid_Fatty_Acid_Metabolism_.Acyl_Carnitine._Medium_Chain._nonanoylcarnitine_.C9._61775	-0.236468	0.415684	0.909713
Lipid_Phosphatidylcholine_.PC._1.myristoyl.2.arachidonoyl.GPC_.14.0.20.4.._53195	-0.236468	0.415684	0.909713
Amino_Acid_Glutathione_Metabolism_cysteine.glutathione_disulfide_35159	0.236468	0.415684	0.909713
Amino_Acid_Glycine._Serine_and_Threonine_Metabolism_threonine_1284	-0.234258	0.420184	0.912983
Amino_Acid_Leucine._Isoleucine_and_Valine_Metabolism_leucine_60	-0.234258	0.420184	0.912983
Partially_Characterized_Molecules_Partially_Characterized_Molecules_glucuronide_of_C8H14O2_.3.._61905	-0.232504	0.423772	0.912983
Amino_Acid_Tyrosine_Metabolism_vanillactate_54910	0.232406	0.423973	0.912983
Lipid_Endocannabinoid_N.palmitoyltaurine_39835	-0.232048	0.424707	0.912983
Xenobiotics_Benzoate_Metabolism_3.methoxycatechol_sulfate_.1._48763	-0.232048	0.424707	0.912983
Cofactors_and_Vitamins_Tocopherol_Metabolism_delta.CEHC_62287	0.231197	0.426456	0.912983
Amino_Acid_Lysine_Metabolism_5..galactosylhydroxy..L.lysine_43582	-0.229838	0.429256	0.912983
Amino_Acid_Polyamine_Metabolism_4.acetamidobutanoate_1558	0.229838	0.429256	0.912983
Lipid_Ceramides_N.stearoyl.sphingosine_.d18.1.18.0.._54979	0.229838	0.429256	0.912983
Lipid_Fatty_Acid._Branched_pristanate_38271	0.229838	0.429256	0.912983
Peptide_Fibrinogen_Cleavage_Peptide_DSGEGDFXAEGGGVR._31548	0.229838	0.429256	0.912983
Lipid_Progestin_Steroids_5alpha.pregnan.diol_disulfate_46172	0.228918	0.431157	0.912983
Lipid_Corticosteroids_cortisone_1769	-0.227628	0.433829	0.912983
Lipid_Endocannabinoid_linoleoyl_ethanolamide_52608	-0.227628	0.433829	0.912983
Lipid_Fatty_Acid_Metabolism_.Acyl_Glycine._2.butenoylglycine_61785	-0.227628	0.433829	0.912983
Lipid_Fatty_Acid_Metabolism_.Acyl_Glycine._picolinoylglycine_63057	-0.227628	0.433829	0.912983
Lipid_Sphingomyelins_behenoyl_sphingomyelin_.d18.1.22.0.._48492	0.227628	0.433829	0.912983
Peptide_Gamma.glutamyl_Amino_Acid_gamma.glutamyltryptophan_33947	-0.225666	0.437909	0.916618
Xenobiotics_Benzoate_Metabolism_4.ethylphenyl_sulfate_36099	-0.225418	0.438426	0.916618
Xenobiotics_Food_Component.Plant_genistein_sulfate._62061	-0.224074	0.441234	0.916618
Xenobiotics_Drug_._Analgesics._Anesthetics_lidocaine_35661	0.223761	0.441889	0.916618
Amino_Acid_Tryptophan_Metabolism_indoleacetate_27513	-0.223208	0.443048	0.916618
Peptide_Dipeptide_glycylvaline_18357	-0.223208	0.443048	0.916618
Amino_Acid_Glutamate_Metabolism_alpha.ketoglutaramate._62101	0.223208	0.443048	0.916618
Xenobiotics_Drug_._Neurological_2.propyl.2.pentenoate_.2.ene.valproate._57778	0.221501	0.446634	0.916618
Amino_Acid_Urea_cycle._Arginine_and_Proline_Metabolism_N.acetylarginine_33953	0.220998	0.447693	0.916618
Peptide_Dipeptide_leucylalanine_40010	0.220998	0.447693	0.916618
Xenobiotics_Xanthine_Metabolism_7.methylxanthine_34390	-0.219671	0.450494	0.916618
Amino_Acid_Urea_cycle._Arginine_and_Proline_Metabolism_homoarginine_22137	-0.218788	0.452362	0.916618
Lipid_Lysophospholipid_1.stearoyl.GPS_.18.0.._45966	-0.218788	0.452362	0.916618
Lipid_Pregnenolone_Steroids_pregnenediol_sulfate_.C21H34O5S.._32619	0.218788	0.452362	0.916618
Xenobiotics_Food_Component.Plant_ethyl_alpha.glucopyranoside_63152	0.218332	0.453328	0.916618
Amino_Acid_Tyrosine_Metabolism_N.acetyltyrosine_32390	-0.216578	0.457056	0.916618
Amino_Acid_Urea_cycle._Arginine_and_Proline_Metabolism_hydroxyproline_32306	-0.216578	0.457056	0.916618
Nucleotide_Purine_Metabolism._.Hypo.Xanthine.Inosine_containing_N1.methylinosine_48351	-0.216578	0.457056	0.916618
Xenobiotics_Food_Component.Plant_4.allylphenol_sulfate_37181	-0.216578	0.457056	0.916618
Lipid_Androgenic_Steroids_androsterone_sulfate_31591	0.216578	0.457056	0.916618
Nucleotide_Purine_Metabolism._Adenine_containing_1.methyladenosine_15650	0.216578	0.457056	0.916618
Nucleotide_Pyrimidine_Metabolism._Uracil_containing_uracil_605	0.214604	0.461268	0.916618
Cofactors_and_Vitamins_Pantothenate_and_CoA_Metabolism_pantoate_63061	-0.214368	0.461772	0.916618
Lipid_Dihydrosphingomyelins_sphingomyelin_.d18.0.18.0._d19.0.17.0.._57473	-0.214368	0.461772	0.916618
Amino_Acid_Glycine._Serine_and_Threonine_Metabolism_N.acetylglycine_27710	0.214368	0.461772	0.916618
Lipid_Long_Chain_Monounsaturated_Fatty_Acid_10.heptadecenoate_.17.1n7._33971	0.214368	0.461772	0.916618
Lipid_Hexosylceramides_.HCER._glycosyl_ceramide_.d18.1.23.1._d17.1.24.1.._57448	0.214148	0.462242	0.916618
Amino_Acid_Glutamate_Metabolism_N.acetylglutamine_33943	0.212158	0.466513	0.916618
Amino_Acid_Lysine_Metabolism_fructosyllysine_46227	0.212158	0.466513	0.916618
Xenobiotics_Food_Component.Plant_dihydroferulate_40481	0.210382	0.470339	0.916618
Amino_Acid_Alanine_and_Aspartate_Metabolism_N.carbamoylalanine_52340	-0.210179	0.470777	0.916618
Lipid_Fatty_Acid._Amino_2.aminooctanoate_43343	-0.209948	0.471276	0.916618
Lipid_Primary_Bile_Acid_Metabolism_chenodeoxycholate_1563	0.209948	0.471276	0.916618
Xenobiotics_Food_Component.Plant_gluconate_587	0.209948	0.471276	0.916618
Lipid_Lysophospholipid_1.lignoceroyl.GPC_.24.0._49617	-0.207738	0.476063	0.916618
Lipid_Lysophospholipid_1.palmitoyl.GPI._.16.0._35305	-0.207738	0.476063	0.916618
Lipid_Long_Chain_Monounsaturated_Fatty_Acid_oleate.vaccenate_.18.1._52285	0.207738	0.476063	0.916618
Lipid_Sphingomyelins_sphingomyelin_.d18.2.24.2.._57479	0.207738	0.476063	0.916618
Amino_Acid_Alanine_and_Aspartate_Metabolism_N.acetylaspartate_.NAA._22185	0.205528	0.480873	0.916618
Amino_Acid_Urea_cycle._Arginine_and_Proline_Metabolism_argininosuccinate_15497	0.205528	0.480873	0.916618
Lipid_Ceramides_ceramide_.d16.1.24.1._d18.1.22.1.._57437	-0.205528	0.480873	0.916618
Lipid_Endocannabinoid_N.oleoyltaurine_39732	-0.205528	0.480873	0.916618
Lipid_Lysophospholipid_2.stearoyl.GPE_.18.0.._41220	-0.205528	0.480873	0.916618
Lipid_Phosphatidylcholine_.PC._1.2.dipalmitoyl.GPC_.16.0.16.0._19130	-0.205528	0.480873	0.916618
Peptide_Fibrinogen_Cleavage_Peptide_Fibrinopeptide_B_.1.11._62815	-0.205528	0.480873	0.916618
Partially_Characterized_Molecules_Partially_Characterized_Molecules_glucuronide_of_C10H18O2_.7.._61887	-0.203542	0.485215	0.916618
Lipid_Fatty_Acid._Dicarboxylate_tridecenedioate_.C13.1.DC.._62919	-0.203355	0.485624	0.916618
Amino_Acid_Tyrosine_Metabolism_4.hydroxyphenylacetatoylcarnitine_52932	-0.203318	0.485705	0.916618
Cofactors_and_Vitamins_Ascorbate_and_Aldarate_Metabolism_ascorbate_.Vitamin_C._32354	-0.203318	0.485705	0.916618
Peptide_Gamma.glutamyl_Amino_Acid_gamma.glutamylcitrulline._62104	-0.203318	0.485705	0.916618
Carbohydrate_Pentose_Metabolism_ribose_1471	0.203318	0.485705	0.916618
Lipid_Ceramides_ceramide_.d18.1.20.0._d16.1.22.0._d20.1.18.0.._57440	0.203318	0.485705	0.916618
Lipid_Fatty_Acid_Metabolism_.Acyl_Carnitine._Dicarboxylate._suberoylcarnitine_.C8.DC._52990	0.203318	0.485705	0.916618
Lipid_Sphingomyelins_sphingomyelin_.d18.1.22.1._d18.2.22.0._d16.1.24.1.._48493	0.203318	0.485705	0.916618
Amino_Acid_Tryptophan_Metabolism_tryptophan_54	0.201108	0.490561	0.920291
Xenobiotics_Benzoate_Metabolism_propyl_4.hydroxybenzoate_48480	0.198899	0.495438	0.920291
Amino_Acid_Methionine._Cysteine._SAM_and_Taurine_Metabolism_hypotaurine_590	-0.198898	0.495439	0.920291
Amino_Acid_Polyamine_Metabolism_spermidine_485	-0.198898	0.495439	0.920291
Lipid_Sphingolipid_Synthesis_sphinganine.1.phosphate_52605	-0.198898	0.495439	0.920291
Carbohydrate_Aminosugar_Metabolism_N.acetylglucosaminylasparagine_48149	0.198898	0.495439	0.920291
Energy_TCA_Cycle_citrate_1564	0.198898	0.495439	0.920291
Xenobiotics_Drug_._Analgesics._Anesthetics_3..methylthio.acetaminophen_sulfate._62567	-0.19824	0.496895	0.920291
Amino_Acid_Phenylalanine_Metabolism_2.hydroxyphenylacetate_1432	-0.197558	0.498407	0.920291
Cofactors_and_Vitamins_Tocopherol_Metabolism_gamma.CEHC_44876	-0.196688	0.500339	0.920291
Lipid_Hexosylceramides_.HCER._glycosyl_ceramide_.d18.1.20.0._d16.1.22.0.._57595	-0.196688	0.500339	0.920291
Peptide_Gamma.glutamyl_Amino_Acid_gamma.glutamylhistidine_18245	-0.194478	0.505262	0.920291
Peptide_Gamma.glutamyl_Amino_Acid_gamma.glutamylphenylalanine_33422	-0.194478	0.505262	0.920291
Xenobiotics_Benzoate_Metabolism_catechol_sulfate_35320	-0.194478	0.505262	0.920291
Lipid_Sterol_3beta.hydroxy.5.cholestenoate_54805	0.194478	0.505262	0.920291
Lipid_Sterol_3beta.7alpha.dihydroxy.5.cholestenoate_36803	0.194478	0.505262	0.920291
Xenobiotics_Drug_._Analgesics._Anesthetics_4.acetamidophenylglucuronide_15736	-0.193773	0.506837	0.920291
Lipid_Secondary_Bile_Acid_Metabolism_glycocholenate_sulfate._32599	-0.192268	0.510206	0.920291
Nucleotide_Pyrimidine_Metabolism._Uracil_containing_pseudouridine_33442	-0.192268	0.510206	0.920291
Xenobiotics_Benzoate_Metabolism_guaiacol_sulfate_46111	-0.192268	0.510206	0.920291
Lipid_Androgenic_Steroids_16a.hydroxy_DHEA_3.sulfate_38168	0.192268	0.510206	0.920291
Lipid_Secondary_Bile_Acid_Metabolism_taurodeoxycholic_acid_3.sulfate_62889	0.192268	0.510206	0.920291
Xenobiotics_Drug_._Neurological_levetiracetam_57641	-0.192188	0.510386	0.920291
Lipid_Androgenic_Steroids_11beta.hydroxyandrosterone_glucuronide_63251	0.191374	0.512214	0.920291
Amino_Acid_Tyrosine_Metabolism_3.methoxytyramine_sulfate_44618	-0.191158	0.512698	0.920291
Lipid_Endocannabinoid_N.oleoylserine_57664	-0.190058	0.515172	0.920291
Lipid_Sphingomyelins_sphingomyelin_.d18.1.25.0._d19.0.24.1._d20.1.23.0._d19.1.24.0.._57478	-0.190058	0.515172	0.920291
Nucleotide_Purine_Metabolism._.Hypo.Xanthine.Inosine_containing_urate_1604	-0.190058	0.515172	0.920291
Amino_Acid_Histidine_Metabolism_N.acetylcarnosine_43488	0.190058	0.515172	0.920291
Lipid_Fatty_Acid._Monohydroxy_alpha.hydroxycaproate_37073	0.189858	0.515624	0.920291
Energy_TCA_Cycle_succinate_1437	0.187848	0.520161	0.922397
Lipid_Fatty_Acid._Monohydroxy_3.hydroxyoleate._61843	0.187848	0.520161	0.922397
Amino_Acid_Tryptophan_Metabolism_picolinate_1512	-0.185638	0.52517	0.922397
Energy_TCA_Cycle_alpha.ketoglutarate_528	0.185638	0.52517	0.922397
Lipid_Fatty_Acid_Metabolism_.Acyl_Carnitine._Monounsaturated._cis.4.decenoylcarnitine_.C10.1._38178	0.185638	0.52517	0.922397
Lipid_Phosphatidylcholine_.PC._1.stearoyl.2.arachidonoyl.GPC_.18.0.20.4._42450	0.185638	0.52517	0.922397
Lipid_Secondary_Bile_Acid_Metabolism_taurocholenate_sulfate._32807	0.185638	0.52517	0.922397
Lipid_Secondary_Bile_Acid_Metabolism_ursodeoxycholate_1605	0.185168	0.52624	0.922397
Amino_Acid_Urea_cycle._Arginine_and_Proline_Metabolism_dimethylarginine_.ADMA_._SDMA._36808	-0.183428	0.530201	0.922397
Energy_TCA_Cycle_2.methylcitrate.homocitrate_52282	-0.183428	0.530201	0.922397
Lipid_Fatty_Acid._Monohydroxy_3.hydroxylaurate_32457	0.183428	0.530201	0.922397
Lipid_Glycerolipid_Metabolism_glycerol_15122	0.183428	0.530201	0.922397
Partially_Characterized_Molecules_Partially_Characterized_Molecules_GlcNAc_sulfate_conjugate_of_C21H34O2_steroid_63699	0.183428	0.530201	0.922397
Xenobiotics_Chemical_dimethyl_sulfone_43424	0.183428	0.530201	0.922397
Lipid_Lysophospholipid_1.oleoyl.GPI_.18.1._36602	-0.181218	0.535253	0.922397
Carbohydrate_Fructose._Mannose_and_Galactose_Metabolism_mannitol.sorbitol_46142	0.181218	0.535253	0.922397
Xenobiotics_Food_Component.Plant_2.acetamidophenol_sulfate_48580	0.179358	0.539522	0.922397
Lipid_Diacylglycerol_oleoyl.arachidonoyl.glycerol_.18.1.20.4._.1.._54960	-0.179008	0.540326	0.922397
Lipid_Fatty_Acid._Dihydroxy_2R.3R.dihydroxybutyrate_63109	-0.179008	0.540326	0.922397
Lipid_Fatty_Acid_Metabolism_.Acyl_Carnitine._Monounsaturated._undecenoylcarnitine_.C11.1._63613	0.179008	0.540326	0.922397
Cofactors_and_Vitamins_Vitamin_A_Metabolism_carotene_diol_.3._57637	-0.178267	0.542033	0.922397
Xenobiotics_Food_Component.Plant_betonicine_38100	0.177581	0.543615	0.922397
Amino_Acid_Glycine._Serine_and_Threonine_Metabolism_dimethylglycine_5086	-0.176798	0.54542	0.922397
Amino_Acid_Phenylalanine_Metabolism_phenylalanine_64	-0.176798	0.54542	0.922397
Lipid_Progestin_Steroids_5alpha.pregnan.3beta.20alpha.diol_disulfate_37198	-0.176798	0.54542	0.922397
Xenobiotics_Food_Component.Plant_eugenol_sulfate_48715	-0.17499	0.549604	0.922397
Amino_Acid_Lysine_Metabolism_6.oxopiperidine.2.carboxylate_43231	-0.174588	0.550534	0.922397
Amino_Acid_Methionine._Cysteine._SAM_and_Taurine_Metabolism_S.methylcysteine_sulfoxide_43378	-0.174588	0.550534	0.922397
Xenobiotics_Food_Component.Plant_erythritol_20699	-0.174588	0.550534	0.922397
Lipid_Hexosylceramides_.HCER._glycosyl.N.palmitoyl.sphingosine_.d18.1.16.0._53013	0.174588	0.550534	0.922397
Lipid_Eicosanoid_12.HETE_37536	-0.172378	0.555669	0.922397
Lipid_Fatty_Acid_Synthesis_malonylcarnitine_37059	-0.172378	0.555669	0.922397
Lipid_Sphingomyelins_sphingomyelin_.d17.1.16.0._d18.1.15.0._d16.1.17.0.._52433	-0.172378	0.555669	0.922397
Lipid_Sphingomyelins_sphingomyelin_.d18.2.23.1.._57482	-0.172378	0.555669	0.922397
Xenobiotics_Food_Component.Plant_tartarate_15336	-0.172378	0.555669	0.922397
Amino_Acid_Glycine._Serine_and_Threonine_Metabolism_N.acetylthreonine_33939	0.172378	0.555669	0.922397
Xenobiotics_Chemical_thioproline_53231	0.172378	0.555669	0.922397
Lipid_Androgenic_Steroids_androsterone_glucuronide_61846	0.172278	0.555903	0.922397
Xenobiotics_Drug_._Neurological_3.hydroxyvalproate_57781	-0.171776	0.557072	0.922397
Amino_Acid_Glutamate_Metabolism_glutamine_53	-0.170168	0.560824	0.922397
Energy_TCA_Cycle_fumarate_1643	-0.170168	0.560824	0.922397
Lipid_Fatty_Acid._Dicarboxylate_tetradecadienedioate_.C14.2.DC.._62918	-0.170168	0.560824	0.922397
Lipid_Sphingomyelins_sphingomyelin_.d18.1.21.0._d17.1.22.0._d16.1.23.0.._52495	-0.170168	0.560824	0.922397
Lipid_Medium_Chain_Fatty_Acid_cis.4.decenoate_.10.1n6.._62873	0.170168	0.560824	0.922397
Amino_Acid_Glycine._Serine_and_Threonine_Metabolism_betaine_3141	-0.167958	0.565999	0.922397
Lipid_Long_Chain_Saturated_Fatty_Acid_stearate_.18.0._1358	-0.167958	0.565999	0.922397
Amino_Acid_Histidine_Metabolism_hydantoin.5.propionate_40473	0.167958	0.565999	0.922397
Amino_Acid_Urea_cycle._Arginine_and_Proline_Metabolism_urea_1670	0.167958	0.565999	0.922397
Lipid_Fatty_Acid_Metabolism_.also_BCAA_Metabolism._butyrylcarnitine_.C4._32412	0.167958	0.565999	0.922397
Amino_Acid_Lysine_Metabolism_2.aminoadipate_6146	-0.165748	0.571194	0.922397
Lipid_Fatty_Acid._Dicarboxylate_dodecadienoate_.12.2.._62276	0.165748	0.571194	0.922397
Partially_Characterized_Molecules_Partially_Characterized_Molecules_glucuronide_of_C10H18O2_.1.._61881	0.164707	0.573649	0.922397
Lipid_Progestin_Steroids_pregnanediol.3.glucuronide_40708	0.164262	0.574699	0.922397
Amino_Acid_Glutamate_Metabolism_N.acetylglutamate_15720	0.163538	0.576408	0.922397
Amino_Acid_Glutamate_Metabolism_S.1.pyrroline.5.carboxylate_42370	0.163538	0.576408	0.922397
Amino_Acid_Leucine._Isoleucine_and_Valine_Metabolism_beta.hydroxyisovaleroylcarnitine_35433	0.163538	0.576408	0.922397
Lipid_Fatty_Acid_Metabolism_.Acyl_Carnitine._Hydroxy._.S..3.hydroxybutyrylcarnitine_52984	0.163538	0.576408	0.922397
Lipid_Fatty_Acid._Dicarboxylate_azelate_.C9.DC._18362	0.163538	0.576408	0.922397
Lipid_Fatty_Acid._Monohydroxy_16.hydroxypalmitate_39609	0.163538	0.576408	0.922397
Lipid_Pregnenolone_Steroids_pregnenolone_sulfate_38170	0.163538	0.576408	0.922397
Peptide_Fibrinogen_Cleavage_Peptide_Fibrinopeptide_B_.1.13._62813	0.163538	0.576408	0.922397
Lipid_Long_Chain_Polyunsaturated_Fatty_Acid_.n3_and_n6._hexadecadienoate_.16.2n6._57652	-0.163538	0.576408	0.922397
Xenobiotics_Food_Component.Plant_saccharin_21151	0.163131	0.577372	0.922397
Lipid_Androgenic_Steroids_5alpha.androstan.3alpha.17beta.diol_disulfate_37184	-0.162981	0.577728	0.922397
Amino_Acid_Tyrosine_Metabolism_tyramine_O.sulfate_48408	-0.162838	0.578065	0.922397
Carbohydrate_Advanced_Glycation_End.product_N6.carboxymethyllysine_36713	-0.161328	0.581642	0.922397
Lipid_Long_Chain_Monounsaturated_Fatty_Acid_erucate_.22.1n9._1552	-0.161328	0.581642	0.922397
Lipid_Monoacylglycerol_1.palmitoylglycerol_.16.0._21127	-0.161328	0.581642	0.922397
Nucleotide_Pyrimidine_Metabolism._Uracil_containing_2..deoxyuridine_52602	0.161328	0.581642	0.922397
Xenobiotics_Benzoate_Metabolism_3..3.hydroxyphenyl.propionate_sulfate_45415	0.160478	0.583661	0.922397
Lipid_Long_Chain_Monounsaturated_Fatty_Acid_10.nonadecenoate_.19.1n9._33972	-0.159118	0.586895	0.922397
Xenobiotics_Food_Component.Plant_phytanate_598	-0.159118	0.586895	0.922397
Lipid_Glycerolipid_Metabolism_glycerophosphoglycerol_48857	0.159118	0.586895	0.922397
Lipid_Long_Chain_Monounsaturated_Fatty_Acid_palmitoleate_.16.1n7._33447	0.159118	0.586895	0.922397
Lipid_Long_Chain_Saturated_Fatty_Acid_palmitate_.16.0._1336	0.159118	0.586895	0.922397
Lipid_Fatty_Acid_Metabolism_.Acyl_Carnitine._Long_Chain_Saturated._myristoylcarnitine_.C14._33952	-0.156908	0.592167	0.926258
Lipid_Lysophospholipid_1.linolenoyl.GPC_.18.3.._45951	-0.156908	0.592167	0.926258
Lipid_Fatty_Acid._Dicarboxylate_tetradecanedioate_.C14._35669	0.156908	0.592167	0.926258
Lipid_Endocannabinoid_N.palmitoylserine_57659	-0.154698	0.597458	0.930112
Lipid_Long_Chain_Saturated_Fatty_Acid_margarate_.17.0._1121	-0.154698	0.597458	0.930112
Lipid_Fatty_Acid_Metabolism_.Acyl_Carnitine._Short_Chain._acetylcarnitine_.C2._32198	0.154698	0.597458	0.930112
Lipid_Sphingomyelins_sphingomyelin_.d18.1.17.0._d17.1.18.0._d19.1.16.0._52615	-0.152489	0.602767	0.935427
Partially_Characterized_Molecules_Partially_Characterized_Molecules_glutamine_conjugate_of_C6H10O2_.1.._63657	-0.152489	0.602767	0.935427
Lipid_Secondary_Bile_Acid_Metabolism_7.ketodeoxycholate_31904	-0.15068	0.607126	0.937797
Lipid_Monoacylglycerol_1.palmitoleoylglycerol_.16.1.._52431	-0.150279	0.608095	0.937797
Peptide_Gamma.glutamyl_Amino_Acid_gamma.glutamylthreonine_33364	-0.150279	0.608095	0.937797
Xenobiotics_Food_Component.Plant_ergothioneine_37459	0.150279	0.608095	0.937797
Lipid_Androgenic_Steroids_11.ketoetiocholanolone_glucuronide_47135	0.149482	0.61002	0.938707
Amino_Acid_Leucine._Isoleucine_and_Valine_Metabolism_N.acetylisoleucine_33967	-0.148069	0.613441	0.938707
Cofactors_and_Vitamins_Nicotinate_and_Nicotinamide_Metabolism_quinolinate_1899	-0.148069	0.613441	0.938707
Cofactors_and_Vitamins_Vitamin_B6_Metabolism_pyridoxal_1651	-0.148069	0.613441	0.938707
Lipid_Fatty_Acid._Dihydroxy_12.13.DiHOME_38395	-0.148069	0.613441	0.938707
Lipid_Ceramides_N.palmitoyl.heptadecasphingosine_.d17.1.16.0.._57430	0.146504	0.617236	0.941079
Amino_Acid_Histidine_Metabolism_1.methylhistidine_30460	-0.145859	0.618805	0.941079
Amino_Acid_Histidine_Metabolism_formiminoglutamate_43493	-0.145859	0.618805	0.941079
Lipid_Endocannabinoid_palmitoyl_ethanolamide_38165	-0.145859	0.618805	0.941079
Nucleotide_Pyrimidine_Metabolism._Uracil_containing_2..O.methyluridine_57655	0.144284	0.622636	0.944895
Cofactors_and_Vitamins_Hemoglobin_and_Porphyrin_Metabolism_bilirubin_.E.E.._32586	0.143649	0.624186	0.944895
Lipid_Fatty_Acid_Metabolism_.Acyl_Carnitine._Dicarboxylate._octadecanedioylcarnitine_.C18.DC.._61867	0.143649	0.624186	0.944895
Cofactors_and_Vitamins_Nicotinate_and_Nicotinamide_Metabolism_trigonelline_.N..methylnicotinate._32401	0.141439	0.629585	0.945411
Lipid_Hexosylceramides_.HCER._glycosyl.N.stearoyl.sphingosine_.d18.1.18.0._52234	0.141439	0.629585	0.945411
Carbohydrate_Disaccharides_and_Oligosaccharides_lactose_567	0.140488	0.631912	0.945411
Lipid_Androgenic_Steroids_androstenediol_.3beta.17beta._disulfate_.2._37203	-0.139229	0.635001	0.945411
Lipid_Lysophospholipid_1.arachidonoyl.GPA_.20.4._46325	-0.139229	0.635001	0.945411
Amino_Acid_Leucine._Isoleucine_and_Valine_Metabolism_isovalerate_.C5._44656	0.139229	0.635001	0.945411
Lipid_Phosphatidylcholine_.PC._1.palmitoyl.2.arachidonoyl.GPC_.16.0.20.4n6._52462	0.139229	0.635001	0.945411
Peptide_Dipeptide_valylglycine_40475	0.139229	0.635001	0.945411
Carbohydrate_Pentose_Metabolism_sedoheptulose_53237	0.137169	0.640063	0.945411
Amino_Acid_Tryptophan_Metabolism_indoleacetoylcarnitine._62279	0.137019	0.640434	0.945411
Lipid_Short_Chain_Fatty_Acid_valerate_.5.0._33443	0.136879	0.640779	0.945411
Lipid_Dihydrosphingomyelins_palmitoyl_dihydrosphingomyelin_.d18.0.16.0.._52434	-0.134809	0.645884	0.945411
Lipid_Fatty_Acid_Metabolism_.Acyl_Glutamine._hexanoylglutamine_54907	-0.134809	0.645884	0.945411
Lipid_Lysophospholipid_1.stearoyl.GPI_.18.0._19324	-0.134809	0.645884	0.945411
Xenobiotics_Benzoate_Metabolism_3.methyl_catechol_sulfate_.1._46165	-0.134809	0.645884	0.945411
Lipid_Fatty_Acid._Dicarboxylate_3.methyladipate_36749	0.134809	0.645884	0.945411
Lipid_Lysophospholipid_1.arachidonoyl.GPC._.20.4.._33228	0.134809	0.645884	0.945411
Lipid_Lysophospholipid_1.arachidonoyl.GPE_.20.4n6.._35186	0.134809	0.645884	0.945411
Amino_Acid_Leucine._Isoleucine_and_Valine_Metabolism_3.hydroxy.2.ethylpropionate_32397	-0.132599	0.651351	0.945411
Lipid_Sphingomyelins_sphingomyelin_.d18.1.20.0._d16.1.22.0.._48490	-0.132599	0.651351	0.945411
Partially_Characterized_Molecules_Partially_Characterized_Molecules_glycine_conjugate_of_C10H12O2._62145	-0.132599	0.651351	0.945411
Lipid_Fatty_Acid._Amino_2.aminoheptanoate_43761	0.132599	0.651351	0.945411
Lipid_Fatty_Acid._Dicarboxylate_octadecadienedioate_.C18.2.DC.._61860	0.132599	0.651351	0.945411
Lipid_Plasmalogen_1..1.enyl.palmitoyl..2.linoleoyl.GPE_.P.16.0.18.2.._52677	0.132599	0.651351	0.945411
Xenobiotics_Food_Component.Plant_isoeugenol_sulfate_48997	0.132229	0.652266	0.945411
Lipid_Ceramides_N.stearoyl.sphingadienine_.d18.2.18.0.._57417	0.131092	0.655086	0.945411
Xenobiotics_Food_Component.Plant_2.piperidinone_43400	0.130389	0.656833	0.945411
Xenobiotics_Food_Component.Plant_3.formylindole_62863	0.130389	0.656833	0.945411
Lipid_Fatty_Acid_Metabolism_.Acyl_Glycine._hexanoylglycine_.C6._35436	-0.130389	0.656833	0.945411
Lipid_Lysophospholipid_1.linoleoyl.GPC_.18.2._34419	-0.130389	0.656833	0.945411
Lipid_Phosphatidylcholine_.PC._1.stearoyl.2.oleoyl.GPC_.18.0.18.1._52438	-0.130389	0.656833	0.945411
Xenobiotics_Food_Component.Plant_N.acetylalliin_45404	0.129713	0.658514	0.945411
Xenobiotics_Food_Component.Plant_sulfate_of_piperine_metabolite_C18H21NO3_.1.._62297	-0.129611	0.658767	0.945411
Xenobiotics_Food_Component.Plant_pyrraline_48428	-0.128746	0.66092	0.945411
Lipid_Secondary_Bile_Acid_Metabolism_glycolithocholate_sulfate._32620	-0.128179	0.662332	0.945411
Amino_Acid_Tryptophan_Metabolism_6.bromotryptophan_62503	0.128179	0.662332	0.945411
Lipid_Phospholipid_Metabolism_phosphoethanolamine_.PE._1600	0.128179	0.662332	0.945411
Amino_Acid_Leucine._Isoleucine_and_Valine_Metabolism_beta.hydroxyisovalerate_12129	-0.125969	0.667847	0.945411
Carbohydrate_Aminosugar_Metabolism_N.acetylneuraminate_32377	-0.125969	0.667847	0.945411
Lipid_Sterol_cholesterol_63	-0.125969	0.667847	0.945411
Lipid_Plasmalogen_1..1.enyl.palmitoyl..2.palmitoleoyl.GPC_.P.16.0.16.1.._52713	0.125969	0.667847	0.945411
Peptide_Acetylated_Peptides_phenylacetylglutamine_35126	0.125969	0.667847	0.945411
Xenobiotics_Chemical_perfluorooctanesulfonate_.PFOS._57564	0.125969	0.667847	0.945411
Amino_Acid_Tryptophan_Metabolism_indolelactate_18349	-0.123759	0.673378	0.945411
Carbohydrate_Pentose_Metabolism_ribulonate.xylulonate.lyxonate._61858	-0.123759	0.673378	0.945411
Lipid_Androgenic_Steroids_andro_steroid_monosulfate_C19H28O6S_.1.._32827	-0.123759	0.673378	0.945411
Lipid_Fatty_Acid._Dicarboxylate_2.hydroxysebacate_63357	-0.123759	0.673378	0.945411
Lipid_Fatty_Acid._Monohydroxy_2.hydroxynervonate._61698	-0.123759	0.673378	0.945411
Lipid_Sphingomyelins_sphingomyelin_.d18.1.19.0._d19.1.18.0.._57475	-0.123759	0.673378	0.945411
Partially_Characterized_Molecules_Partially_Characterized_Molecules_bilirubin_degradation_product._C17H20N2O5_.2._64406	0.123759	0.673378	0.945411
Xenobiotics_Food_Component.Plant_mannonate._62864	0.123759	0.673378	0.945411
Lipid_Sphingomyelins_sphingomyelin_.d18.1.22.2._d18.2.22.1._d16.1.24.2.._57477	-0.121549	0.678923	0.951242
Amino_Acid_Leucine._Isoleucine_and_Valine_Metabolism_3.methylglutarylcarnitine_.2._46548	-0.120576	0.681368	0.951242
Lipid_Hexosylceramides_.HCER._glycosyl.N..2.hydroxynervonoyl..sphingosine_.d18.1.24.1.2OH..._57444	0.11947	0.684153	0.951242
Cofactors_and_Vitamins_Ascorbate_and_Aldarate_Metabolism_ascorbic_acid_2.sulfate_63590	0.119339	0.684484	0.951242
Lipid_Fatty_Acid_Metabolism_.Acyl_Carnitine._Medium_Chain._laurylcarnitine_.C12._34534	0.119339	0.684484	0.951242
Lipid_Fatty_Acid._Monohydroxy_3.hydroxydecanoate_22053	0.119339	0.684484	0.951242
Partially_Characterized_Molecules_Partially_Characterized_Molecules_branched.chain._straight.chain._or_cyclopropyl_10.1_fatty_acid_.1.._63615	0.119339	0.684484	0.951242
Amino_Acid_Tryptophan_Metabolism_tryptophan_betaine_37097	0.117647	0.688751	0.951242
Amino_Acid_Leucine._Isoleucine_and_Valine_Metabolism_1.carboxyethylvaline_62562	-0.117129	0.69006	0.951242
Amino_Acid_Leucine._Isoleucine_and_Valine_Metabolism_tiglyl_carnitine_.C5._35428	-0.117129	0.69006	0.951242
Lipid_Lysoplasmalogen_1..1.enyl.palmitoyl..GPE_.P.16.0.._39270	-0.117129	0.69006	0.951242
Xenobiotics_Food_Component.Plant_tartronate_.hydroxymalonate._20693	-0.117129	0.69006	0.951242
Amino_Acid_Methionine._Cysteine._SAM_and_Taurine_Metabolism_2.hydroxy.4..methylthio.butanoic_acid_63739	0.117129	0.69006	0.951242
Lipid_Androgenic_Steroids_dehydroepiandrosterone_sulfate_.DHEA.S._32425	-0.114919	0.695651	0.952049
Amino_Acid_Leucine._Isoleucine_and_Valine_Metabolism_alpha.hydroxyisovalerate_33937	0.114919	0.695651	0.952049
Cofactors_and_Vitamins_Pantothenate_and_CoA_Metabolism_pantothenate_.Vitamin_B5._1508	0.114919	0.695651	0.952049
Lipid_Fatty_Acid_Metabolism_.Acyl_Carnitine._Dicarboxylate._adipoylcarnitine_.C6.DC._52988	0.114919	0.695651	0.952049
Partially_Characterized_Molecules_Partially_Characterized_Molecules_bilirubin_degradation_product._C17H20N2O5_.1._64405	0.114919	0.695651	0.952049
Peptide_Acetylated_Peptides_phenylacetylglutamate_52925	0.112833	0.700941	0.952049
Amino_Acid_Urea_cycle._Arginine_and_Proline_Metabolism_3.amino.2.piperidone_62853	-0.112709	0.701256	0.952049
Nucleotide_Purine_Metabolism._.Hypo.Xanthine.Inosine_containing_xanthine_3147	-0.112709	0.701256	0.952049
Amino_Acid_Histidine_Metabolism_trans.urocanate_607	0.112709	0.701256	0.952049
Lipid_Fatty_Acid._Dicarboxylate_3.carboxy.4.methyl.5.pentyl.2.furanpropionate_.3.CMPFP._61871	0.112709	0.701256	0.952049
Lipid_Monoacylglycerol_1.margaroylglycerol_.17.0._34391	0.112709	0.701256	0.952049
Xenobiotics_Food_Component.Plant_glucuronide_of_piperine_metabolite_C17H21NO3_.4.._62291	-0.11075	0.706235	0.955025
Lipid_Fatty_Acid_Metabolism_.Acyl_Glycine._3.hydroxybutyroylglycine_62064	-0.110499	0.706875	0.955025
Lipid_Medium_Chain_Fatty_Acid_5.dodecenoate_.12.1n7._33968	0.110499	0.706875	0.955025
Lipid_Endocannabinoid_N.stearoyltaurine_39730	-0.108289	0.712508	0.955025
Carbohydrate_Glycolysis._Gluconeogenesis._and_Pyruvate_Metabolism_1.5.anhydroglucitol_.1.5.AG._20675	-0.106079	0.718154	0.955025
Cofactors_and_Vitamins_Tocopherol_Metabolism_alpha.tocopherol_1561	-0.106079	0.718154	0.955025
Energy_TCA_Cycle_citraconate.glutaconate_47076	0.106079	0.718154	0.955025
Nucleotide_Purine_Metabolism._Adenine_containing_AMP_32342	0.106079	0.718154	0.955025
Nucleotide_Pyrimidine_Metabolism._Cytidine_containing_3.methylcytidine_35132	0.106079	0.718154	0.955025
Xenobiotics_Food_Component.Plant_2.keto.3.deoxy.gluconate_48141	0.106079	0.718154	0.955025
Xenobiotics_Food_Component.Plant_sulfate_of_piperine_metabolite_C18H21NO3_.3.._62299	-0.10503	0.72084	0.955025
Amino_Acid_Urea_cycle._Arginine_and_Proline_Metabolism_N.delta.acetylornithine_43249	-0.103869	0.723814	0.955025
Lipid_Fatty_Acid._Monohydroxy_3.hydroxymyristate_21158	0.103869	0.723814	0.955025
Lipid_Long_Chain_Polyunsaturated_Fatty_Acid_.n3_and_n6._adrenate_.22.4n6._32980	0.103869	0.723814	0.955025
Xenobiotics_Drug_._Neurological_2.hydroxycarbamazepine_57789	-0.103775	0.724056	0.955025
Xenobiotics_Drug_._Neurological_carbamazepine_37033	-0.103775	0.724056	0.955025
Xenobiotics_Drug_._Neurological_carbamazepine_glucuronide._37056	-0.103775	0.724056	0.955025
Xenobiotics_Drug_._Psychoactive_1..hydroxymidazolam_27507	-0.103775	0.724056	0.955025
Xenobiotics_Chemical_triethanolamine_22202	0.103775	0.724056	0.955025
Xenobiotics_Drug_._Neurological_10.11.dihydro.10.hydroxycarbamazepine_62882	0.103775	0.724056	0.955025
Xenobiotics_Drug_._Neurological_carbamazepine_10.11.epoxide._37020	0.103775	0.724056	0.955025
Lipid_Fatty_Acid._Branched_cis.3.4.methyleneheptanoate_64390	0.10351	0.724735	0.955025
Lipid_Progestin_Steroids_5alpha.pregnan.3beta.20alpha.diol_monosulfate_.2._37200	-0.101771	0.7292	0.957452
Lipid_Sphingomyelins_tricosanoyl_sphingomyelin_.d18.1.23.0.._52436	0.101659	0.729488	0.957452
Partially_Characterized_Molecules_Partially_Characterized_Molecules_glycine_conjugate_of_C10H14O2_.1.._62146	-0.101659	0.729488	0.957452
Lipid_Phosphatidylcholine_.PC._1.stearoyl.2.linoleoyl.GPC_.18.0.18.2.._52452	-0.099449	0.735174	0.960146
Xenobiotics_Chemical_1.2.3.benzenetriol_sulfate_.2._48762	0.0976693	0.739762	0.960146
Amino_Acid_Glycine._Serine_and_Threonine_Metabolism_allo.threonine_15142	0.0973461	0.740596	0.960146
Cofactors_and_Vitamins_Vitamin_A_Metabolism_carotene_diol_.2._57636	0.0973461	0.740596	0.960146
Amino_Acid_Leucine._Isoleucine_and_Valine_Metabolism_N.acetylleucine_1587	0.0972391	0.740872	0.960146
Amino_Acid_Lysine_Metabolism_glutarylcarnitine_.C5.DC._44664	0.0972391	0.740872	0.960146
Lipid_Long_Chain_Monounsaturated_Fatty_Acid_myristoleate_.14.1n5._32418	0.0972391	0.740872	0.960146
Nucleotide_Pyrimidine_Metabolism._Uracil_containing_beta.alanine_55	0.0972391	0.740872	0.960146
Xenobiotics_Benzoate_Metabolism_2.methoxyhydroquinone_sulfate_.1._64049	0.0954591	0.745471	0.960146
Cofactors_and_Vitamins_Nicotinate_and_Nicotinamide_Metabolism_N1.Methyl.2.pyridone.5.carboxamide_40469	-0.0950291	0.746583	0.960146
Lipid_Ceramides_ceramide_.d18.1.14.0._d16.1.16.0.._57432	-0.0950291	0.746583	0.960146
Lipid_Fatty_Acid._Monohydroxy_3.hydroxyoctanoate_22001	0.0950291	0.746583	0.960146
Amino_Acid_Leucine._Isoleucine_and_Valine_Metabolism_isovalerylglycine_35107	0.0929213	0.752042	0.960146
Cofactors_and_Vitamins_Ascorbate_and_Aldarate_Metabolism_2.O.methylascorbic_acid_63990	-0.0928191	0.752307	0.960146
Lipid_Fatty_Acid_Metabolism_.Acyl_Glycine._trans.2.hexenoylglycine_61798	-0.0928191	0.752307	0.960146
Amino_Acid_Leucine._Isoleucine_and_Valine_Metabolism_isobutyrylcarnitine_.C4._33441	0.0928191	0.752307	0.960146
Lipid_Fatty_Acid_Metabolism_.Acyl_Carnitine._Medium_Chain._decanoylcarnitine_.C10._33941	0.0928191	0.752307	0.960146
Lipid_Lysophospholipid_2.palmitoleoyl.GPC._.16.1.._47118	0.0928191	0.752307	0.960146
Lipid_Phosphatidylcholine_.PC._1.palmitoyl.2.linoleoyl.GPC_.16.0.18.2._42446	0.0928191	0.752307	0.960146
Partially_Characterized_Molecules_Partially_Characterized_Molecules_bilirubin_degradation_product._C16H18N2O5_.3._64414	0.0928191	0.752307	0.960146
Lipid_Fatty_Acid._Dicarboxylate_2.hydroxyadipate_31934	-0.0926687	0.752697	0.960146
Amino_Acid_Alanine_and_Aspartate_Metabolism_hydroxyasparagine_62060	-0.0906091	0.758042	0.960146
Amino_Acid_Lysine_Metabolism_N2.acetyl.N6.methyllysine_62954	-0.0906091	0.758042	0.960146
Lipid_Corticosteroids_tetrahydrocortisol_glucuronide__64411	-0.0906091	0.758042	0.960146
Lipid_Lysoplasmalogen_1..1.enyl.palmitoyl..GPC_.P.16.0.._52474	-0.0906091	0.758042	0.960146
Peptide_Gamma.glutamyl_Amino_Acid_gamma.glutamylleucine_18369	0.0906091	0.758042	0.960146
Amino_Acid_Urea_cycle._Arginine_and_Proline_Metabolism_citrulline_2132	0.0883991	0.763788	0.960146
Peptide_Fibrinogen_Cleavage_Peptide_Fibrinopeptide_A_.5.16.._62148	0.0883991	0.763788	0.960146
Lipid_Fatty_Acid._Monohydroxy_2.hydroxystearate_17945	-0.0883991	0.763788	0.960146
Lipid_Medium_Chain_Fatty_Acid_laurate_.12.0._1645	-0.0883991	0.763788	0.960146
Lipid_Sphingomyelins_sphingomyelin_.d18.1.24.1._d18.2.24.0.._47153	-0.0883991	0.763788	0.960146
Lipid_Primary_Bile_Acid_Metabolism_chenodeoxycholic_acid_sulfate_.1._63607	-0.0871522	0.767036	0.960146
Carbohydrate_Pentose_Metabolism_xylose_15581	0.0865705	0.768552	0.960146
Lipid_Androgenic_Steroids_androstenediol_.3alpha._17alpha._monosulfate_.3._37209	-0.0861892	0.769546	0.960146
Lipid_Endocannabinoid_N.stearoylserine._61822	-0.0861892	0.769546	0.960146
Cofactors_and_Vitamins_Tocopherol_Metabolism_gamma.CEHC_glucuronide._42381	0.0843508	0.774345	0.960146
Amino_Acid_Histidine_Metabolism_imidazole_lactate_15716	-0.0839792	0.775315	0.960146
Amino_Acid_Methionine._Cysteine._SAM_and_Taurine_Metabolism_S.carboxyethylcysteine_64177	-0.0839792	0.775315	0.960146
Lipid_Fatty_Acid_Synthesis_malonate_15872	-0.0839792	0.775315	0.960146
Lipid_Long_Chain_Saturated_Fatty_Acid_arachidate_.20.0._1118	-0.0839792	0.775315	0.960146
Amino_Acid_Glutathione_Metabolism_5.oxoproline_1494	0.0839792	0.775315	0.960146
Lipid_Fatty_Acid_Metabolism_.also_BCAA_Metabolism._methylmalonate_.MMA._1496	0.0839792	0.775315	0.960146
Lipid_Secondary_Bile_Acid_Metabolism_taurochenodeoxycholic_acid_3.sulfate_62890	0.0839792	0.775315	0.960146
Peptide_Acetylated_Peptides_phenylacetylcarnitine_48425	0.0839792	0.775315	0.960146
Xenobiotics_Chemical_dexpanthenol_38314	0.0839792	0.775315	0.960146
Xenobiotics_Benzoate_Metabolism_o.cresol_sulfate_36845	-0.082131	0.780148	0.963593
Lipid_Eicosanoid_12.HHTrE_57393	-0.0817692	0.781095	0.963593
Amino_Acid_Leucine._Isoleucine_and_Valine_Metabolism_ethylmalonate_15765	-0.0795592	0.786886	0.963593
Nucleotide_Pyrimidine_Metabolism._Cytidine_containing_cytidine_514	-0.0795592	0.786886	0.963593
Partially_Characterized_Molecules_Partially_Characterized_Molecules_glutamine_conjugate_of_C8H12O4_.1.._62140	-0.0795592	0.786886	0.963593
Amino_Acid_Lysine_Metabolism_N2.acetyl.N6.N6.dimethyllysine_63254	0.0795592	0.786886	0.963593
Cofactors_and_Vitamins_Hemoglobin_and_Porphyrin_Metabolism_biliverdin_2137	0.0795592	0.786886	0.963593
Lipid_Secondary_Bile_Acid_Metabolism_deoxycholate_1114	0.0795592	0.786886	0.963593
Peptide_Gamma.glutamyl_Amino_Acid_gamma.glutamyltyrosine_2734	0.0795592	0.786886	0.963593
Partially_Characterized_Molecules_Partially_Characterized_Molecules_bilirubin_degradation_product._C16H18N2O5_.4._64415	-0.0773492	0.792686	0.965903
Energy_TCA_Cycle_malate_1303	0.0773492	0.792686	0.965903
Lipid_Fatty_Acid_Metabolism_.Acyl_Carnitine._Monounsaturated._5.dodecenoylcarnitine_.C12.1._61769	0.0773492	0.792686	0.965903
Xenobiotics_Chemical_3.hydroxypyridine_sulfate_48448	0.0773492	0.792686	0.965903
Lipid_Fatty_Acid._Dicarboxylate_decadienedioic_acid_.C10.2.DC._63685	0.0751393	0.798497	0.969393
Xenobiotics_Benzoate_Metabolism_4.ethylcatechol_sulfate_63072	0.0751393	0.798497	0.969393
Lipid_Fatty_Acid_Metabolism_.Acyl_Carnitine._Hydroxy._3.hydroxydecanoylcarnitine_63358	-0.0751393	0.798497	0.969393
Partially_Characterized_Molecules_Partially_Characterized_Molecules_glucuronide_of_C10H18O2_.8.._61888	-0.0738025	0.802016	0.972469
Lipid_Long_Chain_Polyunsaturated_Fatty_Acid_.n3_and_n6._dihomolinoleate_.20.2n6._17805	0.0729293	0.804317	0.972869
Lipid_Lysophospholipid_1.arachidonoyl.GPI._.20.4.._34214	0.0729293	0.804317	0.972869
Nucleotide_Pyrimidine_Metabolism._Orotate_containing_N.carbamoylaspartate_1594	-0.0707193	0.810147	0.973952
Amino_Acid_Methionine._Cysteine._SAM_and_Taurine_Metabolism_N.acetyltaurine_48187	0.0707193	0.810147	0.973952
Lipid_Fatty_Acid_Metabolism_.Acyl_Carnitine._Hydroxy._3.hydroxyoctanoylcarnitine_.1._64393	0.0707193	0.810147	0.973952
Lipid_Monoacylglycerol_1.arachidonylglycerol_.20.4._34397	0.0707193	0.810147	0.973952
Lipid_Phospholipid_Metabolism_trimethylamine_N.oxide_40406	0.0707193	0.810147	0.973952
Nucleotide_Purine_Metabolism._.Hypo.Xanthine.Inosine_containing_hypoxanthine_3127	-0.0685093	0.815986	0.975941
Energy_Oxidative_Phosphorylation_phosphate_42109	0.0685093	0.815986	0.975941
Lipid_Androgenic_Steroids_epiandrosterone_sulfate_33973	0.0685093	0.815986	0.975941
Partially_Characterized_Molecules_Partially_Characterized_Molecules_branched.chain._straight.chain._or_cyclopropyl_10.1_fatty_acid_.2.._63616	0.0663723	0.82164	0.975941
Amino_Acid_Histidine_Metabolism_1.methyl.5.imidazoleacetate_62946	-0.0662994	0.821833	0.975941
Amino_Acid_Lysine_Metabolism_hydroxy.N6.N6.N6.trimethyllysine._62959	-0.0662994	0.821833	0.975941
Amino_Acid_Methionine._Cysteine._SAM_and_Taurine_Metabolism_succinoyltaurine_63678	-0.0662994	0.821833	0.975941
Amino_Acid_Urea_cycle._Arginine_and_Proline_Metabolism_prolylhydroxyproline_35127	-0.0662994	0.821833	0.975941
Lipid_Glycerolipid_Metabolism_glycerol_3.phosphate_43847	-0.0662994	0.821833	0.975941
Amino_Acid_Glutathione_Metabolism_cysteinylglycine_disulfide._62103	0.0662994	0.821833	0.975941
Xenobiotics_Food_Component.Plant_trans.3.4.methyleneheptanoate_53026	0.0652661	0.82457	0.975941
Lipid_Fatty_Acid_Metabolism_.Acyl_Carnitine._Hydroxy._3.hydroxyhexanoylcarnitine_.1._62557	-0.0640894	0.82769	0.975941
Lipid_Fatty_Acid._Monohydroxy_3.hydroxysebacate_31943	0.0640894	0.82769	0.975941
Lipid_Hexosylceramides_.HCER._glycosyl.N.behenoyl.sphingadienine_.d18.2.22.0.._57421	0.0640894	0.82769	0.975941
Xenobiotics_Chemical_.2.butoxyethoxy.acetic_acid_63380	-0.0621059	0.832953	0.975941
Amino_Acid_Alanine_and_Aspartate_Metabolism_N.acetylasparagine_33942	-0.0618794	0.833555	0.975941
Cofactors_and_Vitamins_Riboflavin_Metabolism_riboflavin_.Vitamin_B2._1827	-0.0618794	0.833555	0.975941
Lipid_Fatty_Acid_Metabolism_.Acyl_Glycine._cis.3.4.methyleneheptanoylglycine_64386	-0.0618794	0.833555	0.975941
Lipid_Pregnenolone_Steroids_pregnenetriol_disulfate._62921	-0.0618794	0.833555	0.975941
Partially_Characterized_Molecules_Partially_Characterized_Molecules_glutamine_conjugate_of_C7H12O2._63658	-0.0618794	0.833555	0.975941
Peptide_Dipeptide_prolylglycine_40703	0.0618794	0.833555	0.975941
Xenobiotics_Chemical_sulfate._46960	0.0618794	0.833555	0.975941
Lipid_Androgenic_Steroids_11beta.hydroxyetiocholanolone_glucuronide._64418	0.0610257	0.835822	0.977437
Amino_Acid_Glycine._Serine_and_Threonine_Metabolism_serine_1648	-0.0596694	0.839427	0.979332
Amino_Acid_Polyamine_Metabolism_N.acetyl.isoputreanine_62309	0.0596694	0.839427	0.979332
Lipid_Secondary_Bile_Acid_Metabolism_lithocholic_acid_sulfate_.2._62527	0.0587655	0.841832	0.979938
Lipid_Fatty_Acid_Metabolism_.Acyl_Carnitine._Hydroxy._3.hydroxyoleoylcarnitine_61840	0.0575227	0.84514	0.979938
Amino_Acid_Glutamate_Metabolism_glutamate_57	-0.0574594	0.845308	0.979938
Lipid_Pregnenolone_Steroids_21.hydroxypregnenolone_disulfate_46115	-0.0574594	0.845308	0.979938
Lipid_Medium_Chain_Fatty_Acid_.2_or_3..decenoate_.10.1n7_or_n8._63436	0.0574594	0.845308	0.979938
Lipid_Androgenic_Steroids_5alpha.androstan.3beta.17alpha.diol_disulfate_37187	-0.0565053	0.847849	0.979938
Amino_Acid_Glutamate_Metabolism_carboxyethyl.GABA_40007	0.0552495	0.851196	0.979938
Amino_Acid_Histidine_Metabolism_N.acetyl.1.methylhistidine._43255	0.0552495	0.851196	0.979938
Xenobiotics_Drug_._Topical_Agents_2.6.dihydroxybenzoic_acid_63042	0.0552495	0.851196	0.979938
Lipid_Secondary_Bile_Acid_Metabolism_taurohyocholate._42603	-0.0542451	0.853874	0.979938
Partially_Characterized_Molecules_Partially_Characterized_Molecules_pentose_acid._63264	0.0532742	0.856465	0.979938
Amino_Acid_Polyamine_Metabolism_.N.1._._N.8...acetylspermidine_57814	-0.0530395	0.857091	0.979938
Lipid_Fatty_Acid._Dicarboxylate_suberate_.C8.DC._15730	-0.0530395	0.857091	0.979938
Partially_Characterized_Molecules_Partially_Characterized_Molecules_bilirubin_degradation_product._C17H18N2O4_.2._64407	-0.0530395	0.857091	0.979938
Peptide_Dipeptide_isoleucylglycine_40008	-0.0530395	0.857091	0.979938
Peptide_Gamma.glutamyl_Amino_Acid_gamma.glutamylisoleucine._34456	-0.0530395	0.857091	0.979938
Lipid_Sphingomyelins_sphingomyelin_.d18.2.23.0._d18.1.23.1._d17.1.24.1.._52435	0.0530395	0.857091	0.979938
Cofactors_and_Vitamins_Tocopherol_Metabolism_gamma.CEHC_sulfate_62280	0.0513975	0.861476	0.979938
Lipid_Inositol_Metabolism_myo.inositol_1124	-0.0508295	0.862994	0.979938
Amino_Acid_Phenylalanine_Metabolism_1.carboxyethylphenylalanine_62566	0.0508295	0.862994	0.979938
Lipid_Long_Chain_Polyunsaturated_Fatty_Acid_.n3_and_n6._linolenate_.18.3n3_or_3n6._34035	0.0508295	0.862994	0.979938
Lipid_Phospholipid_Metabolism_glycerophosphoinositol._52307	0.0508295	0.862994	0.979938
Lipid_Long_Chain_Saturated_Fatty_Acid_myristate_.14.0._1365	0.0486195	0.868902	0.979938
Amino_Acid_Leucine._Isoleucine_and_Valine_Metabolism_alpha.hydroxyisocaproate_22132	-0.0486195	0.868902	0.979938
Amino_Acid_Urea_cycle._Arginine_and_Proline_Metabolism_N.alpha.acetylornithine_32984	-0.0486195	0.868902	0.979938
Carbohydrate_Pentose_Metabolism_arabinose_575	0.0466149	0.874268	0.979938
Peptide_Dipeptide_threonylphenylalanine_31530	-0.0464095	0.874818	0.979938
Peptide_Fibrinogen_Cleavage_Peptide_Fibrinopeptide_A_.7.16.._62149	-0.0464095	0.874818	0.979938
Amino_Acid_Tyrosine_Metabolism_3..4.hydroxyphenyl.lactate_.HPLA._32197	0.0464095	0.874818	0.979938
Xenobiotics_Benzoate_Metabolism_p.cresol_sulfate_36103	0.0464095	0.874818	0.979938
Amino_Acid_Glycine._Serine_and_Threonine_Metabolism_sarcosine_1516	-0.0441996	0.880739	0.979938
Amino_Acid_Histidine_Metabolism_imidazole_propionate_40730	-0.0441996	0.880739	0.979938
Partially_Characterized_Molecules_Partially_Characterized_Molecules_glutamine_conjugate_of_C6H10O2_.2.._63660	-0.0441996	0.880739	0.979938
Peptide_Fibrinogen_Cleavage_Peptide_Fibrinopeptide_A_.8.16._62812	-0.0441996	0.880739	0.979938
Cofactors_and_Vitamins_Tocopherol_Metabolism_gamma.tocopherol.beta.tocopherol_52473	0.0441996	0.880739	0.979938
Amino_Acid_Leucine._Isoleucine_and_Valine_Metabolism_1.carboxyethylisoleucine_62558	-0.0435761	0.882411	0.979938
Lipid_Pregnenolone_Steroids_pregnen.diol_disulfate._32562	0.0419896	0.886666	0.979938
Lipid_Progestin_Steroids_5alpha.pregnan.3beta.20beta.diol_monosulfate_.1._37196	0.0419896	0.886666	0.979938
Xenobiotics_Drug_._Analgesics._Anesthetics_2.methoxyacetaminophen_sulfate._47031	0.0399764	0.89207	0.979938
Xenobiotics_Drug_._Analgesics._Anesthetics_3..cystein.S.yl.acetaminophen._34365	0.0399764	0.89207	0.979938
Amino_Acid_Tyrosine_Metabolism_p.cresol_glucuronide._48841	-0.0398234	0.892481	0.979938
Carbohydrate_Glycolysis._Gluconeogenesis._and_Pyruvate_Metabolism_glycerate_1572	-0.0397796	0.892599	0.979938
Lipid_Fatty_Acid._Monohydroxy_3.hydroxyhexanoate_53230	-0.0397796	0.892599	0.979938
Lipid_Lysoplasmalogen_1..1.enyl.oleoyl..GPE_.P.18.1.._44621	-0.0397796	0.892599	0.979938
Lipid_Phospholipid_Metabolism_phosphocholine_34396	-0.0397796	0.892599	0.979938
Amino_Acid_Alanine_and_Aspartate_Metabolism_alanine_1126	-0.0375696	0.898537	0.979938
Amino_Acid_Lysine_Metabolism_N6.N6.dimethyllysine_62862	-0.0375696	0.898537	0.979938
Energy_TCA_Cycle_aconitate_.cis_or_trans._46173	-0.0375696	0.898537	0.979938
Lipid_Endocannabinoid_oleoyl_ethanolamide_38102	-0.0375696	0.898537	0.979938
Lipid_Fatty_Acid_Metabolism_.also_BCAA_Metabolism._propionylcarnitine_.C3._32452	0.0375696	0.898537	0.979938
Lipid_Medium_Chain_Fatty_Acid_10.undecenoate_.11.1n1._32497	0.0375696	0.898537	0.979938
Lipid_Primary_Bile_Acid_Metabolism_cholate_22842	0.0375696	0.898537	0.979938
Lipid_Secondary_Bile_Acid_Metabolism_taurolithocholate_3.sulfate_36850	0.0375696	0.898537	0.979938
Xenobiotics_Food_Component.Plant_2.3.dihydroxyisovalerate_38276	0.0355161	0.904059	0.979938
Lipid_Secondary_Bile_Acid_Metabolism_deoxycholic_acid_glucuronide_63610	0.0353986	0.904375	0.979938
Amino_Acid_Polyamine_Metabolism_N.acetylputrescine_37496	0.0353597	0.904479	0.979938
Carbohydrate_Pentose_Metabolism_arabitol.xylitol_48885	0.0353597	0.904479	0.979938
Peptide_Gamma.glutamyl_Amino_Acid_gamma.glutamyl.epsilon.lysine_33934	0.0353597	0.904479	0.979938
Amino_Acid_Urea_cycle._Arginine_and_Proline_Metabolism_arginine_1638	-0.0353597	0.904479	0.979938
Lipid_Phosphatidylcholine_.PC._1.linoleoyl.2.arachidonoyl.GPC_.18.2.20.4n6.._52710	-0.0353597	0.904479	0.979938
Xenobiotics_Drug_._Analgesics._Anesthetics_3..N.acetyl.L.cystein.S.yl._acetaminophen_45721	0.0338261	0.908606	0.979938
Lipid_Primary_Bile_Acid_Metabolism_cholic_acid_glucuronide_62571	-0.0334823	0.909532	0.979938
Amino_Acid_Methionine._Cysteine._SAM_and_Taurine_Metabolism_lanthionine_42002	-0.0331497	0.910427	0.979938
Lipid_Pregnenolone_Steroids_pregnenetriol_sulfate._62922	0.0331497	0.910427	0.979938
Nucleotide_Pyrimidine_Metabolism._Cytidine_containing_2..O.methylcytidine_57554	0.0331497	0.910427	0.979938
Amino_Acid_Leucine._Isoleucine_and_Valine_Metabolism_valine_1649	-0.0309397	0.916379	0.979938
Amino_Acid_Lysine_Metabolism_N6.methyllysine_62860	-0.0309397	0.916379	0.979938
Amino_Acid_Phenylalanine_Metabolism_4.hydroxyphenylacetate_541	-0.0309397	0.916379	0.979938
Lipid_Fatty_Acid._Monohydroxy_2.hydroxydecanoate_42489	-0.0309397	0.916379	0.979938
Amino_Acid_Glycine._Serine_and_Threonine_Metabolism_2.methylserine_53229	0.0309397	0.916379	0.979938
Lipid_Fatty_Acid_Metabolism_.Acyl_Carnitine._Hydroxy._3.hydroxyoctanoylcarnitine_.2._64394	0.0309397	0.916379	0.979938
Lipid_Fatty_Acid._Dicarboxylate_dodecanedioate_.C12._32388	0.0309397	0.916379	0.979938
Lipid_Ketone_Bodies_3.hydroxybutyrate_.BHBA._542	0.0309397	0.916379	0.979938
Lipid_Sphingomyelins_sphingomyelin_.d18.1.20.2._d18.2.20.1._d16.1.22.2.._57481	0.0309397	0.916379	0.979938
Xenobiotics_Food_Component.Plant_N..2.furoyl.glycine_31536	-0.0305926	0.917314	0.979938
Amino_Acid_Guanidino_and_Acetamido_Metabolism_4.guanidinobutanoate_15681	0.0290507	0.921469	0.979938
Lipid_Long_Chain_Polyunsaturated_Fatty_Acid_.n3_and_n6._docosatrienoate_.22.3n6.._57467	-0.0287613	0.922249	0.979938
Lipid_Long_Chain_Monounsaturated_Fatty_Acid_eicosenoate_.20.1n9_or_1n11._33587	0.0287297	0.922335	0.979938
Nucleotide_Purine_Metabolism._Guanine_containing_N2.N2.dimethylguanosine_35137	0.0287297	0.922335	0.979938
Partially_Characterized_Molecules_Partially_Characterized_Molecules_bilirubin_degradation_product._C17H18N2O4_.3._64408	0.0287297	0.922335	0.979938
Xenobiotics_Chemical_perfluorooctanoate_.PFOA._62071	0.0287297	0.922335	0.979938
Lipid_Fatty_Acid_Metabolism_.Acyl_Carnitine._Monounsaturated._palmitoleoylcarnitine_.C16.1.._53223	-0.0287297	0.922335	0.979938
Amino_Acid_Phenylalanine_Metabolism_N.acetylphenylalanine_33950	-0.0265197	0.928294	0.979938
Lipid_Long_Chain_Polyunsaturated_Fatty_Acid_.n3_and_n6._tetradecadienoate_.14.2.._62850	-0.0265197	0.928294	0.979938
Lipid_Fatty_Acid_Metabolism_.Acyl_Carnitine._Monounsaturated._myristoleoylcarnitine_.C14.1.._48182	0.0265197	0.928294	0.979938
Xenobiotics_Benzoate_Metabolism_4.allylcatechol_sulfate_63597	0.0265197	0.928294	0.979938
Amino_Acid_Lysine_Metabolism_N.N.dimethyl.5.aminovalerate_62819	-0.0248623	0.932766	0.979938
Cofactors_and_Vitamins_Hemoglobin_and_Porphyrin_Metabolism_I.urobilinogen_32426	0.0248623	0.932766	0.979938
Cofactors_and_Vitamins_Hemoglobin_and_Porphyrin_Metabolism_bilirubin_43807	-0.0243098	0.934257	0.979938
Lipid_Fatty_Acid_Metabolism_.Acyl_Carnitine._Hydroxy._cis.3.4.methyleneheptanoylcarnitine_64389	-0.0243098	0.934257	0.979938
Lipid_Long_Chain_Polyunsaturated_Fatty_Acid_.n3_and_n6._docosadienoate_.22.2n6._32415	-0.0243098	0.934257	0.979938
Lipid_Lysoplasmalogen_1..1.enyl.stearoyl..GPE_.P.18.0.._39271	-0.0243098	0.934257	0.979938
Amino_Acid_Methionine._Cysteine._SAM_and_Taurine_Metabolism_S.methylcysteine_39592	0.0243098	0.934257	0.979938
Lipid_Corticosteroids_cortolone_glucuronide_.1._57699	0.0243098	0.934257	0.979938
Xenobiotics_Chemical_2.methoxyresorcinol_sulfate_48445	0.0235296	0.936364	0.979938
Lipid_Secondary_Bile_Acid_Metabolism_deoxycholic_acid_3.sulfate_52969	-0.02318	0.937307	0.979938
Energy_TCA_Cycle_succinylcarnitine_.C4.DC._37058	-0.0220998	0.940224	0.979938
Lipid_Fatty_Acid._Dicarboxylate_docosadioate_.C22.DC._39837	-0.0220998	0.940224	0.979938
Lipid_Fatty_Acid._Monohydroxy_2.hydroxyoleate_54920	0.0220998	0.940224	0.979938
Nucleotide_Pyrimidine_Metabolism._Uracil_containing_uridine_606	0.0220998	0.940224	0.979938
Peptide_Fibrinogen_Cleavage_Peptide_Fibrinopeptide_B_.1.12._62814	0.0220998	0.940224	0.979938
Xenobiotics_Bacterial.Fungal_1H.indole.7.acetic_acid_57783	-0.0199778	0.945955	0.98098
Lipid_Fatty_Acid_Metabolism_.Acyl_Carnitine._Dicarboxylate._pimeloylcarnitine.3.methyladipoylcarnitine_.C7.DC._53224	-0.0198898	0.946193	0.98098
Lipid_Sphingomyelins_sphingomyelin_.d18.2.24.1._d18.1.24.2.._52437	-0.0198898	0.946193	0.98098
Lipid_Fatty_Acid_Metabolism_.Acyl_Carnitine._Medium_Chain._hexanoylcarnitine_.C6._32328	0.0198898	0.946193	0.98098
Lipid_Phosphatidylcholine_.PC._1.2.dilinoleoyl.GPC_.18.2.18.2._52603	0.0198898	0.946193	0.98098
Amino_Acid_Leucine._Isoleucine_and_Valine_Metabolism_isovalerylcarnitine_.C5._34407	-0.0176798	0.952165	0.983041
Amino_Acid_Lysine_Metabolism_N.acetyl.2.aminoadipate_63920	-0.0176798	0.952165	0.983041
Lipid_Medium_Chain_Fatty_Acid_caproate_.6.0._32489	-0.0176798	0.952165	0.983041
Peptide_Gamma.glutamyl_Amino_Acid_gamma.glutamylvaline_43829	0.0176798	0.952165	0.983041
Amino_Acid_Tryptophan_Metabolism_N.formylanthranilic_acid_43549	0.0154698	0.958139	0.985087
Amino_Acid_Alanine_and_Aspartate_Metabolism_N.acetylalanine_1585	-0.0154698	0.958139	0.985087
Lipid_Fatty_Acid._Monohydroxy_13.HODE_._9.HODE_37752	-0.0154698	0.958139	0.985087
Lipid_Ketone_Bodies_acetoacetate_33963	-0.0154698	0.958139	0.985087
Xenobiotics_Food_Component.Plant_3.ethylcatechol_sulfate_.1._62796	0.0138409	0.962544	0.986095
Amino_Acid_Lysine_Metabolism_N.acetyl.cadaverine_43530	0.0132599	0.964116	0.986095
Amino_Acid_Phenylalanine_Metabolism_phenylacetate_57745	0.0132599	0.964116	0.986095
Amino_Acid_Tyrosine_Metabolism_tyrosine_1299	0.0132599	0.964116	0.986095
Lipid_Secondary_Bile_Acid_Metabolism_isoursodeoxycholate_57577	0.0132599	0.964116	0.986095
Amino_Acid_Leucine._Isoleucine_and_Valine_Metabolism_1.carboxyethylleucine_62559	-0.0110621	0.970061	0.989135
Lipid_Fatty_Acid._Monohydroxy_5.hydroxyhexanoate_31938	0.0110499	0.970094	0.989135
Partially_Characterized_Molecules_Partially_Characterized_Molecules_branched.chain._straight.chain._or_cyclopropyl_12.1_fatty_acid._63683	0.0110499	0.970094	0.989135
Lipid_Secondary_Bile_Acid_Metabolism_glycolithocholate_31912	-0.00887903	0.975967	0.990117
Cofactors_and_Vitamins_Hemoglobin_and_Porphyrin_Metabolism_bilirubin_.E.Z_or_Z.E.._47886	-0.00883991	0.976073	0.990117
Lipid_Hexosylceramides_.HCER._glycosyl_ceramide_.d18.2.24.1._d18.1.24.2.._57453	-0.00883991	0.976073	0.990117
Carbohydrate_Fructose._Mannose_and_Galactose_Metabolism_mannose_48153	0.00883991	0.976073	0.990117
Lipid_Fatty_Acid_Metabolism_.Acyl_Carnitine._Medium_Chain._octanoylcarnitine_.C8._33936	0.00883991	0.976073	0.990117
Peptide_Dipeptide_phenylalanylglycine_41370	-0.00663723	0.982034	0.993122
Lipid_Fatty_Acid_Metabolism_.Acyl_Carnitine._Hydroxy._.R..3.hydroxybutyrylcarnitine_43264	-0.00662994	0.982054	0.993122
Lipid_Primary_Bile_Acid_Metabolism_tauro.beta.muricholate_33983	-0.00662994	0.982054	0.993122
Lipid_Phosphatidylinositol_.PI._1.stearoyl.2.arachidonoyl.GPI_.18.0.20.4._52449	-0.00441996	0.988035	0.994078
Lipid_Fatty_Acid._Branched_.12_or_13..methylmyristate_.a15.0_or_i15.0._38293	0.00441996	0.988035	0.994078
Lipid_Fatty_Acid._Dicarboxylate_dodecenedioate_.C12.1.DC.._61864	0.00441996	0.988035	0.994078
Lipid_Secondary_Bile_Acid_Metabolism_hyocholate_34093	0.00441996	0.988035	0.994078
Nucleotide_Pyrimidine_Metabolism._Cytidine_containing_N4.acetylcytidine_35130	0.00441996	0.988035	0.994078
Cofactors_and_Vitamins_Tocopherol_Metabolism_alpha.CMBHC_glucuronide_63926	0.00221976	0.993991	0.995026
Nucleotide_Purine_Metabolism._.Hypo.Xanthine.Inosine_containing_allantoin_1107	0.00220998	0.994018	0.995026
Lipid_Carnitine_Metabolism_deoxycarnitine_36747	-0.00220998	0.994018	0.995026
Lipid_Phosphatidylcholine_.PC._1.palmitoyl.2.oleoyl.GPC_.16.0.18.1._52461	-0.00220998	0.994018	0.995026
Partially_Characterized_Molecules_Partially_Characterized_Molecules_bilirubin_degradation_product._C17H18N2O4_.1._64409	-0.00220998	0.994018	0.995026
Xenobiotics_Bacterial.Fungal_N.methylpipecolate_47101	0	1	1
