# Supplementary material for: Association between seizure reduction during ketogenic diet treatment of epilepsy and changes in circulatory metabolites and gut microbiota composition
Source: eBioMedicine. 2024 Nov 4;109:105400. doi: 10.1016/j.ebiom.2024.105400 (PMC11570732; doi:10.1016/j.ebiom.2024.105400)
Supplement: Supplementary Table S4 [file mmc4.xlsx]

## Sheet: 230614_procent_seizure_reductio
Supplementary Table 4. Spearman correlation between SCFAs and relative seizure reduction. Results are ranked by p-value (p). A positive correlation coefficient r indicates that an increase in the SCFA correlates with increased therapeutic effect, i.e., relative seizure reduction, a negative r value indicates a negative relationship between SCFA change and seizure reduction.
	r	CI (95%)	p	fdr
Propionic.acid	0.831059	0 to 0.99	0.0015266	0.0122128
Isobutyric.acid	0.698637	-0.04 to 0.95	0.0167735	0.0598783
Valeric.acid	0.675806	0.11 to 0.94	0.0224544	0.0598783
Isovaleric.acid	0.461192	-0.41 to 0.92	0.153353	0.306707
Butyric.acid	0.415529	-0.4 to 0.89	0.203736	0.325978
X2.Methylbutyric.acid	0.347036	-0.51 to 0.83	0.295735	0.394313
Acetic.acid	0.132421	-0.62 to 0.81	0.69792	0.797623
Hexanoic.acid	0.0547951	-0.63 to 0.74	0.872871	0.872871
