# Supplementary material for: Association between seizure reduction during ketogenic diet treatment of epilepsy and changes in circulatory metabolites and gut microbiota composition
Source: eBioMedicine. 2024 Nov 4;109:105400. doi: 10.1016/j.ebiom.2024.105400 (PMC11570732; doi:10.1016/j.ebiom.2024.105400)
Supplement: Supplementary Table S5 [file mmc5.xlsx]

## Sheet: 230515_procent_seizure_reductio
Supplementary Table 5. Spearman correlation between changes in microbial taxa and relative seizure reduction. Results are ranked by p-value (p). A positive correlation coefficient r indicates that an increase in the taxon correlates with increased therapeutic effect, i.e., relative seizure reduction, a negative r value indicates a negative relationship between taxon change and seizure reduction.
	r	CI (95%)	p	fdr
Alistipes shahii WAL 8301	0.649291	0.31 to 0.84	0.00194922	0.192973
Alistipes communis 5CBH24	0.578995	0.19 to 0.82	0.00747356	0.369941
Coprococcus catus GD.7	-0.468638	-0.75 to 0.03	0.0371414	0.761627
Faecalibacterium prausnitzii L2.6	0.4573	-0.02 to 0.77	0.0426379	0.761627
Alistipes finegoldii DSM 17242	0.454277	-0.11 to 0.78	0.0442046	0.761627
Acidaminococcus fermentans DSM 20731	0.43538	-0.09 to 0.77	0.0550239	0.761627
Hungatella hathewayi WAL.18680	-0.430845	-0.79 to 0.23	0.0578972	0.761627
Clostridiales bacterium CCNA10	0.424798	-0.09 to 0.78	0.0619036	0.761627
Escherichia coli strain ECONIH1	-0.395319	-0.69 to 0.11	0.0844969	0.761627
Escherichia coli ED1a	-0.386249	-0.73 to 0.08	0.0925407	0.761627
Dialister hominis 5BBH33	0.376423	-0.21 to 0.73	0.101874	0.761627
Escherichia coli CFT073	-0.367352	-0.71 to 0.08	0.111079	0.761627
Faecalibacterium prausnitzii SL3.3	0.358282	-0.12 to 0.65	0.12087	0.761627
Bacteroides ovatus strain ATCC 8483	0.35677	-0.21 to 0.74	0.12256	0.761627
Ruminococcus bromii L2.63	0.352991	-0.09 to 0.71	0.126858	0.761627
Bacteroides dorei CL03T12C01	-0.348455	-0.68 to 0.13	0.132157	0.761627
Gordonibacter pamelaeae 7.10.1.b	-0.343164	-0.7 to 0.18	0.138533	0.761627
Faecalitalea cylindroides T2.87	-0.327291	-0.7 to 0.16	0.158956	0.761627
Escherichia coli UMNK88	-0.325779	-0.72 to 0.25	0.161003	0.761627
Intestinimonas butyriciproducens strain AF211	0.324268	-0.2 to 0.71	0.163069	0.761627
Phascolarctobacterium faecium JCM 30894	0.324268	-0.17 to 0.65	0.163069	0.761627
Parabacteroides sp CT06	0.318221	-0.21 to 0.71	0.171516	0.761627
Alistipes onderdonkii subsp vulgaris 3BBH6	0.314441	-0.16 to 0.7	0.176944	0.761627
Escherichia coli LF82	-0.30915	-0.7 to 0.2	0.184738	0.762044
Faecalibacterium prausnitzii strain A2165	0.26153	-0.26 to 0.68	0.265358	0.89354
Clostridiales sp SM4.1	0.260775	-0.25 to 0.67	0.266792	0.89354
Christensenella minuta strain DSM 22607	0.260019	-0.28 to 0.64	0.268231	0.89354
Escherichia coli strain 81009	-0.257751	-0.68 to 0.24	0.272577	0.89354
Roseburia intestinalis M50.1	0.253972	-0.33 to 0.67	0.279918	0.89354
Bacteroides thetaiotaomicron VPI.5482	0.253216	-0.27 to 0.69	0.2814	0.89354
Streptococcus salivarius CCHSS3	0.244901	-0.22 to 0.61	0.298031	0.89354
Bacteroides fragilis NCTC 9343	-0.244146	-0.66 to 0.3	0.299572	0.89354
Odoribacter splanchnicus DSM 20712	0.240366	-0.27 to 0.66	0.307349	0.89354
Bacteroides uniformis NBRC 113350	0.234319	-0.23 to 0.65	0.320044	0.89354
Clostridium scindens ATCC 35704	-0.227516	-0.55 to 0.24	0.334694	0.89354
Eggerthella lenta DSM 2243	-0.222225	-0.67 to 0.32	0.346357	0.89354
Escherichia coli strain 118UI	-0.220714	-0.61 to 0.25	0.349732	0.89354
Clostridium sporogenes strain YH.Raf3.2.5	-0.21769	-0.66 to 0.36	0.35654	0.89354
Bacteroides intestinalis strain APC919.174	0.210131	-0.28 to 0.63	0.373888	0.89354
Bifidobacterium longum subsp longum JDM301	-0.20862	-0.62 to 0.28	0.377414	0.89354
Klebsiella pneumoniae KCTC 2242	-0.20862	-0.57 to 0.23	0.377414	0.89354
Escherichia coli UTI89	-0.204084	-0.64 to 0.26	0.388103	0.89354
Megamonas hypermegale ART12.1	-0.204084	-0.66 to 0.35	0.388103	0.89354
Bifidobacterium breve JCM 7019	-0.198038	-0.58 to 0.33	0.402615	0.893834
Eubacterium eligens ATCC 27750	-0.196526	-0.63 to 0.26	0.406288	0.893834
Bifidobacterium adolescentis ATCC 15703	0.184432	-0.24 to 0.52	0.436328	0.939053
Desulfovibrio fairfieldensis strain CCUG 45958	0.179897	-0.3 to 0.58	0.447886	0.94342
Faecalibacterium prausnitzii strain Indica	0.175361	-0.29 to 0.55	0.459601	0.947928
Butyricimonas faecalis strain H184	0.167803	-0.34 to 0.59	0.47947	0.949663
Parabacteroides distasonis ATCC 8503	0.157221	-0.37 to 0.61	0.507987	0.949663
Ruminococcus bicirculans I	-0.156465	-0.54 to 0.3	0.510055	0.949663
Streptococcus thermophilus CNRZ1066	0.156465	-0.33 to 0.57	0.510055	0.949663
Bacteroides xylanisolvens XB1A	0.150418	-0.38 to 0.58	0.526738	0.949663
Bacteroides caccae strain ATCC 43185	0.140592	-0.34 to 0.55	0.554381	0.949663
Erysipelotrichaceae bacterium I46	-0.139836	-0.55 to 0.34	0.556533	0.949663
Phocaeicola vulgatus strain mpk	-0.137568	-0.59 to 0.33	0.563014	0.949663
Bacteroides thetaiotaomicron strain 7330	0.125474	-0.4 to 0.63	0.598126	0.949663
Anaerostipes hadrus strain .SSC.2	0.120183	-0.41 to 0.58	0.613767	0.949663
Roseburia intestinalis XB6B4	0.120183	-0.43 to 0.57	0.613767	0.949663
Eubacterium rectale ATCC 33656	0.119427	-0.46 to 0.6	0.616015	0.949663
Bifidobacterium pseudocatenulatum DSM 20438 JCM 1200 LMG 10505	0.114136	-0.41 to 0.56	0.631841	0.949663
Lachnoclostridium sp YL32	-0.112624	-0.59 to 0.42	0.636392	0.949663
Bifidobacterium angulatum strain GT102	-0.111113	-0.55 to 0.37	0.640955	0.949663
Clostridium saccharolyticum WM1	0.110357	-0.37 to 0.59	0.643241	0.949663
Coprococcus sp ART55.1	-0.108845	-0.56 to 0.43	0.647823	0.949663
Victivallales bacterium CCUG 44730	0.108089	-0.43 to 0.55	0.650119	0.949663
Bifidobacterium longum subsp infantis ATCC 15697	-0.102798	-0.57 to 0.37	0.666271	0.949663
Ruminococcus sp SR1.5	0.0990188	-0.37 to 0.56	0.677896	0.949663
Enterocloster bolteae strain ATCC BAA.613	0.0967512	-0.4 to 0.58	0.684905	0.949663
Bifidobacterium bifidum ATCC 29521 JCM 1255 DSM 20456	0.0959953	-0.43 to 0.49	0.687247	0.949663
Clostridioides difficile BJ08	-0.0952394	-0.58 to 0.45	0.689592	0.949663
Bifidobacterium catenulatum DSM 16992 JCM 1194 LMG 11043	-0.0929718	-0.53 to 0.38	0.696642	0.949663
Blautia.obeum A2.162	0.0869249	-0.4 to 0.54	0.715559	0.949663
Eubacterium callanderi strain KIST612	-0.0846573	-0.54 to 0.42	0.722695	0.949663
Bacteroides caecimuris strain I48	-0.0778545	-0.57 to 0.47	0.744233	0.949663
Eubacterium maltosivorans strain YI	0.0718075	-0.46 to 0.56	0.763534	0.949663
Ruminococcus torques L2.14	0.0702958	-0.47 to 0.56	0.76838	0.949663
Bacteroides vulgatus ATCC 8482	-0.068784	-0.58 to 0.45	0.773235	0.949663
Blautia producta strain PMF1	-0.0597136	-0.5 to 0.42	0.802529	0.949663
Blautia hansenii DSM 20583	0.0582019	-0.42 to 0.54	0.807438	0.949663
Alistipes sp dk3624	0.0559343	-0.38 to 0.51	0.814813	0.949663
Methanobrevibacter smithii ATCC 35061	-0.0536667	-0.48 to 0.39	0.822203	0.949663
Flavonifractor plautii strain YL31	-0.0529108	-0.49 to 0.44	0.82467	0.949663
Bacteroides cellulosilyticus strain WH2	-0.0513991	-0.45 to 0.4	0.829608	0.949663
Anaerostipes rhamnosivorans strain 1y2	-0.0506432	-0.49 to 0.42	0.832079	0.949663
Adlercreutzia equolifaciens DSM 19450	-0.0498873	-0.52 to 0.5	0.834552	0.949663
Bifidobacterium longum subsp infantis	-0.0498873	-0.5 to 0.4	0.834552	0.949663
Bifidobacterium longum DJO10A	0.0385493	-0.43 to 0.49	0.871813	0.957704
Lachnospiraceae bacterium Choco86	0.0362817	-0.48 to 0.53	0.879299	0.957704
Ruminococcus gnavus ATCC 29149	0.0355258	-0.42 to 0.44	0.881796	0.957704
Eubacterium siraeum 70.3	-0.0332582	-0.47 to 0.43	0.889295	0.957704
Clostridiales sp SS3.4	0.0294789	-0.48 to 0.52	0.901813	0.957704
Enterococcus faecalis R712	0.0279671	-0.44 to 0.52	0.906827	0.957704
Amedibacterium intestinale JCM 30884	-0.0272113	-0.56 to 0.48	0.909335	0.957704
Collinsella aerofaciens strain C11	0.0181408	-0.45 to 0.5	0.93949	0.969725
Eubacterium limosum strain ATCC 8486	-0.017385	-0.48 to 0.43	0.942008	0.969725
X.Akkermansia muciniphila ATCC BAA.835	0.00982629	-0.44 to 0.47	0.967204	0.969725
Bifidobacterium kashiwanohense PV20.2	0.00907042	-0.41 to 0.46	0.969725	0.969725
Roseburia hominis A2.183	0.00907042	-0.45 to 0.48	0.969725	0.969725
